# Supplementary material for: Characteristics and clinical significance of immune cells in omental milky spots of patients with gastric cancer
Source: Front Immunol. 2025 Jan 30;16:1521278. doi: 10.3389/fimmu.2025.1521278 (PMC11821591; doi:10.3389/fimmu.2025.1521278)
Supplement: Supplementary file 1 [file DataSheet1.xlsx]

## Sheet: TPM
gene_id	gene_name	transcript_id(s)	MS-002_TPM	MS-003_TPM	MS-006_TPM	MS-009_TPM	MS-012_TPM	MS-014_TPM	MS-016_TPM	MS-017_TPM	MS-020_TPM	MS-025_TPM	MS-028_TPM	MS-033_TPM	MS-035_TPM	MS-036_TPM	MS-038_TPM	MS-042_TPM	MS-046_TPM	MS-047_TPM	MS-048_TPM	MS-054_TPM	MS-055_TPM	MS-060_TPM	MS-064_TPM	MS-070_TPM	MS-072_TPM	MS-073_TPM	MS-074_TPM	MS-078_TPM	MS-080_TPM	MS-081_TPM	MS-082_TPM	MS-086_TPM	MS-089_TPM	MS-091_TPM	MS-093_TPM	MS-094_TPM	MS-097_TPM
ENSG00000000003.15	TSPAN6	ENST00000373020.9_TSPAN6-201,ENST00000494424.1_TSPAN6-202,ENST00000496771.5_TSPAN6-203,ENST00000612152.4_TSPAN6-204,ENST00000614008.4_TSPAN6-205	1.26	3.06	2.27	1.89	2.2	2.36	2.48	1.97	2.04	1.51	2.63	1.75	1.7	2.58	2.18	0.56	2.95	2	3.05	0.83	1.58	1.74	2.73	4.03	0.95	3.42	0.98	1.72	1.37	3.26	2.01	2.12	3.04	1.49	2.69	3.17	3.4
ENSG00000000005.6	TNMD	ENST00000373031.5_TNMD-201,ENST00000485971.1_TNMD-202	0.17	0.11	0.1	0.54	0.48	0.75	2.42	0.96	0.48	0.11	1.33	0.94	0	0	0.14	0.21	0.41	0.05	0.16	0.05	0.46	0.49	0.42	0.56	0.96	0.18	0.25	1.65	0.59	1.04	0.59	0.91	0.1	0.7	0.05	2.47	0.4
ENSG00000000419.14	DPM1	ENST00000371582.8_DPM1-201,ENST00000371584.9_DPM1-202,ENST00000371588.10_DPM1-203,ENST00000413082.1_DPM1-204,ENST00000466152.5_DPM1-205,ENST00000494752.1_DPM1-206,ENST00000681979.1_DPM1-207,ENST00000682366.1_DPM1-208,ENST00000682713.1_DPM1-209,ENST00000682754.1_DPM1-210,ENST00000683010.1_DPM1-211,ENST00000683048.1_DPM1-212,ENST00000683466.1_DPM1-213,ENST00000684193.1_DPM1-214,ENST00000684628.1_DP…	15.18	20.52	20.5	17.81	20.15	15.9	23.58	21.98	31.52	20.24	20.05	16.74	29.67	29.06	29.06	13.8	23.55	21.49	22.84	13.12	22.91	20.38	21.27	21.04	31.19	25.86	22.78	23.66	25.62	13.29	25.91	24.41	22.76	21.46	27.99	21.5	23.11
ENSG00000000457.14	SCYL3	ENST00000367770.5_SCYL3-201,ENST00000367771.11_SCYL3-202,ENST00000367772.8_SCYL3-203,ENST00000423670.1_SCYL3-204,ENST00000470238.1_SCYL3-205	1.54	2.01	0.66	1.59	2.13	2.44	2.45	1.67	1.1	1.22	3.23	1.46	0.92	0.87	0.79	1.68	2.43	1.39	1.02	0.51	0.8	1.09	2.37	2.74	1.11	2.77	0.69	2.47	1.35	1.47	1.82	1.47	2.29	1.18	1.81	2.03	2.01
ENSG00000000460.17	C1orf112	ENST00000286031.10_C1orf112-201,ENST00000359326.9_C1orf112-202,ENST00000413811.3_C1orf112-203,ENST00000459772.5_C1orf112-204,ENST00000466580.6_C1orf112-205,ENST00000472795.5_C1orf112-206,ENST00000481744.5_C1orf112-207,ENST00000496973.5_C1orf112-208,ENST00000498289.5_C1orf112-209	0.68	1.15	1.42	0.49	0.79	0.8	1.41	0.22	0.57	0.65	1.07	0.55	0.26	0.94	0.44	0.22	0.51	0.94	0.61	0.32	0.69	0.74	0.5	0.75	0.28	1.62	0.33	0.23	0.38	0.32	0.77	1.21	0.6	0.54	0.34	0.56	0.87
ENSG00000000938.13	FGR	ENST00000374003.7_FGR-201,ENST00000374004.5_FGR-202,ENST00000374005.8_FGR-203,ENST00000399173.5_FGR-204,ENST00000457296.5_FGR-205,ENST00000468038.1_FGR-206,ENST00000475472.5_FGR-207	88.51	10.41	53.58	72.75	80.65	65.46	34.74	90.11	38.65	245.36	54.17	18.32	22.36	82.25	26.94	184.05	43.72	61.73	46.04	121.35	146.02	59.82	120.23	40.39	171.91	75.62	109.31	97.36	109.21	113.72	139.09	109.57	23.31	104.72	16.45	40.29	41.99
ENSG00000000971.17	CFH	ENST00000359637.3_CFH-201,ENST00000367429.9_CFH-202,ENST00000466229.5_CFH-203,ENST00000470918.2_CFH-204,ENST00000496761.2_CFH-205,ENST00000630130.2_CFH-206,ENST00000695968.1_CFH-207,ENST00000695969.1_CFH-208,ENST00000695970.1_CFH-209,ENST00000695971.1_CFH-210,ENST00000695972.1_CFH-211,ENST00000695973.1_CFH-212,ENST00000695974.1_CFH-213,ENST00000695975.1_CFH-214,ENST00000695976.1_CFH-215,ENST00000…	55.34	100.8	122.37	106.37	114.07	163.36	110.67	66.92	123.97	34.95	48.96	93.84	119.65	112.71	262.91	33.35	199.59	162.18	119.77	47.38	67.32	134.73	96.22	98.7	63.55	193.91	102.98	47.36	116.53	53.86	51.19	71.24	207.41	111.31	187.34	189.68	176.55
ENSG00000001036.14	FUCA2	ENST00000002165.11_FUCA2-201,ENST00000367585.1_FUCA2-202,ENST00000451668.1_FUCA2-203	11.14	18.58	13.97	17.66	20.02	13.55	26.33	16.27	19.93	12.29	19.59	21.38	18.43	19.48	20.77	9.51	25.59	17.17	22.75	11.58	16.63	21.08	17.78	21.62	15.6	23.29	14.57	17.64	21.16	19.04	19.65	22.48	23.35	18.22	24.75	17.12	24.39
ENSG00000001084.13	GCLC	ENST00000504353.1_GCLC-201,ENST00000504525.1_GCLC-202,ENST00000505197.1_GCLC-203,ENST00000505294.5_GCLC-204,ENST00000509541.5_GCLC-205,ENST00000510837.5_GCLC-206,ENST00000513939.6_GCLC-207,ENST00000514004.5_GCLC-208,ENST00000514373.3_GCLC-209,ENST00000514933.2_GCLC-210,ENST00000515580.1_GCLC-211,ENST00000616923.5_GCLC-212,ENST00000643939.1_GCLC-213,ENST00000650454.1_GCLC-214	1.96	4.87	3.58	3.68	3.7	2.51	5.04	3.7	3.52	1.52	2.72	2.71	1.77	2.22	1.76	2.49	5.51	3.24	4.51	1.94	2.08	3.51	3.72	3.84	4.73	5.26	1.81	3.8	2.36	4.02	3.78	4.12	4.23	1.46	4.95	2.55	4.41
ENSG00000001167.15	NFYA	ENST00000341376.11_NFYA-201,ENST00000353205.5_NFYA-202	8.49	6.55	6.27	7.79	6.91	5.84	6.43	9.6	6.96	10.07	9.26	5.23	6.44	5.73	6.72	8.1	7.89	6.84	9.73	8.15	5.18	6.37	5.91	9.31	8.06	9.21	5.79	10.48	7.66	9.37	9.21	14.45	6.82	6.86	7.34	6.34	6.99
ENSG00000001460.18	STPG1	ENST00000003583.12_STPG1-201,ENST00000337248.9_STPG1-202,ENST00000374409.5_STPG1-203,ENST00000435187.1_STPG1-204,ENST00000438866.1_STPG1-205,ENST00000468303.5_STPG1-206,ENST00000475760.1_STPG1-207,ENST00000483261.1_STPG1-208,ENST00000483528.1_STPG1-209,ENST00000492753.1_STPG1-210,ENST00000497384.1_STPG1-211,ENST00000498488.5_STPG1-212	0.41	4.72	1.92	2.99	2.63	4.79	3.33	2.61	2.51	0.44	1.92	1.9	1.11	1.2	2.28	0.33	4.26	1.23	3.18	1.44	1.3	1.55	1.28	3.55	0.29	3.42	1.28	0.93	1.28	2.05	1.41	2.33	3.44	1.56	3.92	4.01	2.24
ENSG00000001461.17	NIPAL3	ENST00000003912.7_NIPAL3-201,ENST00000339255.2_NIPAL3-202,ENST00000358028.8_NIPAL3-203,ENST00000374399.9_NIPAL3-204,ENST00000432012.1_NIPAL3-205,ENST00000475663.2_NIPAL3-206,ENST00000488155.1_NIPAL3-207	2	6.05	3.49	4.99	4.83	4.17	4.99	2.51	4.89	1.74	5.43	4.06	2.4	3.59	4.45	1.4	7.31	3.77	5.55	2.02	3.61	3.61	3.96	7.19	1.46	6.48	1.48	5.65	2.78	2.25	2.97	4.97	6.09	3.05	7.76	6.32	5.21
ENSG00000001497.18	LAS1L	ENST00000374804.9_LAS1L-201,ENST00000374807.9_LAS1L-202,ENST00000374811.8_LAS1L-203,ENST00000469091.1_LAS1L-204,ENST00000484069.1_LAS1L-205,ENST00000676986.1_LAS1L-206,ENST00000677056.1_LAS1L-207,ENST00000677087.1_LAS1L-208,ENST00000677154.1_LAS1L-209,ENST00000677834.1_LAS1L-210,ENST00000677969.1_LAS1L-211,ENST00000677986.1_LAS1L-212,ENST00000678074.1_LAS1L-213,ENST00000678173.1_LAS1L-214,ENST000…	8.03	8.58	10.24	8.46	9.01	9.82	9.83	6.72	10.72	7.9	10.46	8.53	16.36	8.84	10.97	4.49	12.64	11.44	10.12	4.39	7.46	13.29	6.63	8.73	11.16	10.64	5.14	7.86	9.95	7.45	7.46	10.16	12.95	9.82	15.83	12.07	10.59
ENSG00000001561.7	ENPP4	ENST00000321037.5_ENPP4-201	0.73	2.9	2.41	2.4	1.88	1.76	2.01	1.13	3.06	1.04	2.33	1.38	2.48	2.45	2.53	0.26	2.84	2.48	3.24	1.09	1.22	1.51	1.91	3.5	0.88	3.52	1.72	1.72	1.37	1.82	1.79	2.69	3.27	1.65	4.4	2.23	2.75
ENSG00000001617.12	SEMA3F	ENST00000002829.8_SEMA3F-201,ENST00000413852.5_SEMA3F-202,ENST00000414301.5_SEMA3F-203,ENST00000420831.1_SEMA3F-204,ENST00000426511.5_SEMA3F-205,ENST00000434342.5_SEMA3F-206,ENST00000450338.5_SEMA3F-207,ENST00000470737.1_SEMA3F-208,ENST00000493743.1_SEMA3F-209	1.56	14.88	8.56	11.75	7.59	9.99	8.41	5.94	7.59	2.96	3.41	10.66	3.77	4.4	7.42	2.26	10.44	8.6	9.05	6.51	5.4	11.2	6.73	13.62	3.16	9.26	4.23	3.69	4.78	5	6.25	5.49	10.81	3.44	10.18	9.7	6.38
ENSG00000001626.18	CFTR	ENST00000003084.11_CFTR-201,ENST00000426809.5_CFTR-202,ENST00000429014.1_CFTR-203,ENST00000436097.2_CFTR-204,ENST00000446805.2_CFTR-205,ENST00000468795.1_CFTR-206,ENST00000472848.1_CFTR-207,ENST00000546407.1_CFTR-208,ENST00000600166.1_CFTR-209,ENST00000608965.5_CFTR-210,ENST00000610149.1_CFTR-211,ENST00000621535.1_CFTR-212,ENST00000647639.1_CFTR-213,ENST00000647720.2_CFTR-214,ENST00000647978.2_CF…	0.51	1.52	1.52	1.65	1.57	1.22	1.92	0.84	2.58	0.83	1.56	1.15	0.85	1.38	2.71	0.38	3.08	2.28	2.8	1.21	1.03	0.81	0.63	1.29	0.2	1.77	0.49	0.5	1.05	1.33	1.06	0.76	3.21	1.61	1.78	1.81	3.42
ENSG00000001629.10	ANKIB1	ENST00000265742.8_ANKIB1-201,ENST00000413588.1_ANKIB1-202,ENST00000422095.1_ANKIB1-203,ENST00000439883.1_ANKIB1-204,ENST00000442183.1_ANKIB1-205,ENST00000465883.1_ANKIB1-206,ENST00000486698.1_ANKIB1-207	1.24	3.77	4.06	4.5	3.75	5.56	7.48	5.13	3.7	2.07	4.96	2.09	2.15	3.43	3.2	2.22	3.62	3.11	4.06	2.03	2.25	2.56	3.32	5.49	1.6	6.6	2.6	3.38	2.69	2.87	3.24	6.01	3.5	2.19	3.6	2.5	3.77
ENSG00000001630.18	CYP51A1	ENST00000003100.13_CYP51A1-201,ENST00000422867.1_CYP51A1-202,ENST00000450723.5_CYP51A1-203,ENST00000482924.1_CYP51A1-204,ENST00000691309.1_CYP51A1-205	6.93	6.29	7.27	7	7.22	5.83	9.94	7.35	7.55	5.37	7.81	5	10.13	8.56	9.3	5.74	10.69	8.51	9.35	6.25	8.49	9.44	7.67	5.68	7.53	7.65	6.33	9.3	11.21	5.64	14.94	11.74	11.17	10.34	8.52	7.66	12.86
ENSG00000001631.17	KRIT1	ENST00000340022.6_KRIT1-201,ENST00000394503.6_KRIT1-202,ENST00000394505.7_KRIT1-203,ENST00000394507.5_KRIT1-204,ENST00000412043.6_KRIT1-205,ENST00000413688.6_KRIT1-206,ENST00000422347.6_KRIT1-207,ENST00000425073.2_KRIT1-208,ENST00000425919.6_KRIT1-209,ENST00000430102.6_KRIT1-210,ENST00000433016.6_KRIT1-211,ENST00000440209.5_KRIT1-212,ENST00000444960.6_KRIT1-213,ENST00000445516.2_KRIT1-214,ENST000…	2.71	7.94	5.7	5.4	5.83	6.09	6.61	4.56	5.55	2.03	7.45	4.82	3.84	4.12	7.58	1.13	8.42	5.39	7.62	2.41	3.94	4.61	5.2	6.29	3.31	9.95	3.08	3.83	5.11	4.18	5.68	6.22	7.19	4.16	8.13	7.03	7.85
ENSG00000002016.18	RAD52	ENST00000228345.9_RAD52-201,ENST00000358495.8_RAD52-202,ENST00000397230.6_RAD52-203,ENST00000430095.6_RAD52-204,ENST00000461568.5_RAD52-205,ENST00000463750.5_RAD52-206,ENST00000468231.5_RAD52-207,ENST00000481052.5_RAD52-208,ENST00000488642.6_RAD52-209,ENST00000535376.5_RAD52-210,ENST00000536177.5_RAD52-211,ENST00000541619.1_RAD52-212,ENST00000542297.1_RAD52-213,ENST00000542584.5_RAD52-214,ENST000…	1.04	3.8	1.43	2.39	1.56	1.84	1.63	0.98	2.54	0.09	1.54	2.31	0.9	0.37	0.6	0.58	2.45	0.62	0.77	2.5	0.46	2.02	1.37	2.39	1.56	3.16	1.71	1.12	0.5	2.45	0.8	3.11	1.77	2.54	4.84	2.01	1.68
ENSG00000002079.14	MYH16	ENST00000425880.1_MYH16-201,ENST00000429079.1_MYH16-202,ENST00000439784.7_MYH16-203,ENST00000452010.2_MYH16-204,ENST00000453194.2_MYH16-205	0	0	0	0	0	0	0.03	0	0.15	0	0	0	0	0	0.01	0	0	0	0	0	0	0	0	0	0	0	0	0	0	0	0	0	0.72	0	0.02	0	0
ENSG00000002330.14	BAD	ENST00000309032.8_BAD-201,ENST00000394531.3_BAD-202,ENST00000394532.7_BAD-203,ENST00000492141.1_BAD-204,ENST00000493798.1_BAD-205,ENST00000544271.1_BAD-206,ENST00000544785.1_BAD-207	30.53	73.51	59.79	68.59	59.94	54.47	84.53	49.16	51.66	30.5	41.15	56.89	50.56	49.77	54.81	29.81	85.13	58.23	49.74	41.88	38.78	61.19	43.67	67.02	28.81	78.44	39.06	27.07	47.27	43.41	30.52	61.59	64.19	37.59	75.49	71.4	54.83
ENSG00000002549.13	LAP3	ENST00000226299.9_LAP3-201,ENST00000503467.1_LAP3-202,ENST00000504614.5_LAP3-203,ENST00000507960.1_LAP3-204,ENST00000508014.5_LAP3-205,ENST00000508497.5_LAP3-206,ENST00000509583.1_LAP3-207,ENST00000512397.1_LAP3-208,ENST00000513105.1_LAP3-209,ENST00000606142.5_LAP3-210,ENST00000618908.4_LAP3-211	24.03	20.95	19.22	28.6	26.06	24.74	27.75	23.13	30.35	27.24	26.6	23.59	52.06	25.96	20.27	33.71	36.28	44.31	27.05	14.25	30.75	29.04	40.89	32.02	27.31	26.22	17.1	42.33	45.01	24.37	45.58	34.33	20.16	28.32	22.41	23.5	35.75
ENSG00000002586.20	CD99	ENST00000381177.7_CD99-201,ENST00000381180.9_CD99-202,ENST00000381184.6_CD99-203,ENST00000381187.8_CD99-204,ENST00000381192.10_CD99-205,ENST00000449611.6_CD99-206,ENST00000482293.6_CD99-207,ENST00000482405.7_CD99-208,ENST00000497752.7_CD99-209,ENST00000611428.5_CD99-210,ENST00000623253.4_CD99-211,ENST00000624481.4_CD99-212,ENST00000645950.1_CD99-213,ENST00000646103.1_CD99-214,ENST00000647297.1_CD…	132.38	212.44	173.25	204.13	189.78	198.54	291.76	136.46	204.64	112.45	205.53	195.72	113.88	184.8	141.46	144.96	335.36	135.28	172.94	105.52	167.93	191.54	202.95	260.08	150.82	220.61	120.82	224.06	178.7	250.98	204.83	226.67	218.38	145.82	242.55	256.84	231.39
ENSG00000002587.10	HS3ST1	ENST00000002596.6_HS3ST1-201,ENST00000510712.1_HS3ST1-202,ENST00000514690.5_HS3ST1-203	0.46	1.61	1.27	1.39	3.23	2.43	3.39	2.85	6.12	1.54	3.66	3.27	9.88	6.53	4.44	0.4	4.54	1.05	4.52	1.3	3.42	4.78	3.37	2.95	0.76	2.05	0.89	8.1	6.67	2.22	3.21	7.59	2.57	3.14	6.66	1.92	1.96
ENSG00000002726.21	AOC1	ENST00000360937.9_AOC1-201,ENST00000416793.6_AOC1-202,ENST00000460213.1_AOC1-203,ENST00000467291.5_AOC1-204,ENST00000480582.1_AOC1-205,ENST00000483043.1_AOC1-206,ENST00000493429.5_AOC1-207	0.02	0.05	0	0.75	0.65	0.15	0	0.22	0.07	0.54	0.38	0	0.04	0.36	0.07	1.52	0.19	0	0.14	0.05	0.55	0.07	0.07	0.05	0.15	0.63	0.13	0.25	0.02	0.49	0.18	0.35	0	0.15	0	0.28	0.47
ENSG00000002745.13	WNT16	ENST00000222462.3_WNT16-201,ENST00000361301.6_WNT16-202	0.13	0	0	0.05	0.02	0.04	0.1	0	0.21	0	0.55	0	0	0.31	0.2	0.1	0	0.1	0.05	0.05	0	0	0.25	0.16	0.11	0	0.03	0	0	0	0.05	0.11	0	0	0	0	0.08
ENSG00000002746.15	HECW1	ENST00000395891.7_HECW1-201,ENST00000429529.1_HECW1-202,ENST00000453890.5_HECW1-203,ENST00000461842.1_HECW1-204,ENST00000464944.1_HECW1-205,ENST00000471043.1_HECW1-206,ENST00000471527.1_HECW1-207,ENST00000481031.5_HECW1-208,ENST00000490954.2_HECW1-209,ENST00000492310.5_HECW1-210,ENST00000493057.1_HECW1-211	0	1.19	0	0.12	0.01	0.02	0.15	0.14	0.04	0	0.38	0.02	1.02	0.03	0.02	0	0.29	0.3	0.2	0.01	0.1	0.03	0.1	0.07	0	0.73	0.04	0	0	0.07	0.02	0.02	0	0.55	0.18	0	0
ENSG00000002822.16	MAD1L1	ENST00000265854.12_MAD1L1-201,ENST00000399654.6_MAD1L1-202,ENST00000402746.5_MAD1L1-203,ENST00000406869.5_MAD1L1-204,ENST00000421113.5_MAD1L1-205,ENST00000429625.5_MAD1L1-206,ENST00000429779.1_MAD1L1-207,ENST00000437877.1_MAD1L1-208,ENST00000438959.5_MAD1L1-209,ENST00000444373.6_MAD1L1-210,ENST00000445959.5_MAD1L1-211,ENST00000450235.5_MAD1L1-212,ENST00000455998.5_MAD1L1-213,ENST00000459731.1_MAD…	9.33	12.39	9.75	12.07	10.44	10.73	25.23	13.04	10.07	14.91	27.45	21.14	7.97	13.26	6.69	14.23	9.49	11.91	8.81	19.42	19.8	18.02	18.16	12.96	16.45	16.36	9.32	25.67	13.24	13.96	18.15	13.44	11.28	11.27	11.6	13.69	17.58
ENSG00000002834.18	LASP1	ENST00000318008.11_LASP1-201,ENST00000419929.1_LASP1-202,ENST00000433206.6_LASP1-203,ENST00000435347.7_LASP1-204,ENST00000443937.7_LASP1-205,ENST00000579123.1_LASP1-206,ENST00000581485.1_LASP1-207,ENST00000584106.1_LASP1-208,ENST00000585841.5_LASP1-209	65.92	64.38	45.44	67.68	68.32	61.9	66.99	93.76	45.17	68.02	63.69	51.67	22.1	36.59	33.11	75.35	63.75	43.99	54.31	64.09	65.35	46.42	53.34	68.37	45.44	73.16	45.2	60.7	54.31	70.42	65.43	72.3	57.75	39.57	54.4	74	56.41
ENSG00000002919.15	SNX11	ENST00000359238.7_SNX11-201,ENST00000393405.6_SNX11-202,ENST00000452859.6_SNX11-203,ENST00000577310.1_SNX11-204,ENST00000578861.5_SNX11-205,ENST00000580219.5_SNX11-206,ENST00000580875.1_SNX11-207,ENST00000581298.5_SNX11-208,ENST00000581705.5_SNX11-209,ENST00000582104.5_SNX11-210,ENST00000582481.1_SNX11-211,ENST00000583320.5_SNX11-212,ENST00000584335.5_SNX11-213	4.46	3.88	4.12	3.64	3.52	3.74	6.1	4.14	4.11	4.08	3.4	3.26	6.53	4.03	4.67	4.23	4.45	4.53	4.96	2.02	3.08	3.19	2.8	5.03	3.23	3.67	2.48	3.42	6.71	4.83	5.49	5.53	3.62	3.5	3.65	2.51	4.35
ENSG00000002933.9	TMEM176A	ENST00000004103.8_TMEM176A-201,ENST00000461345.5_TMEM176A-202,ENST00000462826.1_TMEM176A-203,ENST00000468689.2_TMEM176A-204,ENST00000474166.1_TMEM176A-205,ENST00000475007.5_TMEM176A-206,ENST00000475536.5_TMEM176A-207,ENST00000475710.1_TMEM176A-208,ENST00000481305.1_TMEM176A-209,ENST00000484928.5_TMEM176A-210,ENST00000494349.5_TMEM176A-211	89.78	149.17	141.41	182.61	183.53	166.02	221.59	138.83	212.25	82.06	271.13	232.46	141.86	157.64	164.23	131.6	207.63	138.57	150.64	86.19	172.67	234.19	138.73	173.22	158.63	165.78	92.16	240.24	347.39	266.43	148.58	212.7	170	177.09	141.99	215.29	275.57
ENSG00000003056.8	M6PR	ENST00000000412.8_M6PR-201,ENST00000536844.5_M6PR-202,ENST00000537621.1_M6PR-203,ENST00000539143.5_M6PR-204,ENST00000540837.1_M6PR-205,ENST00000541507.5_M6PR-206,ENST00000543159.1_M6PR-207,ENST00000543258.1_M6PR-208,ENST00000543704.5_M6PR-209,ENST00000543834.1_M6PR-210,ENST00000543845.1_M6PR-211,ENST00000544193.1_M6PR-212,ENST00000544245.1_M6PR-213	17.58	23.23	24.21	33.87	21.73	28.2	27.39	23.85	30.16	23.06	58.35	19.05	22.11	30.33	21.94	20.69	30.13	29.81	30.92	24.65	20.68	24.09	25.31	39.96	40.06	29.18	20.9	38.18	25.88	40.23	39.8	33.13	30.64	25.21	28.7	22.7	28.1
ENSG00000003096.15	KLHL13	ENST00000262820.7_KLHL13-201,ENST00000371876.5_KLHL13-202,ENST00000371878.5_KLHL13-203,ENST00000371882.5_KLHL13-204,ENST00000453826.1_KLHL13-205,ENST00000469946.5_KLHL13-206,ENST00000540167.6_KLHL13-207,ENST00000541812.5_KLHL13-208	0.85	1.04	0.39	0.62	1.37	1.56	2.13	2.31	1.29	0.51	1.3	1.92	0.18	0.67	0.14	0.86	0.49	0.65	0.54	0.27	3.29	0.75	0.37	1.34	0.68	1.84	0.29	1.4	0.46	2.9	1.37	1.46	0.66	0.75	0.15	1.31	2.19
ENSG00000003137.9	CYP26B1	ENST00000001146.7_CYP26B1-201,ENST00000412253.1_CYP26B1-202,ENST00000461519.1_CYP26B1-203,ENST00000474509.1_CYP26B1-204,ENST00000546307.5_CYP26B1-205	1.44	7.19	3.82	6.37	13.15	6.12	9.4	5.86	5.79	3.46	9.5	2.73	3.15	4.76	1.65	5.75	7.37	4.11	3.67	2.32	6.15	18.87	7.52	15.57	11.9	8.19	6.49	6.21	13	5.34	6.06	2.28	3.1	2.8	3.3	10.16	7.31
ENSG00000003147.19	ICA1	ENST00000265577.11_ICA1-201,ENST00000317367.9_ICA1-202,ENST00000339809.10_ICA1-203,ENST00000396675.7_ICA1-204,ENST00000401396.5_ICA1-205,ENST00000402384.8_ICA1-206,ENST00000406470.6_ICA1-207,ENST00000407906.5_ICA1-208,ENST00000422063.6_ICA1-209,ENST00000430867.5_ICA1-210,ENST00000446305.1_ICA1-211,ENST00000447326.5_ICA1-212,ENST00000455539.5_ICA1-213,ENST00000457755.5_ICA1-214,ENST00000470696.1_I…	0.69	1.63	1.46	1.88	1.11	2.81	4.07	1.46	2.13	1.11	6.94	1	0.42	1.08	0.17	0.82	2.02	0.82	1.39	2.28	0.6	1.66	2.36	1.56	0.4	0.95	1.76	3.53	1.39	4.83	1.85	2.88	0.24	2.71	2.33	2.72	2.08
ENSG00000003249.15	DBNDD1	ENST00000002501.11_DBNDD1-201,ENST00000304733.8_DBNDD1-202,ENST00000392973.8_DBNDD1-203,ENST00000568330.2_DBNDD1-204,ENST00000568662.2_DBNDD1-205,ENST00000568838.2_DBNDD1-206,ENST00000623401.1_DBNDD1-207	1.53	4.35	3.33	3.59	2.12	2.21	3.21	2.07	2.75	0.73	2.7	3.53	1.52	0.95	2.6	0.25	3.81	1.99	2.72	2.83	0.94	2.65	2.42	2.78	0.76	2.59	0.49	0.66	1.84	1.58	0.82	3.05	1.38	1.12	2.42	2.82	2.09
ENSG00000003393.16	ALS2	ENST00000264276.11_ALS2-201,ENST00000409632.7_ALS2-202,ENST00000410052.1_ALS2-203,ENST00000439495.6_ALS2-204,ENST00000462747.1_ALS2-205,ENST00000467448.5_ALS2-206,ENST00000482789.6_ALS2-207,ENST00000482891.6_ALS2-208,ENST00000483703.1_ALS2-209,ENST00000489440.5_ALS2-210,ENST00000494017.6_ALS2-211,ENST00000496244.5_ALS2-212,ENST00000679409.1_ALS2-213,ENST00000679416.1_ALS2-214,ENST00000679427.1_AL…	3.49	4.54	5.23	2.15	1.92	1.85	5.17	2	3.99	1.44	2.66	1.66	4.84	4.59	3.78	1.41	3.58	4.07	3.7	1.25	2.4	4.16	1.81	2.83	3.31	4.77	1.57	2.5	2.16	2.65	3.2	3.56	5.79	3.97	4.31	3.19	3.87
ENSG00000003400.16	CASP10	ENST00000272879.9_CASP10-201,ENST00000286186.11_CASP10-202,ENST00000313728.12_CASP10-203,ENST00000346817.10_CASP10-204,ENST00000374650.8_CASP10-205,ENST00000438843.6_CASP10-206,ENST00000448480.1_CASP10-207,ENST00000460140.5_CASP10-208,ENST00000471191.2_CASP10-209,ENST00000484926.1_CASP10-210,ENST00000485408.2_CASP10-211,ENST00000492363.6_CASP10-212,ENST00000696190.1_CASP10-213,ENST00000696191.1_C…	1.62	1.56	2.94	2.69	1.96	1.93	1.8	1.27	1.92	1.5	2.27	1.51	1.29	1.33	1.86	1.3	2.01	2.62	2.21	1.24	2.35	1.2	2.69	2.45	0.65	2.75	1.54	1.33	1.52	1.5	2.01	1.64	1.76	2.51	1.98	2.46	2.62
ENSG00000003402.21	CFLAR	ENST00000309955.8_CFLAR-201,ENST00000341222.10_CFLAR-202,ENST00000341582.10_CFLAR-203,ENST00000342795.9_CFLAR-204,ENST00000395148.6_CFLAR-205,ENST00000417748.1_CFLAR-206,ENST00000423241.6_CFLAR-207,ENST00000425030.1_CFLAR-208,ENST00000433445.1_CFLAR-209,ENST00000439154.6_CFLAR-210,ENST00000440180.5_CFLAR-211,ENST00000441224.5_CFLAR-212,ENST00000443227.5_CFLAR-213,ENST00000457277.5_CFLAR-214,ENST0…	41.07	18.32	49.14	38.58	47.16	42.09	56.73	78.91	45.99	107.66	58.87	39.89	42.68	52.68	34.69	75.11	22.12	53.45	53.3	122.77	104.01	59.05	60.95	37.49	73.63	56.86	81	85.81	43.93	53.5	115.61	64.29	33.17	52.43	43.6	30.95	49.59
ENSG00000003436.16	TFPI	ENST00000233156.9_TFPI-201,ENST00000339091.8_TFPI-202,ENST00000392365.5_TFPI-203,ENST00000409676.5_TFPI-204,ENST00000417013.5_TFPI-205,ENST00000420747.1_TFPI-206,ENST00000421427.5_TFPI-207,ENST00000435414.5_TFPI-208,ENST00000437725.5_TFPI-209,ENST00000453013.5_TFPI-210,ENST00000481132.5_TFPI-211,ENST00000481389.1_TFPI-212	4.78	3.04	2.87	6.5	14.28	13.29	29.14	15.21	7.69	12.61	24.85	18.64	2.3	14.1	2.03	6.1	4.69	5.81	7.1	9.4	21.9	16.25	11.87	14.24	32.12	6.99	9.71	23.19	10.81	19.6	22.95	23.05	5.48	6.35	1.19	18.6	19.85
ENSG00000003509.16	NDUFAF7	ENST00000002125.9_NDUFAF7-201,ENST00000336237.10_NDUFAF7-202,ENST00000416653.5_NDUFAF7-203,ENST00000419278.2_NDUFAF7-204,ENST00000431821.5_NDUFAF7-205,ENST00000432075.1_NDUFAF7-206,ENST00000439218.5_NDUFAF7-207,ENST00000441905.1_NDUFAF7-208,ENST00000455230.5_NDUFAF7-209,ENST00000469831.1_NDUFAF7-210,ENST00000474154.5_NDUFAF7-211,ENST00000474257.5_NDUFAF7-212,ENST00000483999.5_NDUFAF7-213	3.51	7.17	5.52	4.84	5.09	5.82	6.09	4.77	5.59	2.34	8.6	6.19	4.47	5.79	5.61	8.44	6.17	5.27	8.86	3.1	4.84	3.63	6.39	3.98	3.51	6.79	3.86	7.21	4.46	4.95	5.1	6.91	8.41	5.61	6.42	5.03	6.95
ENSG00000003756.17	RBM5	ENST00000347869.8_RBM5-201,ENST00000395174.6_RBM5-202,ENST00000404526.6_RBM5-203,ENST00000417905.1_RBM5-204,ENST00000433556.6_RBM5-205,ENST00000437500.5_RBM5-206,ENST00000438369.5_RBM5-207,ENST00000441305.5_RBM5-208,ENST00000441812.6_RBM5-209,ENST00000461242.1_RBM5-210,ENST00000462025.1_RBM5-211,ENST00000464087.6_RBM5-212,ENST00000464988.1_RBM5-213,ENST00000469838.5_RBM5-214,ENST00000471995.5_RBM…	23.21	28.96	31.78	32.67	28.52	35.04	51.93	26.87	28.42	32.42	43.48	26.6	27.35	37.36	31.19	32.05	35.73	40.21	29.09	19.1	30.76	28.05	33.54	34.82	39.72	53.54	27.12	35.65	25.19	55.66	37.38	44.13	38.78	35.81	40.58	32.69	41.28
ENSG00000003987.14	MTMR7	ENST00000180173.10_MTMR7-201,ENST00000517317.5_MTMR7-202,ENST00000518272.5_MTMR7-203,ENST00000519122.5_MTMR7-204,ENST00000519590.5_MTMR7-205,ENST00000519763.1_MTMR7-206,ENST00000521177.1_MTMR7-207,ENST00000521857.5_MTMR7-208,ENST00000523571.1_MTMR7-209	0.66	1.38	1.83	1.3	0.69	0.61	0.75	0.9	0.91	0.5	0.48	0.34	0.45	0.99	1.82	0.1	0.85	0.88	2.63	0.52	0.56	0.58	1.14	1.38	0.42	2.98	0.43	0.23	0.61	1.72	0.68	2.21	1.61	1.13	2.09	1	1.29
ENSG00000003989.18	SLC7A2	ENST00000004531.14_SLC7A2-201,ENST00000398090.3_SLC7A2-202,ENST00000470360.5_SLC7A2-203,ENST00000494857.6_SLC7A2-204,ENST00000522656.5_SLC7A2-205,ENST00000640220.1_SLC7A2-206	13.04	4.03	23.84	12.31	8.85	5.42	4.99	7.2	15.8	13.8	3.6	2.53	15.68	18.92	31.73	4.32	8.7	35.97	43.2	3.42	5.6	10.94	8.17	4.99	10.94	24.83	12.93	5.38	13.63	4.35	7.44	7.61	13.25	29.96	14.58	8.43	22.41
ENSG00000004059.11	ARF5	ENST00000000233.10_ARF5-201,ENST00000415666.1_ARF5-202,ENST00000459680.1_ARF5-203,ENST00000463733.5_ARF5-204,ENST00000467281.5_ARF5-205,ENST00000489673.1_ARF5-206	88.67	98.43	107.03	127.09	116.6	101.43	114.58	109.9	109.34	100.65	106.38	93.77	102.16	112.09	96.48	97.74	117.59	92.25	90.09	89.72	88.25	84.89	100.99	94.08	77.57	115.97	99.16	95.46	109.01	122.96	83.28	125.74	116.37	96.81	108.16	112.71	99.2
ENSG00000004139.14	SARM1	ENST00000379061.8_SARM1-201,ENST00000577870.2_SARM1-202,ENST00000578128.5_SARM1-203,ENST00000579593.1_SARM1-204,ENST00000580711.1_SARM1-205,ENST00000582323.1_SARM1-206,ENST00000585453.5_SARM1-207,ENST00000585482.6_SARM1-208	1.47	7.74	6.26	6.18	5.59	6.88	5.23	4.83	3.36	2.27	4.53	3.94	5.23	4.65	5.03	0.8	7.11	5.34	6.32	2.13	3.3	5.75	4.21	7.61	3.23	6.63	2.08	2.65	4.15	3.75	2.82	6.43	10.54	3.72	8.25	7.22	5.2
ENSG00000004142.12	POLDIP2	ENST00000540200.6_POLDIP2-201,ENST00000618887.2_POLDIP2-202	13.13	23.6	17.92	25.82	19.91	23.92	20.15	15.48	23.14	11.75	20.25	18.82	25.04	19.02	26.6	10.38	32.04	18.46	23.13	13.42	14.13	19.67	16.61	24.51	17.87	25.35	9.6	16.31	21.58	22.1	17.27	24.89	23.52	21.44	28.94	23.85	19.29
ENSG00000004399.13	PLXND1	ENST00000324093.9_PLXND1-201,ENST00000501038.6_PLXND1-202,ENST00000503166.1_PLXND1-203,ENST00000504524.5_PLXND1-204,ENST00000504689.1_PLXND1-205,ENST00000504767.5_PLXND1-206,ENST00000504979.1_PLXND1-207,ENST00000505237.2_PLXND1-208,ENST00000505505.1_PLXND1-209,ENST00000505665.5_PLXND1-210,ENST00000506979.1_PLXND1-211,ENST00000508630.1_PLXND1-212,ENST00000511018.1_PLXND1-213,ENST00000512744.5_PLXN…	17.04	37.37	12.23	35.51	22.83	16.31	51.1	24.25	17.58	17.24	113.91	38.55	9.56	12.24	7.04	25.4	25.48	15.72	10.06	19.15	31.14	32.96	38.19	32.66	24.6	21.7	19.4	83.17	24.86	64.81	53.09	61.06	12.1	17.92	11.03	30.3	36.67
ENSG00000004455.18	AK2	ENST00000354858.11_AK2-201,ENST00000373449.7_AK2-202,ENST00000466029.1_AK2-203,ENST00000467905.5_AK2-204,ENST00000469238.2_AK2-205,ENST00000480134.5_AK2-206,ENST00000487289.1_AK2-207,ENST00000491241.2_AK2-208,ENST00000548033.5_AK2-209,ENST00000548559.1_AK2-210,ENST00000550338.6_AK2-211,ENST00000551979.1_AK2-212,ENST00000672308.1_AK2-213,ENST00000672715.1_AK2-214,ENST00000673291.1_AK2-215,ENST0000…	35.09	59.61	56.68	48.44	46.65	52.39	54.53	32.31	58.41	40.72	52.37	32.87	93.87	63.59	56.36	27.36	58.96	57.25	45.98	34.26	29.59	46.35	33.07	52.67	93.15	62.29	35.17	52.5	50.06	55.34	48.98	66.19	57.69	46.52	51.35	44.5	53.02
ENSG00000004468.13	CD38	ENST00000226279.8_CD38-201,ENST00000502843.5_CD38-202,ENST00000506191.1_CD38-203,ENST00000510674.1_CD38-204,ENST00000511430.1_CD38-205	0.77	0.5	1.45	1.65	0.96	0.59	1.91	1.52	0.61	1.05	3.02	1.11	0.59	0.84	1.71	0.93	1.06	2.89	1.59	1.12	2.67	0.67	1.31	1.28	1.24	2.44	2.66	2.75	1.08	2.44	4.29	2.01	1.16	3.2	1.71	0.53	1.48
ENSG00000004478.8	FKBP4	ENST00000001008.6_FKBP4-201,ENST00000538622.1_FKBP4-202,ENST00000539181.1_FKBP4-203,ENST00000540260.1_FKBP4-204,ENST00000543037.1_FKBP4-205,ENST00000543769.1_FKBP4-206,ENST00000544366.1_FKBP4-207,ENST00000630279.1_FKBP4-208	16.15	19.72	19.63	16.64	13.44	11.77	18.23	9.54	18.86	15.53	29.04	19.01	29.47	28.09	23.88	7.47	19.12	25.01	18.51	8.86	9.05	19.73	12.44	17.1	42.54	16.7	8.43	25.51	18.36	23.25	17.31	27.18	21.83	15.05	19.51	18.01	22.14
ENSG00000004487.18	KDM1A	ENST00000356634.7_KDM1A-201,ENST00000400181.9_KDM1A-202,ENST00000465864.2_KDM1A-203,ENST00000481879.1_KDM1A-204,ENST00000494920.1_KDM1A-205,ENST00000602503.1_KDM1A-206,ENST00000685102.1_KDM1A-207,ENST00000685243.1_KDM1A-208,ENST00000686270.1_KDM1A-209,ENST00000686339.1_KDM1A-210,ENST00000686771.1_KDM1A-211,ENST00000686793.1_KDM1A-212,ENST00000686934.1_KDM1A-213,ENST00000687202.1_KDM1A-214,ENST000…	8.77	23.29	15.59	15.25	16.15	15.11	17.49	11.2	16.26	10.62	19.34	14.39	21.37	18.81	15.72	7.25	20.33	13.26	16.14	10.88	12.22	17.62	13.96	17.91	18.61	18.89	8.94	12.95	15.47	16.03	13.45	20.5	18.85	15.67	21.92	20.86	17.79
ENSG00000004534.15	RBM6	ENST00000266022.9_RBM6-201,ENST00000419610.5_RBM6-202,ENST00000421682.1_RBM6-203,ENST00000422955.5_RBM6-204,ENST00000425608.5_RBM6-205,ENST00000433811.1_RBM6-206,ENST00000434592.5_RBM6-207,ENST00000438912.1_RBM6-208,ENST00000441115.5_RBM6-209,ENST00000442092.5_RBM6-210,ENST00000443081.5_RBM6-211,ENST00000446471.1_RBM6-212,ENST00000454079.5_RBM6-213,ENST00000464013.5_RBM6-214,ENST00000466247.1_RBM…	19.86	33.33	33.16	45.79	31.3	38.54	41.08	23.88	27.7	17.09	36.17	28.89	19.35	25.5	28.26	16.42	33.34	25.43	33.33	13.5	22.55	20.43	23.55	36.01	25	44.11	14.73	25.4	25.99	35.42	25.35	39.56	42.84	31.86	51.04	45.12	37.67
ENSG00000004660.15	CAMKK1	ENST00000158166.5_CAMKK1-201,ENST00000348335.7_CAMKK1-202,ENST00000381769.6_CAMKK1-203,ENST00000573483.1_CAMKK1-204	3.57	1.86	1.16	2.8	3.13	1.93	2.46	3.04	2.35	3.06	2.02	1.77	1.47	5.85	4.01	3.59	1.75	1.67	2.64	2.25	2.83	2.62	3.26	3.18	4.8	4.21	1.93	2.16	2.19	2.65	2.88	2.81	1.28	1.2	1.78	3.02	3.11
ENSG00000004700.16	RECQL	ENST00000314748.10_RECQL-201,ENST00000396093.7_RECQL-202,ENST00000421138.6_RECQL-203,ENST00000444129.7_RECQL-204,ENST00000536240.5_RECQL-205,ENST00000536964.5_RECQL-206,ENST00000539672.1_RECQL-207,ENST00000542432.5_RECQL-208	3.2	7.66	3.52	6.75	7	5.8	10.48	5.74	8.17	4.83	7.48	5.37	6.45	7.2	5.04	2.76	7.18	5.28	6.45	4.17	6.08	6.48	5.48	8.05	6.24	8.08	3.86	9.34	5.43	5.87	6.35	7.79	5.18	6.26	5.1	6.15	6.66
ENSG00000004766.17	VPS50	ENST00000251739.9_VPS50-201,ENST00000305866.10_VPS50-202,ENST00000436177.5_VPS50-203,ENST00000438395.5_VPS50-204,ENST00000441602.5_VPS50-205,ENST00000443443.1_VPS50-206,ENST00000458530.1_VPS50-207,ENST00000458707.1_VPS50-208,ENST00000467326.5_VPS50-209,ENST00000471188.5_VPS50-210,ENST00000474412.1_VPS50-211,ENST00000476413.1_VPS50-212,ENST00000477572.1_VPS50-213,ENST00000477935.1_VPS50-214,ENST00…	1.75	5.54	0.46	3.59	2.4	3.89	4.44	3.66	2	0.47	4.27	1.78	1.62	2.78	1.52	1.16	1.98	2.4	5.8	1.34	1.32	1.28	2.19	5.89	1.73	4.12	2.22	3.31	1.33	2.14	1.55	2.52	3.24	0.78	6.99	3.08	2.57
ENSG00000004776.13	HSPB6	ENST00000004982.6_HSPB6-201,ENST00000587965.1_HSPB6-202,ENST00000592984.6_HSPB6-203	51.62	70.1	33.12	148.28	110.01	187.77	236.06	153.96	68.16	73.78	393.84	210.2	23.82	123.68	11.69	226.77	89.35	42.4	67.13	90.39	183.55	186.99	159.31	142.4	393.82	64.24	73.09	366.85	192.26	690.53	262.87	247.43	74.75	128.42	21.88	348.93	192.55
ENSG00000004777.19	ARHGAP33	ENST00000007510.9_ARHGAP33-201,ENST00000221905.1_ARHGAP33-202,ENST00000314737.9_ARHGAP33-203,ENST00000378944.9_ARHGAP33-204,ENST00000586918.1_ARHGAP33-205,ENST00000587984.1_ARHGAP33-206,ENST00000588248.6_ARHGAP33-207,ENST00000589133.5_ARHGAP33-208,ENST00000590893.5_ARHGAP33-209,ENST00000591438.1_ARHGAP33-210,ENST00000593034.5_ARHGAP33-211,ENST00000601474.5_ARHGAP33-212	0.82	4.69	2.7	3.86	5.99	4.81	4.81	3.32	3.58	1.62	3.06	5.42	1.05	3.96	1.75	1.78	4.63	1.92	3.7	2.7	2.22	3	4.64	4.65	1.66	6.74	3.2	2.21	2.09	3.05	2.31	3.19	3.73	2.1	7.98	4.82	2.72
ENSG00000004779.10	NDUFAB1	ENST00000007516.8_NDUFAB1-201,ENST00000484769.1_NDUFAB1-202,ENST00000562133.5_NDUFAB1-203,ENST00000567761.1_NDUFAB1-204,ENST00000570319.5_NDUFAB1-205	16.58	25.08	20.04	20.73	24.59	17.57	26.88	16.32	21.78	12.28	19.35	22.46	41.52	33.86	30.53	11.54	30.08	20.97	21.49	11.96	17.41	23.03	19.8	24.72	26.49	27.09	15.33	18.49	28.14	15.89	22.66	23.78	31.14	19.65	24.04	21.66	28.59
ENSG00000004799.8	PDK4	ENST00000005178.6_PDK4-201,ENST00000468445.1_PDK4-202,ENST00000473301.1_PDK4-203,ENST00000473796.1_PDK4-204,ENST00000498190.1_PDK4-205	1.3	19.12	2.14	18.12	18.81	14.39	44.28	13.01	9.44	8.89	18.87	16.93	1.04	24.94	3.46	12.16	22.94	3.08	6.97	4.12	8.13	6.67	20.4	30.31	3.55	12.04	7.01	13.63	8.38	32.34	8.72	123.4	17.34	5.37	25.57	13.62	7.24
ENSG00000004809.14	SLC22A16	ENST00000330550.8_SLC22A16-201,ENST00000368919.8_SLC22A16-202,ENST00000424139.1_SLC22A16-203,ENST00000434949.5_SLC22A16-204,ENST00000437378.5_SLC22A16-205,ENST00000451557.5_SLC22A16-206,ENST00000460159.1_SLC22A16-207,ENST00000461487.1_SLC22A16-208	0.48	0	0.17	0	0.94	0.67	0	0.07	0.07	0.47	1.21	0	0.57	0.19	0.1	1.54	0.54	0.13	0.03	0.2	0.1	0.07	0.94	0.06	0.14	0.59	0.17	0.53	0.27	0.1	0.22	0.88	0	0.25	0.11	0	0.39
ENSG00000004838.14	ZMYND10	ENST00000231749.8_ZMYND10-201,ENST00000360165.7_ZMYND10-202,ENST00000431869.1_ZMYND10-203,ENST00000442887.1_ZMYND10-204,ENST00000443080.5_ZMYND10-205,ENST00000468182.1_ZMYND10-206,ENST00000475688.1_ZMYND10-207,ENST00000478269.5_ZMYND10-208,ENST00000490675.5_ZMYND10-209	1.14	6.08	1.15	1.15	1	1.58	3.06	1.2	1.29	0.57	0.45	2.57	0.98	1.73	1.57	1.11	0.6	1.33	1.63	0.99	1.42	1.23	0.5	0.69	1.79	1.4	0.78	0.16	1.15	1.47	0.33	2.89	3.88	0.75	1.71	1.65	2.1
ENSG00000004846.17	ABCB5	ENST00000258738.10_ABCB5-201,ENST00000404938.7_ABCB5-202,ENST00000406935.5_ABCB5-203,ENST00000441315.1_ABCB5-204,ENST00000443026.6_ABCB5-205,ENST00000477094.5_ABCB5-206	0.17	0.21	0.13	1.49	0.37	1.63	0.82	1.22	0.16	0.07	1.71	0.8	0.21	0.68	0.05	0.17	0.1	0.75	0.45	0.12	0.72	0.55	0.29	1.12	0.93	0.25	0.28	1.09	0.05	0.86	1.09	0.28	0.76	0.27	0.11	1.33	2.04
ENSG00000004848.8	ARX	ENST00000379044.5_ARX-201,ENST00000636609.1_ARX-202,ENST00000636885.1_ARX-203,ENST00000637394.1_ARX-204,ENST00000637993.1_ARX-205	0	0	0	0	0	0	0	0	0	0	0	0	0	0.02	0	0	0	0	0	0	0	0.02	0	0.04	0	0	0.02	0	0	0	0	0	0	0	0	0	0
ENSG00000004864.14	SLC25A13	ENST00000265631.10_SLC25A13-201,ENST00000416240.6_SLC25A13-202,ENST00000472162.2_SLC25A13-203,ENST00000484495.5_SLC25A13-204,ENST00000487710.1_SLC25A13-205,ENST00000490072.5_SLC25A13-206,ENST00000492869.1_SLC25A13-207,ENST00000494085.1_SLC25A13-208	1.32	5.48	2.85	5.43	3.24	3.38	6.93	3.91	2.32	3.08	3.36	3.56	4.77	4.47	2.81	1.96	4.53	1.59	3.34	9.05	5.27	2.78	3.01	2.9	3.55	4.61	4.26	3.04	2.36	5.91	3.66	4.33	2.96	2.32	6.34	4.38	3.47
ENSG00000004866.22	ST7	ENST00000265437.9_ST7-201,ENST00000323984.8_ST7-202,ENST00000393443.5_ST7-203,ENST00000393444.7_ST7-204,ENST00000393446.6_ST7-205,ENST00000393447.8_ST7-206,ENST00000393449.5_ST7-207,ENST00000393451.7_ST7-208,ENST00000417919.5_ST7-209,ENST00000420755.5_ST7-210,ENST00000422922.5_ST7-211,ENST00000432298.5_ST7-212,ENST00000434836.5_ST7-213,ENST00000438863.5_ST7-214,ENST00000443979.5_ST7-215,ENST00000…	15.84	31.09	18.41	19.11	11.58	18.39	18.5	13.87	15.56	6.25	18.76	20.13	16.79	14.49	12.42	5.89	19.05	19.58	17.16	9.79	13.09	26.25	11.4	18.54	31.68	18.71	12.42	15.4	14.28	17.78	11.13	14.93	14.02	16.27	15.33	19.3	19.45
ENSG00000004897.12	CDC27	ENST00000066544.8_CDC27-201,ENST00000525495.6_CDC27-202,ENST00000526866.5_CDC27-203,ENST00000527547.5_CDC27-204,ENST00000528147.1_CDC27-205,ENST00000528748.5_CDC27-206,ENST00000531206.5_CDC27-207,ENST00000532575.1_CDC27-208,ENST00000532893.5_CDC27-209,ENST00000533415.5_CDC27-210,ENST00000570740.1_CDC27-211,ENST00000570818.5_CDC27-212,ENST00000571643.5_CDC27-213,ENST00000573502.1_CDC27-214,ENST000…	9.71	15.69	8.33	19.27	12.92	18.78	24.2	17.29	17.14	12.62	22.13	9.74	14.93	15.43	19.49	7.77	14.55	11.38	10.72	9.7	10.9	18.72	10.8	19.42	16.15	14.26	13.95	13.43	15.12	14.89	19.63	17.25	14.6	16.18	11.55	15.85	21.64
ENSG00000004939.16	SLC4A1	ENST00000262418.12_SLC4A1-201,ENST00000399246.3_SLC4A1-202,ENST00000471005.5_SLC4A1-203,ENST00000498270.1_SLC4A1-204	0.56	0.01	0	0.2	0.42	0	0.06	0.16	0.01	0.06	0.02	0.1	0.01	0.02	0	0.04	0.21	0	0.14	0.07	0.33	0	0.13	0.11	0.03	0.05	0	0.06	0.08	0	0.26	0	0.48	0	0.05	0.03	0.05
ENSG00000004948.16	CALCR	ENST00000394441.5_CALCR-201,ENST00000415529.2_CALCR-202,ENST00000423724.5_CALCR-203,ENST00000426151.7_CALCR-204,ENST00000649521.1_CALCR-205	0.04	0	0	0.03	0.03	0.13	0.17	0.17	0	0	0.08	0.09	0	0	0	0	0.02	0	0	0	0	0	0	0	0	0.04	0	0.08	0	0.02	0.04	0.05	0	0.02	0	0	0
ENSG00000004961.15	HCCS	ENST00000321143.8_HCCS-201,ENST00000380762.5_HCCS-202,ENST00000380763.7_HCCS-203	4.42	4.25	2.97	4.04	2.83	3.21	4.66	2.06	4.82	3.68	6.33	3.7	8.42	4.04	6.36	3.53	2.55	4.15	3.16	2.21	3.83	5.45	2.76	3.03	6.89	3.97	3.8	5.3	5.51	4.88	3.69	3.73	3.59	3.58	4.74	4.22	5.29
ENSG00000004975.12	DVL2	ENST00000005340.10_DVL2-201,ENST00000571745.1_DVL2-202,ENST00000572285.5_DVL2-203,ENST00000573354.1_DVL2-204,ENST00000574143.1_DVL2-205,ENST00000574591.1_DVL2-206,ENST00000574642.5_DVL2-207,ENST00000575086.1_DVL2-208,ENST00000575458.5_DVL2-209,ENST00000575756.5_DVL2-210,ENST00000576285.1_DVL2-211,ENST00000576439.1_DVL2-212,ENST00000576840.5_DVL2-213,ENST00000576949.1_DVL2-214,ENST00000577154.1_DV…	3.01	8.3	8.43	7.84	8.76	8.74	10.4	7.85	5.99	4.71	9.96	7.68	7.06	6.77	4.52	2.24	9.18	5.76	9.84	4.16	6.34	7.15	6.51	11.55	6.2	10.09	4.94	5.46	5.2	9.35	6.14	11.15	6.82	6.39	9.65	10.15	8.99
ENSG00000005001.10	PRSS22	ENST00000161006.8_PRSS22-201,ENST00000570950.1_PRSS22-202,ENST00000571228.1_PRSS22-203,ENST00000572061.1_PRSS22-204,ENST00000574768.5_PRSS22-205,ENST00000575164.1_PRSS22-206,ENST00000576381.1_PRSS22-207,ENST00000577177.1_PRSS22-208	0	0	0	0.07	0	0	0.16	0.37	0	0.54	0.29	0.08	0	0	0	0	0	0	0	0	2.52	0.31	0.12	0.09	0.16	0	0	0	0.67	0	0.41	0	0	0	0.05	0.15	0
ENSG00000005007.14	UPF1	ENST00000262803.10_UPF1-201,ENST00000594243.1_UPF1-202,ENST00000594504.6_UPF1-203,ENST00000596842.5_UPF1-204,ENST00000598209.5_UPF1-205,ENST00000598471.1_UPF1-206,ENST00000599848.5_UPF1-207,ENST00000600012.5_UPF1-208,ENST00000600310.5_UPF1-209,ENST00000600689.1_UPF1-210,ENST00000600868.5_UPF1-211,ENST00000601689.1_UPF1-212,ENST00000601981.6_UPF1-213,ENST00000704676.1_UPF1-214,ENST00000704677.1_UP…	16.47	7.52	11.1	12.5	9.82	10.69	15.98	11.78	12.17	15.23	17.43	8.64	14.16	16.12	12.8	14.65	10.58	16.7	13.46	13.19	13.32	14.46	11.39	11.68	24.27	11.39	9.47	16.73	15.05	19.59	16.67	18.59	11.82	13.27	11.31	13.44	14.51
ENSG00000005020.13	SKAP2	ENST00000345317.7_SKAP2-201,ENST00000432747.1_SKAP2-202,ENST00000468712.5_SKAP2-203,ENST00000481204.5_SKAP2-204,ENST00000487720.1_SKAP2-205,ENST00000489977.5_SKAP2-206,ENST00000490456.6_SKAP2-207,ENST00000495802.5_SKAP2-208,ENST00000497511.5_SKAP2-209	16.51	18.62	15.91	11.63	15.38	23.04	17.51	30.81	18.03	27.97	24.34	10.27	6.94	16.1	13.01	28.1	21.11	22.19	15.37	9.76	21.06	9.3	17.6	19.4	21.56	20.93	15.84	17.05	15.02	13.08	28.71	15.83	12.07	12.97	16.45	19.24	15.29
ENSG00000005022.6	SLC25A5	ENST00000317881.9_SLC25A5-201,ENST00000460013.1_SLC25A5-202,ENST00000463551.1_SLC25A5-203,ENST00000475354.1_SLC25A5-204	67.67	54.39	91.35	71.31	82.6	74.3	100.92	75.68	111.68	94.27	112.79	72.73	176.45	114.15	113.54	63.43	116.33	122.03	100.07	80.48	94.78	142.57	98.75	91.71	165.66	106.28	96.24	116.83	130.99	113.14	127.79	118.28	82.67	131.27	86.35	86.24	112.7
ENSG00000005059.16	MCUB	ENST00000394650.7_MCUB-201,ENST00000452915.3_MCUB-202,ENST00000472310.5_MCUB-203,ENST00000494604.1_MCUB-204,ENST00000515114.3_MCUB-205	8.65	20.23	11.35	11.52	19.23	19.91	18.28	15.81	19.77	12.77	13.53	17.55	12.16	16.91	16.11	6.02	15.19	17.86	17.99	9.08	16.94	14.55	20.19	21.07	11.11	14.68	16.01	15.75	14.32	9.31	14.3	13.86	13.56	13.46	14.4	15.77	18.95
ENSG00000005073.6	HOXA11	ENST00000006015.4_HOXA11-201,ENST00000517402.1_HOXA11-202	0	0.03	0	0	0.03	0	0	0.04	0.03	0	0	0	0	0	0	0	0.06	0	0	0.03	0.03	0	0.03	0	0	0.12	0.08	0	0	0.11	0.02	0	0.05	0.02	0.02	0	0
ENSG00000005075.16	POLR2J	ENST00000292614.10_POLR2J-201	60.19	66.59	60.03	76.04	65.61	66.79	69.37	65.17	53.55	58.23	55.21	58.73	51.58	51.28	44.74	67.11	72.97	46.4	56.59	52.4	52.6	47.6	52.71	67.57	47.55	68.84	69.67	67.84	65.95	58.96	45.14	78.9	67.25	47.96	66.22	65.24	57.7
ENSG00000005100.13	DHX33	ENST00000225296.8_DHX33-201,ENST00000433302.7_DHX33-202,ENST00000572490.1_DHX33-203,ENST00000574023.1_DHX33-204,ENST00000575153.5_DHX33-205	1.63	1.22	2.29	1.34	2.15	1.7	2.05	2.1	3.43	2.55	2.06	1.04	6.03	5.12	4.81	1.28	2.22	4.29	2.62	1.4	1.77	3.21	1.6	1.64	4.9	1.7	2.52	1.74	2.96	1.81	2.86	3.26	2.89	2.89	2.93	1.92	3.88
ENSG00000005102.14	MEOX1	ENST00000318579.9_MEOX1-201,ENST00000393661.2_MEOX1-202,ENST00000549132.2_MEOX1-203	0.14	0	0.59	0.11	0.28	0.11	1.74	0.34	0.11	0.11	1.55	0.11	0	0	0.02	1.24	0.1	0.02	0	0.11	0.16	0.11	0.17	0.35	0.48	0.16	0.1	1.54	0.04	2.89	2.92	0.29	0.02	0.74	0	0	0.16
ENSG00000005108.17	THSD7A	ENST00000408005.2_THSD7A-201,ENST00000423059.9_THSD7A-202,ENST00000480061.1_THSD7A-203,ENST00000497575.1_THSD7A-204	0.04	0.41	0.02	0.09	0.15	0.1	0.08	0.15	0.07	0.02	0.2	0.03	0.1	0.34	0	0.35	0.08	0.14	0.11	0.22	0.08	0.1	0.07	0.08	0.04	0.51	0.06	0.69	0.1	0.23	0.28	0.2	0.08	0.07	0.18	0.14	0.17
ENSG00000005156.12	LIG3	ENST00000262327.9_LIG3-201,ENST00000378526.9_LIG3-202,ENST00000585370.1_LIG3-203,ENST00000585740.5_LIG3-204,ENST00000585941.5_LIG3-205,ENST00000586058.1_LIG3-206,ENST00000586119.1_LIG3-207,ENST00000586407.1_LIG3-208,ENST00000586435.1_LIG3-209,ENST00000588109.5_LIG3-210,ENST00000588713.1_LIG3-211,ENST00000590181.5_LIG3-212,ENST00000590630.5_LIG3-213,ENST00000592244.1_LIG3-214,ENST00000592690.1_LIG…	2.39	6.81	4.11	6.02	5.76	4.85	2.68	3.8	2.95	1.76	2.86	5.49	7.2	7.22	5.84	1.09	3.82	5.84	4.34	2.85	2.64	4.94	3.61	3.23	3.82	4.45	6.01	4.83	3.92	5.99	3.26	9.7	14.8	5.62	5.4	6.26	6.58
ENSG00000005175.10	RPAP3	ENST00000005386.8_RPAP3-201,ENST00000380650.4_RPAP3-202,ENST00000432584.7_RPAP3-203,ENST00000547706.1_RPAP3-204,ENST00000548211.1_RPAP3-205,ENST00000548296.1_RPAP3-206,ENST00000551293.1_RPAP3-207	9.31	3.37	3.93	4.28	4.97	3.75	6.61	7.16	7.96	7.66	4.61	4.95	9.52	9.38	6.01	9.74	6.07	3.8	7.13	4.43	3.1	4.58	3.4	6.83	3.73	5.58	7.9	5.81	11.2	4.6	5.15	10.93	4.41	5.71	5.36	6.41	9.43
ENSG00000005187.12	ACSM3	ENST00000289416.10_ACSM3-201,ENST00000440284.6_ACSM3-202,ENST00000501740.6_ACSM3-203,ENST00000561499.1_ACSM3-204,ENST00000561584.5_ACSM3-205,ENST00000561795.5_ACSM3-206,ENST00000562251.5_ACSM3-207,ENST00000563914.1_ACSM3-208,ENST00000564701.1_ACSM3-209,ENST00000567006.1_ACSM3-210,ENST00000567387.5_ACSM3-211,ENST00000567711.1_ACSM3-212,ENST00000568235.5_ACSM3-213,ENST00000569141.1_ACSM3-214,ENST00…	2.15	7.01	5.95	5.42	4.8	4.02	3.39	3.2	3.07	1.43	2.37	4.99	3.1	3.56	4.44	0.97	4.67	4.19	7.5	3.8	2.24	2.95	4.21	5.39	1.48	8.24	1.57	1.4	2.06	1.14	1.14	3.24	5.97	2.18	6.88	4.25	3.92
ENSG00000005189.20	REXO5	ENST00000261377.11_REXO5-201,ENST00000348433.10_REXO5-202,ENST00000561474.1_REXO5-203,ENST00000563045.1_REXO5-204,ENST00000563068.1_REXO5-205,ENST00000563617.1_REXO5-206,ENST00000564200.1_REXO5-207,ENST00000564274.5_REXO5-208,ENST00000565340.5_REXO5-209,ENST00000566276.5_REXO5-210,ENST00000566518.5_REXO5-211,ENST00000566993.5_REXO5-212,ENST00000567297.5_REXO5-213,ENST00000568046.5_REXO5-214,ENST0…	0.13	1.05	1.16	1.2	0.88	0.89	0.86	0.91	1.12	0.71	0.43	1.34	0.9	1.05	0.52	0.28	1.14	0.63	1.72	0.52	0.77	0.11	1.34	1.87	0.37	1.93	0.28	0.44	0.21	1.52	0.69	0.65	0.85	0.38	1.63	0.94	1.11
ENSG00000005194.15	CIAPIN1	ENST00000394391.9_CIAPIN1-201,ENST00000563341.1_CIAPIN1-202,ENST00000563561.1_CIAPIN1-203,ENST00000564885.1_CIAPIN1-204,ENST00000565368.5_CIAPIN1-205,ENST00000565786.5_CIAPIN1-206,ENST00000565961.5_CIAPIN1-207,ENST00000566284.1_CIAPIN1-208,ENST00000567518.5_CIAPIN1-209,ENST00000567751.5_CIAPIN1-210,ENST00000568940.5_CIAPIN1-211,ENST00000569246.5_CIAPIN1-212,ENST00000569370.5_CIAPIN1-213,ENST00000…	6.69	9.07	6.09	10.22	6.32	8.1	9.5	4.4	10.33	4.74	9.97	5.82	18.06	10.59	9.51	4.36	12.59	9.91	8.32	4.33	4.93	9.49	7.69	9.15	8.38	10.09	2.97	7.12	9.5	9.28	7.85	10.75	10.47	8.15	10.51	9.9	8.76
ENSG00000005206.17	SPPL2B	ENST00000585725.2_SPPL2B-201,ENST00000586111.3_SPPL2B-202,ENST00000586332.5_SPPL2B-203,ENST00000587851.1_SPPL2B-204,ENST00000589515.2_SPPL2B-205,ENST00000593243.5_SPPL2B-206,ENST00000610743.4_SPPL2B-207,ENST00000612623.1_SPPL2B-208,ENST00000613503.5_SPPL2B-209,ENST00000614784.1_SPPL2B-210,ENST00000614794.4_SPPL2B-211,ENST00000618220.4_SPPL2B-212,ENST00000621568.4_SPPL2B-213,ENST00000622308.4_SPPL…	6.06	9.12	9.51	12.16	9.66	9.52	12.79	9.14	7.25	6.47	11.9	12.59	5.05	10.42	7.76	7.81	11.5	7.63	11.31	7.23	6.57	10.52	9.54	11.31	5.47	14.66	5.5	7.28	7.38	17.24	8.86	10.6	10.47	9.78	13.47	11.93	12.06
ENSG00000005238.20	FAM214B	ENST00000322813.10_FAM214B-201,ENST00000378557.1_FAM214B-202,ENST00000378561.5_FAM214B-203,ENST00000378566.5_FAM214B-204,ENST00000488109.6_FAM214B-205,ENST00000603301.5_FAM214B-206,ENST00000605104.1_FAM214B-207,ENST00000605244.5_FAM214B-208,ENST00000605392.1_FAM214B-209	15.59	6.75	6.03	12.37	9.41	7.78	8.55	18.82	5.34	17.3	12.24	4.28	4.56	6.38	4.63	21.11	8.67	8.72	5.33	14.59	12.69	11.85	8.34	7.66	21.71	10.86	12.18	11.22	12.98	14.35	11.79	11.18	4.86	8.17	5.25	6.38	6.75
ENSG00000005243.10	COPZ2	ENST00000579263.1_COPZ2-201,ENST00000580174.1_COPZ2-202,ENST00000580409.5_COPZ2-203,ENST00000581637.5_COPZ2-204,ENST00000581756.5_COPZ2-205,ENST00000583414.5_COPZ2-206,ENST00000584955.5_COPZ2-207,ENST00000585182.1_COPZ2-208,ENST00000612370.4_COPZ2-209,ENST00000621465.5_COPZ2-210	12.66	39.67	23.14	37.09	33.61	29.39	37.04	21.98	29.52	10.28	23.53	37.2	21.36	28.6	24.92	16.03	43.09	28.75	32.68	21.11	24.73	31.18	22.82	40.26	20.46	40.64	15.78	18.03	24.01	19.28	18.88	35.87	38.27	25.31	49.08	40.57	35.51
ENSG00000005249.13	PRKAR2B	ENST00000265717.5_PRKAR2B-201,ENST00000393613.6_PRKAR2B-202,ENST00000488792.1_PRKAR2B-203	0.43	2.36	1.43	1.73	4.55	2.94	3.74	2.32	3.54	1.41	3.59	2.01	1.74	2.23	1.47	1.47	1.54	2.86	3.45	1.4	1.71	1.87	1.74	3.6	2.45	3.62	1.72	2.1	1.39	8.88	3.24	4.53	5.48	1.63	4.75	2.72	2.59
ENSG00000005302.19	MSL3	ENST00000312196.10_MSL3-201,ENST00000337339.7_MSL3-202,ENST00000361672.6_MSL3-203,ENST00000380691.3_MSL3-204,ENST00000380692.7_MSL3-205,ENST00000380693.8_MSL3-206,ENST00000398527.7_MSL3-207,ENST00000421368.3_MSL3-208,ENST00000467141.2_MSL3-209,ENST00000468149.5_MSL3-210,ENST00000473380.2_MSL3-211,ENST00000476743.5_MSL3-212,ENST00000478462.5_MSL3-213,ENST00000482871.6_MSL3-214,ENST00000483645.6_MS…	12.65	11.91	9.94	15.78	14.86	11.94	12.88	17.56	10.05	25.99	15.96	7.75	10.63	14.15	8	30.7	10.33	9.53	11.67	10.78	14.52	6.25	16.43	10.76	13.69	16.94	22.95	22.27	16.25	17.33	17.59	18.41	11.52	18.54	8.02	9.9	8.24
ENSG00000005339.15	CREBBP	ENST00000262367.10_CREBBP-201,ENST00000382070.7_CREBBP-202,ENST00000570939.2_CREBBP-203,ENST00000571763.5_CREBBP-204,ENST00000571826.5_CREBBP-205,ENST00000572134.1_CREBBP-206,ENST00000572569.1_CREBBP-207,ENST00000573517.6_CREBBP-208,ENST00000573672.1_CREBBP-209,ENST00000574740.1_CREBBP-210,ENST00000575237.2_CREBBP-211,ENST00000576720.1_CREBBP-212,ENST00000634839.1_CREBBP-213,ENST00000635753.1_CRE…	14.36	9.66	10.46	19.85	17.65	14.44	21.1	23.02	14	27.74	19.34	14.74	7.42	12.57	9.08	24.7	14.09	14.9	16.1	38.19	21.3	15.52	19.22	15.97	15.59	15.66	14.15	19.62	17.46	21.3	26.84	18.74	9.77	11.54	12.59	15.14	15.57
ENSG00000005379.17	TSPOAP1	ENST00000268893.10_TSPOAP1-201,ENST00000343736.9_TSPOAP1-202,ENST00000577871.1_TSPOAP1-203,ENST00000578486.1_TSPOAP1-204,ENST00000578511.5_TSPOAP1-205,ENST00000580669.6_TSPOAP1-206,ENST00000581675.5_TSPOAP1-207,ENST00000581692.2_TSPOAP1-208,ENST00000582679.1_TSPOAP1-209,ENST00000583624.1_TSPOAP1-210,ENST00000585149.1_TSPOAP1-211	4.53	8.61	9.69	8.49	12.56	6.38	7.61	10.05	8.8	4.78	6.98	9.37	6.3	9.59	8.79	4.28	11.6	11.44	12.92	15.26	6.39	10.97	9.61	7.23	5.58	12.26	6.16	5.69	8.1	6.47	5.69	6.15	10.92	5.47	15.36	10.11	10.33
ENSG00000005381.9	MPO	ENST00000225275.4_MPO-201,ENST00000577220.1_MPO-202,ENST00000578493.2_MPO-203,ENST00000580005.1_MPO-204,ENST00000581022.1_MPO-205,ENST00000699291.1_MPO-206,ENST00000699292.1_MPO-207	0.31	0.14	0.2	0.68	0.96	0.25	0.41	1.47	0.32	0.89	0.55	0.34	0.33	0.43	0.39	0.88	0.64	0.14	0.28	1.85	0.79	0.28	1.88	0.42	0.58	0.21	1.3	0.82	1.44	1.16	1.22	0.91	0.05	0.5	0.33	0.45	0.58
ENSG00000005421.9	PON1	ENST00000222381.8_PON1-201,ENST00000433729.1_PON1-202,ENST00000462594.1_PON1-203,ENST00000470502.1_PON1-204	0	0.32	0	0	0	0	0	0	0.1	0	0.1	0	0	0.15	0	0	0.3	0	0.06	0	0.29	0	0.07	0.07	0	0.53	0	0.15	0.02	0.43	0	0.05	0.15	0.1	0.02	0.06	0
ENSG00000005436.14	GCFC2	ENST00000321027.8_GCFC2-201,ENST00000409857.7_GCFC2-202,ENST00000427862.1_GCFC2-203,ENST00000442309.5_GCFC2-204,ENST00000470197.5_GCFC2-205,ENST00000470285.1_GCFC2-206,ENST00000470503.1_GCFC2-207,ENST00000472230.5_GCFC2-208,ENST00000486016.1_GCFC2-209,ENST00000492826.1_GCFC2-210,ENST00000541687.5_GCFC2-211	4.21	6.13	9.07	6.93	5	3.88	8.18	5.21	9.8	2.75	13.25	6.09	11.68	11.25	8.31	4.17	8.75	7.51	4.51	3.6	1.95	7.6	4.42	9.67	5.41	6.08	6.12	6.14	6.5	5.08	4.37	7.77	13.89	8.19	8.87	5.69	8.4
ENSG00000005448.17	WDR54	ENST00000348227.4_WDR54-201,ENST00000409791.5_WDR54-202,ENST00000461531.5_WDR54-203,ENST00000465134.5_WDR54-204,ENST00000468778.5_WDR54-205,ENST00000469321.5_WDR54-206,ENST00000469932.5_WDR54-207,ENST00000475328.5_WDR54-208,ENST00000480089.5_WDR54-209,ENST00000482605.1_WDR54-210,ENST00000482880.5_WDR54-211,ENST00000493982.5_WDR54-212	7	15.31	14.46	12.17	13.94	11.19	12.34	8.83	12.3	4.48	10.87	14.68	16.95	11.71	14.61	3.3	17.03	14.78	13.63	6.51	6.64	13.5	7.68	12.22	3.69	15.16	8.97	8.63	12.46	4.96	6.53	10.61	12.48	6.55	16.86	10.51	14.1
ENSG00000005469.12	CROT	ENST00000331536.8_CROT-201,ENST00000412227.6_CROT-202,ENST00000419147.6_CROT-203,ENST00000442291.1_CROT-204,ENST00000469785.1_CROT-205,ENST00000479014.1_CROT-206,ENST00000488850.1_CROT-207	0.84	2.46	0.89	1.49	1.46	1.76	2.67	1.06	1.62	0.51	1.49	0.68	0.63	2.43	2.37	0.51	2.88	1.2	2.23	0.94	0.48	0.91	1.09	2.37	0.79	3.02	0.93	0.91	1.01	0.87	0.53	1.57	3.5	1.69	2.02	2.03	0.74
ENSG00000005471.19	ABCB4	ENST00000265723.8_ABCB4-201,ENST00000359206.8_ABCB4-202,ENST00000417608.1_ABCB4-203,ENST00000440025.1_ABCB4-204,ENST00000453593.5_ABCB4-205,ENST00000467079.1_ABCB4-206,ENST00000467983.1_ABCB4-207,ENST00000469770.1_ABCB4-208,ENST00000473795.1_ABCB4-209,ENST00000643670.1_ABCB4-210,ENST00000644106.1_ABCB4-211,ENST00000649586.2_ABCB4-212	0.18	0.23	0	0.22	0.6	0.3	0.37	0.2	0.52	0.09	0.23	0.71	0	0.31	0.18	0	0.04	0.08	0	0.16	0.09	0.14	0.93	0.1	0.03	0.13	0.01	0.03	0.03	0.16	0.24	0.23	0.01	0.02	0.01	0.12	0.03
ENSG00000005483.23	KMT2E	ENST00000257745.9_KMT2E-201,ENST00000311117.8_KMT2E-202,ENST00000334884.9_KMT2E-203,ENST00000415513.1_KMT2E-204,ENST00000468607.1_KMT2E-205,ENST00000473063.2_KMT2E-206,ENST00000474203.6_KMT2E-207,ENST00000476671.5_KMT2E-208,ENST00000478079.2_KMT2E-209,ENST00000478990.6_KMT2E-210,ENST00000479838.3_KMT2E-211,ENST00000480368.5_KMT2E-212,ENST00000482560.6_KMT2E-213,ENST00000485619.1_KMT2E-214,ENST000…	20.05	18.29	26.81	26.93	32.79	29.91	43.29	37.47	23.21	73.31	56.47	34.44	27.53	24.2	14.32	51.87	19.69	31.58	23.8	111.41	61.41	38.66	46.18	27.92	58.14	28.08	48.79	66.29	27.33	37.35	70.04	31.9	15.98	30.43	15.93	24.59	32.32
ENSG00000005486.17	RHBDD2	ENST00000006777.11_RHBDD2-201,ENST00000318622.8_RHBDD2-202,ENST00000428119.1_RHBDD2-203,ENST00000454791.1_RHBDD2-204,ENST00000466232.5_RHBDD2-205,ENST00000467406.2_RHBDD2-206,ENST00000468304.1_RHBDD2-207,ENST00000468644.5_RHBDD2-208,ENST00000476218.1_RHBDD2-209	44.43	30.69	42.18	67.1	62.67	67.16	54.2	54.28	48.92	123.15	89.47	62.07	52.46	55.87	28.77	135.6	55.18	37.54	42.53	102.94	72.5	55.33	104.09	48.87	76.53	68.43	80.27	109.63	75.61	89.91	71.6	89.92	40.87	71.55	29.82	48.41	44.05
ENSG00000005513.10	SOX8	ENST00000293894.4_SOX8-201,ENST00000566034.1_SOX8-202	0.44	0	0.15	0.22	0.63	0.34	1.13	0.26	0.06	1.18	1.95	0.9	0.12	0.22	0.02	0.69	0.16	0.58	0.15	0.49	0.46	1.54	1.22	0.06	2.6	0.1	0.88	1.06	1.07	0.39	0.6	0.28	0	0.13	0.03	0.23	0.38
ENSG00000005700.15	IBTK	ENST00000306270.12_IBTK-201,ENST00000369751.2_IBTK-202,ENST00000445419.6_IBTK-203,ENST00000471036.1_IBTK-204,ENST00000503400.5_IBTK-205,ENST00000503631.5_IBTK-206,ENST00000505222.5_IBTK-207,ENST00000508381.1_IBTK-208,ENST00000510291.5_IBTK-209,ENST00000610980.4_IBTK-210	2.04	8.49	4.36	7.08	5.27	9.26	6.01	4.31	7.68	2.59	12.2	6.92	4.58	4.71	9.45	2.43	8.62	4.81	6.74	2.31	2.67	7.31	6.65	7.58	7.7	7.1	3.41	5.89	3.63	4.44	6.72	4.98	12.15	4.63	9.74	8.16	9.59
ENSG00000005801.18	ZNF195	ENST00000005082.13_ZNF195-201,ENST00000330692.11_ZNF195-202,ENST00000343338.11_ZNF195-203,ENST00000354599.10_ZNF195-204,ENST00000399602.9_ZNF195-205,ENST00000427810.6_ZNF195-206,ENST00000429541.6_ZNF195-207,ENST00000438262.6_ZNF195-208,ENST00000524857.5_ZNF195-209,ENST00000525313.6_ZNF195-210,ENST00000525502.5_ZNF195-211,ENST00000526501.5_ZNF195-212,ENST00000526540.5_ZNF195-213,ENST00000526598.1_…	3.17	4.68	5.59	4.19	7.24	4.14	4.73	2.84	7.36	3.72	3.77	5.01	10.44	8.67	9.16	2.03	5.99	11.84	4.87	2.49	4.07	5.82	5.5	3.9	6.25	11.97	4.13	3.34	4.47	3.57	5.07	7.55	6.74	7.72	7.62	5.19	9.72
ENSG00000005810.20	MYCBP2	ENST00000357337.11_MYCBP2-201,ENST00000429715.1_MYCBP2-202,ENST00000466564.3_MYCBP2-203,ENST00000474882.2_MYCBP2-204,ENST00000485061.2_MYCBP2-205,ENST00000486679.3_MYCBP2-206,ENST00000544440.7_MYCBP2-207,ENST00000682321.1_MYCBP2-208,ENST00000683697.1_MYCBP2-209,ENST00000683823.1_MYCBP2-210,ENST00000684354.1_MYCBP2-211,ENST00000695078.1_MYCBP2-212,ENST00000695079.1_MYCBP2-213,ENST00000695080.1_MYC…	4.2	8.35	8.33	10.43	12.61	10.3	17.98	12.38	8.62	10.03	17.52	13.08	7.57	13.73	9.84	11.06	11.47	10.01	13.66	5.93	11.56	12.63	16.46	14.65	12.02	16.51	11.62	16.1	12.45	17.61	15.6	19.18	7.7	10.47	8.98	16.77	14.5
ENSG00000005812.11	FBXL3	ENST00000355619.10_FBXL3-201,ENST00000417323.1_FBXL3-202,ENST00000470210.1_FBXL3-203,ENST00000472949.1_FBXL3-204,ENST00000477982.2_FBXL3-205,ENST00000485797.2_FBXL3-206	3.77	8.98	5.83	8.38	10.02	8.96	11.31	6.18	8.38	9.88	9.24	8.24	5.26	5.78	9.22	4.94	10.12	7.54	7.6	7.67	6.11	8.63	6.96	11.82	6.04	11.79	7.05	9.59	6.06	9.55	8.7	9.5	7.56	6.56	11.88	9.25	10.41
ENSG00000005844.19	ITGAL	ENST00000356798.11_ITGAL-201,ENST00000358164.9_ITGAL-202,ENST00000433423.2_ITGAL-203,ENST00000562020.1_ITGAL-204,ENST00000562652.1_ITGAL-205,ENST00000562857.5_ITGAL-206,ENST00000563615.5_ITGAL-207,ENST00000564632.1_ITGAL-208,ENST00000564935.1_ITGAL-209,ENST00000565348.5_ITGAL-210,ENST00000565864.5_ITGAL-211,ENST00000566149.1_ITGAL-212,ENST00000566267.1_ITGAL-213,ENST00000568012.5_ITGAL-214,ENST00…	47.63	18.87	12.75	34.13	37.57	35.16	43.14	61.39	17.59	53.99	78.27	36.12	9.06	15.27	7.27	71	23.15	8.5	17.96	40.8	43.63	14.13	64.56	33.56	19.47	20.99	27.88	85.16	41.59	53.65	67.98	33.57	13.6	16.83	5.17	17.05	20.08
ENSG00000005882.12	PDK2	ENST00000007708.7_PDK2-201,ENST00000503076.1_PDK2-202,ENST00000503176.6_PDK2-203,ENST00000503614.5_PDK2-204,ENST00000505440.5_PDK2-205,ENST00000505897.5_PDK2-206,ENST00000506242.5_PDK2-207,ENST00000506647.1_PDK2-208,ENST00000508030.5_PDK2-209,ENST00000508960.1_PDK2-210,ENST00000510219.2_PDK2-211,ENST00000511026.1_PDK2-212,ENST00000512204.5_PDK2-213,ENST00000512238.1_PDK2-214,ENST00000515040.5_PDK…	10.11	46.2	17.72	29.4	19.87	31.27	15.48	18.28	25.73	4.91	14.53	22.77	8.97	11.93	20.31	5.49	31.49	23.06	25.48	12.34	13.34	19.97	16.94	30.07	4.27	40.31	10.79	6.98	18.26	21.14	8.08	21.49	31.26	14.68	31.81	38.35	22.91
ENSG00000005884.18	ITGA3	ENST00000007722.11_ITGA3-201,ENST00000320031.13_ITGA3-202,ENST00000504417.1_ITGA3-203,ENST00000505306.5_ITGA3-204,ENST00000505552.1_ITGA3-205,ENST00000505612.1_ITGA3-206,ENST00000506401.6_ITGA3-207,ENST00000506437.1_ITGA3-208,ENST00000506827.1_ITGA3-209,ENST00000507771.5_ITGA3-210,ENST00000508100.1_ITGA3-211,ENST00000510809.1_ITGA3-212,ENST00000512553.5_ITGA3-213,ENST00000514834.1_ITGA3-214,ENST0…	28.01	75.22	57.95	71.06	43.73	49.16	49.02	29.39	55.39	26.16	64.74	53.76	89.19	102.21	77.8	8.81	59.37	54.75	63.33	29.84	19.77	67.98	36.58	42.6	51.38	63.11	26.29	25.72	42.69	41.5	29.41	90.19	72.2	63.33	71.9	68.72	82.05
ENSG00000005889.16	ZFX	ENST00000304543.10_ZFX-201,ENST00000338565.3_ZFX-202,ENST00000379177.5_ZFX-203,ENST00000379188.7_ZFX-204,ENST00000419690.5_ZFX-205,ENST00000428571.5_ZFX-206,ENST00000459724.1_ZFX-207,ENST00000474385.1_ZFX-208,ENST00000480195.1_ZFX-209,ENST00000497813.1_ZFX-210,ENST00000539115.5_ZFX-211	2.84	3.56	3.23	3.7	3.68	4.94	6.35	4.21	5.35	6.4	3.95	3.48	2.94	4.14	4.78	2.22	3.07	4.01	5.13	4.15	6.25	3.71	3.17	4.08	4.51	4.48	3.8	2.81	3.57	2.09	3.88	4.55	3.03	4.51	3.5	3.37	3.36
ENSG00000005893.16	LAMP2	ENST00000200639.9_LAMP2-201,ENST00000371335.4_LAMP2-202,ENST00000434600.6_LAMP2-203,ENST00000486593.5_LAMP2-204	19.92	15.4	15.97	22.87	25.77	21.88	25.83	38.66	26.32	35.39	28.42	18.82	15.4	26.09	20.62	32.12	25.79	21.46	30.16	25.11	37.51	20.2	24.04	27.95	18.2	27.64	22.69	32.94	24.83	28.33	32.09	31.69	16.42	11.4	20.84	20.55	25.47
ENSG00000005961.19	ITGA2B	ENST00000262407.6_ITGA2B-201,ENST00000587295.5_ITGA2B-202,ENST00000589645.5_ITGA2B-203,ENST00000591990.5_ITGA2B-204,ENST00000592075.5_ITGA2B-205,ENST00000592226.5_ITGA2B-206,ENST00000592253.5_ITGA2B-207,ENST00000592462.5_ITGA2B-208,ENST00000592944.1_ITGA2B-209,ENST00000648408.1_ITGA2B-210	1.11	0.7	1.58	1.11	0.88	0.85	2.26	0.76	1.35	0.78	0.28	0.53	1.29	0.62	1.75	0.81	1.25	0.81	0.91	1.43	0.79	0.51	0.37	0.83	0.69	1.05	0.66	1.54	1.27	1.39	0.75	1.28	1.01	1.43	0.84	0.81	0.96
ENSG00000005981.13	ASB4	ENST00000257621.4_ASB4-201,ENST00000325885.6_ASB4-202,ENST00000428113.5_ASB4-203	0.01	0	0.61	0.15	0	0.91	0.17	0.04	0.01	0	0.04	0.34	0.66	0	0.31	0.01	0.07	0	0.14	0.17	0	0	0.01	0.05	0.02	0.49	0.07	0.04	0.01	0.09	0.04	0	0.15	0.2	0.08	0.06	0.09
ENSG00000006007.12	GDE1	ENST00000353258.8_GDE1-201,ENST00000563645.1_GDE1-202,ENST00000564172.1_GDE1-203,ENST00000569773.1_GDE1-204,ENST00000569899.5_GDE1-205	13.23	22.41	12.5	19.7	20.07	15.04	17.83	15.42	15.99	13.5	17.14	15	12.36	13.41	17.09	16.63	20.48	11.35	18.79	11.79	14.66	14.38	17.18	19.39	8.66	22.36	13.54	15.61	18.25	14.79	14.35	23.41	17.02	17.22	17.9	19.55	18.06
ENSG00000006015.18	REX1BD	ENST00000358607.11_REX1BD-201,ENST00000450195.6_REX1BD-202,ENST00000595077.1_REX1BD-203,ENST00000595490.1_REX1BD-204,ENST00000597371.1_REX1BD-205,ENST00000598375.5_REX1BD-206,ENST00000600997.5_REX1BD-207,ENST00000601736.1_REX1BD-208	22.4	25	22.78	34.23	37.45	31.4	54.67	34.17	21.43	21.1	50.35	42.68	16.62	26.29	20.85	25.7	33.03	24.41	25.89	22.69	32	29.85	37.77	31.83	23.22	36.6	20.57	39.44	32.53	45.31	25.11	36.37	27.5	21.19	32.58	35.24	32.27
ENSG00000006016.12	CRLF1	ENST00000392386.8_CRLF1-201,ENST00000593286.1_CRLF1-202,ENST00000594325.1_CRLF1-203,ENST00000596360.1_CRLF1-204,ENST00000597131.1_CRLF1-205,ENST00000684169.1_CRLF1-206	2.07	1.6	1.5	5.07	5.44	1.74	13.53	1.38	2.66	2.14	7.22	3.46	2.17	1.99	1.77	10.18	3.17	1.21	4.15	1.1	5.4	4.79	3.28	9.35	4.55	3.13	2.63	4.41	4.82	16.77	6.36	5.69	2.04	6.54	2.24	4.46	3.33
ENSG00000006025.12	OSBPL7	ENST00000007414.8_OSBPL7-201,ENST00000392507.7_OSBPL7-202,ENST00000578461.1_OSBPL7-203,ENST00000579728.5_OSBPL7-204,ENST00000580140.5_OSBPL7-205,ENST00000580226.5_OSBPL7-206,ENST00000580808.1_OSBPL7-207,ENST00000583167.5_OSBPL7-208,ENST00000584698.1_OSBPL7-209,ENST00000585051.1_OSBPL7-210,ENST00000613735.4_OSBPL7-211	0.55	1.8	0.58	2.12	2.25	2.4	4.51	1.91	0.83	1.41	3.76	3.7	0.87	1.6	0.44	1.64	3.1	0.62	0.96	2.05	1.55	1.53	2.49	2.09	1.91	1.98	1.05	2.71	0.96	3	2.02	1.44	1.13	2.43	1.27	1.48	1.03
ENSG00000006042.12	TMEM98	ENST00000261713.8_TMEM98-201,ENST00000394642.7_TMEM98-202,ENST00000395149.6_TMEM98-203,ENST00000439138.5_TMEM98-204,ENST00000578289.5_TMEM98-205,ENST00000579849.6_TMEM98-206,ENST00000582227.5_TMEM98-207,ENST00000583120.1_TMEM98-208,ENST00000583437.2_TMEM98-209	47.5	160.94	126.52	132.27	154.94	115.55	101.76	76.34	137.66	30.64	50.78	89	104.83	105.88	138.81	24.69	179.44	137.93	148.43	50.41	52.8	105.92	62.32	153.23	37.38	198	52.56	26.86	83.2	51.05	45.37	98.99	186.42	86.06	257.09	117.53	131.31
ENSG00000006047.13	YBX2	ENST00000007699.10_YBX2-201,ENST00000570627.1_YBX2-202,ENST00000570720.1_YBX2-203,ENST00000571127.1_YBX2-204,ENST00000571464.1_YBX2-205,ENST00000571485.5_YBX2-206,ENST00000571834.5_YBX2-207	0.3	0.19	0.82	0.53	0.86	1.32	0.26	0.52	0.4	0.14	1.02	0.16	0.38	0.44	0.75	0.11	0.27	0.5	0.52	0.56	0.07	0.68	1.02	0.37	1.08	1	0.89	0.14	0.63	1.36	0.35	0.77	1.3	0.15	0.47	2.08	0.59
ENSG00000006059.4	KRT33A	ENST00000007735.4_KRT33A-201	0	0	0	0	0	0	0	0	0	0	0	0	0	0	0	0	0	0	0	0	0	0	0	0	0	0	0	0	0	0	0	0	0	0	0	0	0
ENSG00000006062.18	MAP3K14	ENST00000344686.8_MAP3K14-201,ENST00000376926.8_MAP3K14-202,ENST00000586644.2_MAP3K14-203,ENST00000592267.1_MAP3K14-204,ENST00000617331.3_MAP3K14-205,ENST00000680632.1_MAP3K14-206	6.84	7.04	7.16	9.85	6.66	7.69	6.29	5.77	9.43	4.91	10.77	7.09	16.31	8.84	9.12	5.46	8.25	8.5	9.88	5.64	5.36	10.95	6.4	9.27	9.78	8.37	5.48	7.63	7.95	6.35	7.79	6.4	6.89	6.46	10.19	10.84	11.04
ENSG00000006071.16	ABCC8	ENST00000302539.9_ABCC8-201,ENST00000389817.8_ABCC8-202,ENST00000524561.2_ABCC8-203,ENST00000525022.1_ABCC8-204,ENST00000526002.2_ABCC8-205,ENST00000526037.6_ABCC8-206,ENST00000526168.5_ABCC8-207,ENST00000526921.5_ABCC8-208,ENST00000527905.5_ABCC8-209,ENST00000528202.6_ABCC8-210,ENST00000528374.2_ABCC8-211,ENST00000529967.6_ABCC8-212,ENST00000530147.5_ABCC8-213,ENST00000531137.1_ABCC8-214,ENST000…	0.18	0	0.16	0.1	0.01	0	0.27	0.33	0.06	0	0.05	0.23	0.13	0.03	0	0.2	0	0.02	0.11	0.14	0.07	0.29	0	0.08	0.3	0.03	0.07	0.32	0.12	2.4	0.19	0.6	0.09	0.01	0	0	0.15
ENSG00000006116.4	CACNG3	ENST00000005284.4_CACNG3-201	0	0	0	0	0	0	0	0	0	0	0	0	0	0	0	0	0	0	0	0	0	0	0	0	0	0	0.03	0	0	0	0	0	0	0	0	0	0
ENSG00000006118.15	TMEM132A	ENST00000005286.8_TMEM132A-201,ENST00000453848.7_TMEM132A-202,ENST00000534983.5_TMEM132A-203,ENST00000535480.1_TMEM132A-204,ENST00000536409.1_TMEM132A-205,ENST00000536928.1_TMEM132A-206,ENST00000537065.1_TMEM132A-207,ENST00000537110.1_TMEM132A-208,ENST00000538090.1_TMEM132A-209,ENST00000540112.1_TMEM132A-210,ENST00000540276.1_TMEM132A-211,ENST00000543732.1_TMEM132A-212,ENST00000544065.5_TMEM132A-…	5.86	11.08	18.29	18.17	8.09	13.53	8.36	3.83	12.1	6.59	5.62	11.52	15.88	13.46	7.04	3.35	12.14	9.54	7.17	12.18	7.13	8.74	7.65	9.24	11.62	14.52	4.84	4.53	12.13	8.68	7.33	10.56	9.62	16.95	12.53	11.97	12.52
ENSG00000006125.18	AP2B1	ENST00000587805.1_AP2B1-201,ENST00000588093.1_AP2B1-202,ENST00000588116.1_AP2B1-203,ENST00000589774.5_AP2B1-204,ENST00000590432.5_AP2B1-205,ENST00000590538.5_AP2B1-206,ENST00000591561.5_AP2B1-207,ENST00000591610.5_AP2B1-208,ENST00000592167.5_AP2B1-209,ENST00000593014.3_AP2B1-210,ENST00000610402.5_AP2B1-211,ENST00000612035.4_AP2B1-212,ENST00000612116.5_AP2B1-213,ENST00000614600.4_AP2B1-214,ENST000…	21.04	28.91	24.73	24.61	22.65	23.27	26.42	19.81	26.45	23.6	27.31	19.83	26.61	26.89	29.19	21.56	25.33	25.71	28.92	14.46	19.18	23.87	18.01	31.4	27.93	30.01	18.82	30.9	25.22	30.6	26.26	29.92	26.65	17.9	29.42	29.13	29.87
ENSG00000006128.12	TAC1	ENST00000319273.10_TAC1-201,ENST00000346867.4_TAC1-202,ENST00000350485.8_TAC1-203,ENST00000491437.1_TAC1-204,ENST00000495916.1_TAC1-205	1.67	0.07	0.4	0.69	2	0.54	0.26	0	1.14	0.43	1.92	0.34	1.04	0.69	0	1.26	0.27	1.31	0.36	0.12	1.38	1.97	0.34	0.14	5.66	0.15	0.45	1.23	3.62	0.52	0.82	0	0.32	0.31	0	2.18	1.91
ENSG00000006194.11	ZNF263	ENST00000219069.6_ZNF263-201,ENST00000572748.2_ZNF263-202,ENST00000573578.1_ZNF263-203,ENST00000574253.2_ZNF263-204,ENST00000574674.2_ZNF263-205,ENST00000575332.2_ZNF263-206,ENST00000575823.2_ZNF263-207	10.49	10.04	13.79	10.02	11.54	8.54	14.29	9.95	14.9	12.95	14.79	9.76	18.06	20.25	18.49	13.13	9.97	18.39	14.29	8.7	11.57	18.27	11.08	10.03	20.75	15.28	12.8	12.7	17.09	9.81	13.77	12.24	12.64	14.98	15.08	13.36	18.98
ENSG00000006210.7	CX3CL1	ENST00000006053.7_CX3CL1-201,ENST00000563383.1_CX3CL1-202,ENST00000564948.1_CX3CL1-203,ENST00000565912.1_CX3CL1-204	0.44	0.37	1.57	1.03	1.83	0.21	4.48	1.8	0.43	0.79	2.35	0.23	0.03	0.09	0.02	1.52	0.37	0.1	0.62	0.14	1.12	0.5	0.56	1.04	3	0.56	0.51	6.67	0.63	17.58	5.92	1.33	0.03	0.26	0	0.17	0.8
ENSG00000006282.21	SPATA20	ENST00000006658.11_SPATA20-201,ENST00000356488.8_SPATA20-202,ENST00000502911.5_SPATA20-203,ENST00000503063.5_SPATA20-204,ENST00000503127.5_SPATA20-205,ENST00000504265.5_SPATA20-206,ENST00000504271.1_SPATA20-207,ENST00000504334.5_SPATA20-208,ENST00000505085.5_SPATA20-209,ENST00000505336.1_SPATA20-210,ENST00000505456.6_SPATA20-211,ENST00000505559.5_SPATA20-212,ENST00000505656.5_SPATA20-213,ENST0000…	5.49	17.11	21.37	30.07	18.98	19.48	22.44	8.35	19.67	9	15.88	19.81	14.59	18.3	19.76	9.08	22.92	23.11	21.17	10.2	14.42	14.75	8.66	22.99	9.36	24.18	15.41	12.1	15.6	29.29	22.11	24.02	20.49	15.65	23.58	27.17	22.63
ENSG00000006283.18	CACNA1G	ENST00000352832.9_CACNA1G-201,ENST00000354983.8_CACNA1G-202,ENST00000358244.9_CACNA1G-203,ENST00000359106.10_CACNA1G-204,ENST00000360761.8_CACNA1G-205,ENST00000416767.8_CACNA1G-206,ENST00000429973.6_CACNA1G-207,ENST00000442258.6_CACNA1G-208,ENST00000502264.5_CACNA1G-209,ENST00000503436.5_CACNA1G-210,ENST00000503485.5_CACNA1G-211,ENST00000503607.5_CACNA1G-212,ENST00000504076.5_CACNA1G-213,ENST0000…	0.08	0.13	0.06	0.88	0.66	0.3	1.16	0.21	0.33	0.6	0.63	0.18	0.19	0.35	0.01	1.68	0.11	0.19	0.36	0.4	0.66	0.87	0.2	0.6	1.5	0.32	0.56	1.23	1.07	0.42	0.86	0.28	0.08	0.34	0.01	0.62	0.87
ENSG00000006327.14	TNFRSF12A	ENST00000326577.9_TNFRSF12A-201,ENST00000341627.5_TNFRSF12A-202,ENST00000571351.1_TNFRSF12A-203,ENST00000573001.5_TNFRSF12A-204,ENST00000574699.1_TNFRSF12A-205,ENST00000575124.1_TNFRSF12A-206,ENST00000575836.1_TNFRSF12A-207	336.11	110.28	682.35	185.55	236.33	157.96	111.58	134.16	523.28	305.2	192.81	67.83	964.71	597.82	532.88	155.8	227.47	517.05	408.11	177.37	214.8	417.35	132.99	116.04	406.25	299.94	376.76	188.67	398.35	154.58	297.12	230.96	321.6	462.35	309.08	213.96	493.74
ENSG00000006377.11	DLX6	ENST00000493273.2_DLX6-201,ENST00000518156.3_DLX6-202,ENST00000555308.1_DLX6-203	0	0	0	0	0	0	0	0	0	0	0	0	0	0	0	0	0	0	0	0	0	0.03	0	0	0	0	0	0	0	0	0	0	0	0	0	0	0
ENSG00000006432.16	MAP3K9	ENST00000381250.8_MAP3K9-201,ENST00000553414.5_MAP3K9-202,ENST00000554024.1_MAP3K9-203,ENST00000554146.1_MAP3K9-204,ENST00000554752.7_MAP3K9-205,ENST00000555993.6_MAP3K9-206	0.23	0.5	0.58	0.59	1.28	0.37	0.58	0.54	0.8	0.34	0.65	0.48	1.08	0.59	0.95	0.5	0.72	0.66	1.47	0.82	0.82	0.9	0.96	0.76	0.32	0.55	0.86	0.76	0.77	0.3	0.78	0.45	1.16	0.29	0.53	0.64	1.04
ENSG00000006451.8	RALA	ENST00000005257.7_RALA-201,ENST00000434466.1_RALA-202,ENST00000436179.1_RALA-203,ENST00000466491.1_RALA-204,ENST00000468201.1_RALA-205	8.38	9.94	8.62	7.73	11.42	9.48	14.49	11.47	10.13	11.94	10.35	10.04	17.21	11.46	9.29	11.13	12.77	9.98	8.66	14.49	17.2	16.24	10.57	9.26	11.27	11.91	12.71	11.6	15.13	8.24	11.2	15.27	10.71	13.98	8.69	10.56	11.41
ENSG00000006453.14	BAIAP2L1	ENST00000005260.9_BAIAP2L1-201,ENST00000462558.5_BAIAP2L1-202,ENST00000473569.1_BAIAP2L1-203,ENST00000479789.1_BAIAP2L1-204,ENST00000480580.1_BAIAP2L1-205	2.34	9.88	8.99	5.74	5.55	8.8	4.38	3.61	7.27	2.65	3.47	4.03	6.23	5.91	10.01	1.27	11.66	7.69	8.18	4.15	3.82	4.71	4.22	7.83	3.67	6.75	3.77	1.71	3.77	3.02	3.4	3.36	8.29	3.98	6.73	6.66	8.28
ENSG00000006459.11	KDM7A	ENST00000397560.7_KDM7A-201,ENST00000472616.1_KDM7A-202,ENST00000478996.1_KDM7A-203	9.65	4.24	4.38	11.9	15.19	9.62	10.12	12.87	7.72	18.76	16.93	5.13	9.17	11.2	4.13	13.81	7.54	9.47	5.49	17.2	15.54	17.06	10.32	6.37	36.33	9.16	14.9	14.8	15.47	5.8	23.96	10.41	2.8	9.78	2.42	8.96	13.61
ENSG00000006468.15	ETV1	ENST00000242066.9_ETV1-201,ENST00000403527.6_ETV1-202,ENST00000403685.5_ETV1-203,ENST00000405192.6_ETV1-204,ENST00000405218.6_ETV1-205,ENST00000405358.8_ETV1-206,ENST00000421381.5_ETV1-207,ENST00000430479.6_ETV1-208,ENST00000431887.5_ETV1-209,ENST00000433547.1_ETV1-210,ENST00000438956.6_ETV1-211,ENST00000443137.5_ETV1-212,ENST00000443608.6_ETV1-213,ENST00000460438.5_ETV1-214,ENST00000472931.6_ETV…	0.34	0.65	0.71	1.15	1.33	2.35	2.87	1	1.46	0.59	0.49	1.47	0.31	1.23	0.43	0.12	0.51	0.24	1.52	0.72	0.53	1.14	0.79	1.81	1.02	2.02	0.5	1.01	0.27	1.25	1.59	1.14	1.33	1	1.45	2.39	1.72
ENSG00000006530.18	AGK	ENST00000465241.5_AGK-201,ENST00000473247.5_AGK-202,ENST00000473884.5_AGK-203,ENST00000492693.5_AGK-204,ENST00000494053.1_AGK-205,ENST00000494688.1_AGK-206,ENST00000495028.5_AGK-207,ENST00000496273.1_AGK-208,ENST00000496784.1_AGK-209,ENST00000629555.2_AGK-210,ENST00000647568.1_AGK-211,ENST00000647898.1_AGK-212,ENST00000648068.1_AGK-213,ENST00000648395.1_AGK-214,ENST00000648489.1_AGK-215,ENST00000…	2.45	4.76	3.96	6.12	3.91	4.06	5.33	3.87	4.5	1.14	4.86	2.22	5.97	4	2.53	1.31	5.18	4.06	4.77	2.21	3.2	4	2.9	4.95	6.23	4.7	2.25	7.95	3.96	7.49	4.27	5.85	5.6	3.21	5.99	4.24	4.45
ENSG00000006534.17	ALDH3B1	ENST00000342456.11_ALDH3B1-201,ENST00000527514.1_ALDH3B1-202,ENST00000612297.4_ALDH3B1-203,ENST00000614849.4_ALDH3B1-204,ENST00000615368.4_ALDH3B1-205,ENST00000616697.1_ALDH3B1-206,ENST00000617288.4_ALDH3B1-207,ENST00000617449.4_ALDH3B1-208,ENST00000619675.4_ALDH3B1-209	10.79	26.91	26.61	30.57	32.36	37.72	24.06	19.5	33.95	15.22	16.78	19.46	19.51	17.18	28.91	11.62	62.71	29.03	28.61	18.25	16.47	27.64	30.59	32.54	8.4	49.38	22.18	8.72	27.88	15.93	17.55	20.3	39.28	20.91	41.7	34.41	29.28
ENSG00000006555.11	TTC22	ENST00000371274.8_TTC22-201,ENST00000371276.9_TTC22-202,ENST00000448308.2_TTC22-203,ENST00000474654.1_TTC22-204,ENST00000488771.1_TTC22-205	0.68	2.92	1.01	2.06	0.85	1.46	1.76	0.67	0.65	0.25	1.11	1.29	0.28	0.75	0.95	0.58	2.42	0.69	0.51	0.65	0.51	1	0.5	1.4	0.46	0.98	0.37	0.79	0.63	0.85	0.6	1.33	0.95	0.42	0.89	1.37	1.45
ENSG00000006576.17	PHTF2	ENST00000248550.7_PHTF2-201,ENST00000275575.11_PHTF2-202,ENST00000307305.12_PHTF2-203,ENST00000415251.6_PHTF2-204,ENST00000416283.6_PHTF2-205,ENST00000422959.7_PHTF2-206,ENST00000424760.5_PHTF2-207,ENST00000450574.5_PHTF2-208,ENST00000454592.5_PHTF2-209,ENST00000468351.1_PHTF2-210,ENST00000470215.1_PHTF2-211,ENST00000479515.1_PHTF2-212	1.72	3.52	4.47	5.17	4.13	4.59	4.62	3.13	6.22	1.84	9.74	2.65	3.16	3.5	3.77	2.22	4.02	2.98	4.39	2.41	3	2.84	4.03	4.42	2.22	6.67	5.26	3.74	4.32	4.56	5.51	6.11	3.87	4.41	4.41	3.15	8.16
ENSG00000006606.9	CCL26	ENST00000005180.9_CCL26-201,ENST00000394905.2_CCL26-202	0.78	4.94	0	0.6	1.37	0.97	4.52	4.06	1.19	0.64	2.82	2.19	8.3	1.18	0.1	3.03	0	0.78	1.42	0.38	1.14	8.39	4.53	1.03	14.5	0.24	1.3	4.26	2.03	0.96	0.59	3.83	0	0	0.59	0.4	1.01
ENSG00000006607.14	FARP2	ENST00000264042.8_FARP2-201,ENST00000373287.8_FARP2-202,ENST00000412332.1_FARP2-203,ENST00000413432.2_FARP2-204,ENST00000418082.1_FARP2-205,ENST00000422951.1_FARP2-206,ENST00000444371.1_FARP2-207,ENST00000445489.1_FARP2-208,ENST00000464142.5_FARP2-209,ENST00000467260.1_FARP2-210,ENST00000470617.1_FARP2-211,ENST00000471447.5_FARP2-212,ENST00000473082.5_FARP2-213,ENST00000473510.1_FARP2-214,ENST000…	2.85	8.5	6.45	6.95	7.29	6.35	9.31	7.52	10.01	7.75	6.73	6.42	10.21	10.16	7.29	5.26	7.76	10.46	8.36	4.86	6.2	8.57	8.16	4.48	7.63	6.84	8.96	5.51	7	10.02	8.66	9.34	7.74	11.69	6.15	5.71	8.73
ENSG00000006611.17	USH1C	ENST00000005226.12_USH1C-201,ENST00000318024.9_USH1C-202,ENST00000526181.1_USH1C-203,ENST00000526313.5_USH1C-204,ENST00000527020.5_USH1C-205,ENST00000527551.1_USH1C-206,ENST00000527720.5_USH1C-207,ENST00000529563.5_USH1C-208,ENST00000530700.1_USH1C-209,ENST00000534556.1_USH1C-210,ENST00000624811.1_USH1C-211	0.53	1.57	3.96	1.1	0.14	2.08	0.21	1.29	0	0.03	0	0	0.15	1.03	1.23	0	0	0.67	2.77	0.03	0.77	0.39	0.42	1	0	0.23	0.26	0	0	0	0	0.08	0	0	0	2.57	0
ENSG00000006625.18	GGCT	ENST00000005374.10_GGCT-201,ENST00000275428.9_GGCT-202,ENST00000409144.5_GGCT-203,ENST00000409390.5_GGCT-204,ENST00000409436.2_GGCT-205,ENST00000426081.5_GGCT-206,ENST00000440082.5_GGCT-207,ENST00000447901.1_GGCT-208	20.06	18.93	34.22	16.26	25.41	10.97	14	13.35	29.79	12.45	20.73	11.06	56.02	33.94	32.76	8.45	24.19	45.07	25.79	7.17	12.07	26.68	15.28	12.31	30.05	29.6	13.27	14.77	28.48	15.33	15.3	28.79	31.19	34.39	26.5	26.18	32.2
ENSG00000006634.8	DBF4	ENST00000265728.6_DBF4-201,ENST00000413643.5_DBF4-202,ENST00000430279.5_DBF4-203,ENST00000431138.5_DBF4-204,ENST00000486925.1_DBF4-205,ENST00000495067.1_DBF4-206,ENST00000498144.5_DBF4-207,ENST00000498726.1_DBF4-208	3.03	7.74	5.13	5.07	5.67	4.25	7.1	5.86	6.12	6.67	5.14	4.82	7.94	8.12	6.87	3.43	7.3	4.5	6.73	6.03	3.49	6.47	5.74	7.56	3.52	4.89	7.38	5.68	4.54	2.4	6.67	5.23	3.73	4.09	4.47	3.26	5.19
ENSG00000006638.13	TBXA2R	ENST00000375190.10_TBXA2R-201,ENST00000411851.3_TBXA2R-202,ENST00000587717.1_TBXA2R-203,ENST00000589966.1_TBXA2R-204	0.16	0.21	0.18	0.93	0.34	0.24	0.4	0.33	0.07	0.05	0.49	0.35	0.04	0.29	0.06	0.06	0.35	0.04	0.13	0.15	0.38	0.32	0.22	0.35	0.04	0.24	0.34	0.03	0.25	0.18	0.29	0.32	0.23	0.13	0.08	0.36	0.11
ENSG00000006652.15	IFRD1	ENST00000005558.8_IFRD1-201,ENST00000403825.8_IFRD1-202,ENST00000417662.1_IFRD1-203,ENST00000421296.1_IFRD1-204,ENST00000429071.5_IFRD1-205,ENST00000432734.1_IFRD1-206,ENST00000440625.5_IFRD1-207,ENST00000443101.6_IFRD1-208,ENST00000445335.1_IFRD1-209,ENST00000462155.2_IFRD1-210,ENST00000466459.5_IFRD1-211,ENST00000470441.1_IFRD1-212,ENST00000476927.5_IFRD1-213,ENST00000486688.1_IFRD1-214,ENST000…	77.58	27.84	39.78	97.81	94.34	75.34	50.31	106.46	43.72	194.27	47.1	40.53	47.04	60	47.64	245.13	63.16	60.35	64.67	66.39	103.74	35.56	65.99	46.03	89.33	102.6	113.64	104.2	82.9	94.99	69.71	112.12	38.02	92.25	25.85	42.66	50.97
ENSG00000006659.13	LGALS14	ENST00000360675.7_LGALS14-201,ENST00000392052.8_LGALS14-202,ENST00000601802.1_LGALS14-203	0	0	0	0	0	0	0	0	0	0	1.7	0	0	0	0	0	0	0	0	0	0	0	0	0	0	0	0	0	0	0	0	0	0	0	0	0	0
ENSG00000006695.12	COX10	ENST00000261643.8_COX10-201,ENST00000429152.6_COX10-202,ENST00000458492.1_COX10-203,ENST00000580561.1_COX10-204,ENST00000581931.5_COX10-205,ENST00000664217.1_COX10-206,ENST00000670279.1_COX10-207	3.49	4.55	2.72	2.66	1.86	2.79	3.63	2.07	4.74	2.39	3.32	2.84	7.17	4.66	4.15	1.82	3.89	3.76	3.25	1.65	1.59	4.73	2.75	3.78	3.23	3.53	1.79	1.65	3.95	3.95	3.74	4.56	2.46	3.73	2.55	2.87	3.8
ENSG00000006704.11	GTF2IRD1	ENST00000265755.7_GTF2IRD1-201,ENST00000424337.7_GTF2IRD1-202,ENST00000455841.6_GTF2IRD1-203,ENST00000470715.1_GTF2IRD1-204,ENST00000476977.5_GTF2IRD1-205,ENST00000486086.1_GTF2IRD1-206,ENST00000489094.1_GTF2IRD1-207	3.82	6.68	4.22	5.47	5.65	5.94	3.83	2.25	9.32	3.7	2.94	2.48	5.11	7.96	6.52	1	9.5	4.93	7.88	4.88	7.32	5.63	4.77	4.87	4.41	10.86	3.96	4.07	7.41	3.19	3.78	8.41	11.92	4.15	7.4	5.32	6.52
ENSG00000006712.15	PAF1	ENST00000221265.8_PAF1-201,ENST00000416728.3_PAF1-202,ENST00000595379.1_PAF1-203,ENST00000595564.5_PAF1-204,ENST00000595797.5_PAF1-205,ENST00000597365.1_PAF1-206,ENST00000598127.1_PAF1-207,ENST00000598594.1_PAF1-208	51.83	38.44	56.43	57.17	58.26	52.46	59.87	69.08	44.61	72.24	70.05	46.09	45.7	54.18	46.62	84.6	54	58.84	48.93	61.57	72.97	56.29	49.07	43.49	57.1	51.98	60.47	73.47	60.96	65.03	55.57	49.55	52.09	60.57	45.17	54.3	63.75
ENSG00000006715.16	VPS41	ENST00000265745.13_VPS41-201,ENST00000310301.9_VPS41-202,ENST00000395969.6_VPS41-203,ENST00000413141.5_VPS41-204,ENST00000414632.5_VPS41-205,ENST00000418457.6_VPS41-206,ENST00000439468.1_VPS41-207,ENST00000448833.5_VPS41-208,ENST00000457055.1_VPS41-209,ENST00000462429.1_VPS41-210,ENST00000466017.1_VPS41-211,ENST00000482217.1_VPS41-212,ENST00000485955.1_VPS41-213,ENST00000490924.1_VPS41-214	4.01	4.39	3.3	5.15	4.7	4.76	6	8.89	4.3	3.26	5.42	5.24	3.77	5.44	10.81	3.86	4.66	7.43	6.19	2.52	4.14	4.3	5.94	8.83	2.37	10.04	3.4	6.39	4.83	4.04	5.92	5.71	3.88	2.71	7.53	5.16	5.58
ENSG00000006740.18	ARHGAP44	ENST00000262444.13_ARHGAP44-201,ENST00000340825.7_ARHGAP44-202,ENST00000379672.10_ARHGAP44-203,ENST00000538915.2_ARHGAP44-204,ENST00000544416.6_ARHGAP44-205,ENST00000578087.1_ARHGAP44-206,ENST00000578442.1_ARHGAP44-207,ENST00000580768.5_ARHGAP44-208,ENST00000581437.1_ARHGAP44-209,ENST00000583608.1_ARHGAP44-210,ENST00000584974.1_ARHGAP44-211	5.43	24.76	33.61	24.28	21.22	18.09	11.43	8.75	23.65	5.74	7.01	9.25	8.33	10.14	15.19	2.88	28.24	26.42	24.83	7.91	9.53	14.88	8.71	20.37	4.38	21.57	10.28	5.52	10.51	9.99	8.61	15.19	20.16	15.83	25.91	23.13	13.9
ENSG00000006744.19	ELAC2	ENST00000338034.9_ELAC2-201,ENST00000395962.6_ELAC2-202,ENST00000426905.7_ELAC2-203,ENST00000446899.5_ELAC2-204,ENST00000465825.5_ELAC2-205,ENST00000476042.1_ELAC2-206,ENST00000480891.5_ELAC2-207,ENST00000484122.5_ELAC2-208,ENST00000487229.6_ELAC2-209,ENST00000491478.5_ELAC2-210,ENST00000492559.5_ELAC2-211,ENST00000578071.1_ELAC2-212,ENST00000578104.1_ELAC2-213,ENST00000578991.5_ELAC2-214,ENST000…	6.1	13.86	11.74	16.46	8.74	14.19	17.99	10.06	17.53	7.61	15.38	13.91	21.24	21.54	16.03	4.72	19.19	12.13	15.4	8.04	7.82	12.79	12.43	14.78	15.58	12.75	6.39	8.12	10.6	12.65	11.59	16.01	20.07	12.56	14.96	17.1	13.2
ENSG00000006747.15	SCIN	ENST00000297029.10_SCIN-201,ENST00000341757.9_SCIN-202,ENST00000417018.1_SCIN-203,ENST00000436854.1_SCIN-204,ENST00000473722.5_SCIN-205,ENST00000476649.1_SCIN-206,ENST00000486980.5_SCIN-207,ENST00000518849.1_SCIN-208,ENST00000519209.5_SCIN-209,ENST00000523729.5_SCIN-210	1.19	6.18	1.34	2.75	3.11	5.92	1.44	1.27	3.88	1.29	3.73	1.86	2.42	1.69	2.79	0.48	2.89	2.73	3.34	1.17	3.56	1.97	1.29	3.31	1.57	2.2	1.6	0.83	1.26	1.79	1.33	3.2	3.91	2.57	3.22	4.76	1.82
ENSG00000006756.16	ARSD	ENST00000217890.10_ARSD-201,ENST00000381154.6_ARSD-202,ENST00000458014.1_ARSD-203,ENST00000481340.1_ARSD-204,ENST00000494870.5_ARSD-205,ENST00000495294.1_ARSD-206,ENST00000559324.1_ARSD-207	2.48	6.55	4.02	6.57	4.16	8.16	3.66	4.69	4.23	4.12	3.88	5.09	2.04	3.15	5.61	2.54	5.56	5.95	2.85	3.02	3.22	4.68	4.97	5.35	2.41	7.86	3.09	2.31	6.08	4.68	4.61	3.62	9.62	5.49	7.05	5.72	5.91
ENSG00000006757.12	PNPLA4	ENST00000381042.9_PNPLA4-201,ENST00000442940.1_PNPLA4-202,ENST00000444736.5_PNPLA4-203,ENST00000537427.5_PNPLA4-204	1.86	11.37	7.57	7.12	6.74	11.08	6.98	8.64	11.22	2.32	2.51	9.14	8.56	9.11	9.12	1.26	9.81	6.69	8.98	6.68	6.46	7.09	6.01	8.53	2.89	14.01	6.72	2.23	7.8	6.75	4.7	8.57	11.82	3.77	11.05	8.83	7.62
ENSG00000006788.14	MYH13	ENST00000252172.9_MYH13-201,ENST00000418404.8_MYH13-202,ENST00000621918.1_MYH13-203	0	0	0.06	0.04	0	0	0.05	0	0.04	0	0	0.02	0.01	0	0.07	0.01	0	0.04	0.05	0.05	0	0	0.01	0.01	0.01	0.03	0.02	0	0.01	0	0	0.03	0.01	0	0.13	0	0.08
ENSG00000006831.10	ADIPOR2	ENST00000357103.5_ADIPOR2-201,ENST00000535774.1_ADIPOR2-202,ENST00000537190.1_ADIPOR2-203,ENST00000537545.1_ADIPOR2-204,ENST00000540974.1_ADIPOR2-205,ENST00000543456.1_ADIPOR2-206,ENST00000544470.1_ADIPOR2-207	6.33	8.39	8.97	11.11	9.4	7.35	9.89	7.09	8.64	10.5	10.82	8.02	10.56	10.8	10.22	9.78	11.11	11.99	10.54	10.08	10.71	12.92	10.01	9.4	15.92	12.06	8.9	11.69	10.8	12.62	13.55	12.75	11.03	9.01	11.22	11.4	14
ENSG00000006837.12	CDKL3	ENST00000265334.9_CDKL3-201,ENST00000518990.5_CDKL3-202,ENST00000519312.5_CDKL3-203,ENST00000520592.1_CDKL3-204,ENST00000520693.5_CDKL3-205,ENST00000521118.5_CDKL3-206,ENST00000521755.1_CDKL3-207,ENST00000522501.1_CDKL3-208,ENST00000523054.5_CDKL3-209,ENST00000523832.1_CDKL3-210	0.26	1.81	0.75	0.26	0.91	1.79	1.72	0.9	0.83	0.15	1.12	1.05	0.14	0.29	1.36	0.05	1.6	1.04	1.96	0.16	0.15	0.24	1.84	0.99	0.14	2.52	0.62	0.05	1.36	0	0.05	1.68	2.03	0.2	0.66	1.59	0.39
ENSG00000007001.13	UPP2	ENST00000005756.5_UPP2-201,ENST00000460456.1_UPP2-202,ENST00000489438.1_UPP2-203,ENST00000605860.5_UPP2-204	0	0	0.04	0.08	0	0	0.02	0	0.02	0.08	0	0	0	0	0	0	0	0	0	0	0	0	0	0	0	0.34	0	0	0	0	0.08	0	0	0	0	0	0
ENSG00000007038.11	PRSS21	ENST00000005995.8_PRSS21-201,ENST00000450020.7_PRSS21-202,ENST00000570594.5_PRSS21-203,ENST00000570629.5_PRSS21-204,ENST00000571141.1_PRSS21-205,ENST00000574265.1_PRSS21-206,ENST00000574813.5_PRSS21-207,ENST00000575199.1_PRSS21-208,ENST00000575739.1_PRSS21-209,ENST00000577043.1_PRSS21-210	0.57	0.23	0.07	0	0	0	0	0.09	0	0.14	3.95	1.08	0	0.23	0.68	0.08	0.43	0	0.35	0.48	1.13	0	0.99	0.64	1.7	0.46	0	1.19	1.2	1.02	1.12	0.44	0.33	1.26	0.21	0.06	0.83
ENSG00000007047.16	MARK4	ENST00000262891.9_MARK4-201,ENST00000300843.8_MARK4-202,ENST00000587566.5_MARK4-203,ENST00000588533.5_MARK4-204,ENST00000588621.5_MARK4-205,ENST00000590897.1_MARK4-206,ENST00000590909.1_MARK4-207,ENST00000592207.5_MARK4-208,ENST00000592762.5_MARK4-209	7.56	11.98	9.56	12.14	12.31	12.3	10.64	10.88	11.63	14.13	15.67	7.29	9.17	8.33	8.87	9.8	14.32	9.57	11.21	8.69	9.27	14.63	9.82	12.51	13.62	10.63	6.4	16.81	14.26	13.73	12.76	13.37	13.75	9.12	11.47	11.69	12.15
ENSG00000007062.12	PROM1	ENST00000447510.7_PROM1-201,ENST00000502501.1_PROM1-202,ENST00000502943.1_PROM1-203,ENST00000503884.5_PROM1-204,ENST00000504842.5_PROM1-205,ENST00000505450.5_PROM1-206,ENST00000508167.5_PROM1-207,ENST00000508322.1_PROM1-208,ENST00000508940.1_PROM1-209,ENST00000510224.5_PROM1-210,ENST00000511153.5_PROM1-211,ENST00000511270.1_PROM1-212,ENST00000512304.2_PROM1-213,ENST00000513108.1_PROM1-214,ENST000…	0	0	0.03	0.06	0	0	0.02	0	0	0.45	0	0	0	0	0	0	0.03	0.2	0	0	0.22	0	0	0	0.05	0	0	0.06	0	0	0.13	0.01	0	0	0	0.19	0
ENSG00000007080.11	CCDC124	ENST00000445755.7_CCDC124-201,ENST00000596123.1_CCDC124-202,ENST00000597436.5_CCDC124-203,ENST00000602080.1_CCDC124-204	38.33	50.45	51.43	57.79	45.94	48.88	63.59	41.48	46.04	35.46	55.66	67.48	62.64	55.18	56.21	37.6	66.57	47.72	37.59	36.39	40.17	63.45	43.72	53.04	60.86	54.02	33.73	52.94	57.36	56.99	40.61	67.46	59	51.09	62.19	55.7	49.63
ENSG00000007129.18	CEACAM21	ENST00000187608.13_CEACAM21-201,ENST00000401445.4_CEACAM21-202,ENST00000407170.6_CEACAM21-203,ENST00000457737.5_CEACAM21-204,ENST00000482870.6_CEACAM21-205,ENST00000618577.4_CEACAM21-206,ENST00000632983.1_CEACAM21-207	2.83	0	0.17	0.86	0.71	1.93	0.32	1.41	0.76	0.1	5.32	0.43	0.17	1.55	0.49	3.19	0.42	0.11	1.59	0	0.85	0.09	0.93	1.61	0.9	0.45	1.21	2.17	2.25	3.97	0.7	2.48	0.38	1.92	0.04	0.46	0.05
ENSG00000007168.14	PAFAH1B1	ENST00000397193.7_PAFAH1B1-201,ENST00000397195.10_PAFAH1B1-202,ENST00000570400.1_PAFAH1B1-203,ENST00000571289.1_PAFAH1B1-204,ENST00000571495.2_PAFAH1B1-205,ENST00000572915.6_PAFAH1B1-206,ENST00000574213.1_PAFAH1B1-207,ENST00000574468.1_PAFAH1B1-208,ENST00000574816.5_PAFAH1B1-209,ENST00000575477.5_PAFAH1B1-210,ENST00000576586.5_PAFAH1B1-211,ENST00000609078.1_PAFAH1B1-212,ENST00000610190.2_PAFAH1B1…	27.84	21.1	33.83	42.21	58.71	36.31	47.13	45.15	43	74.08	46.57	39.06	42.38	45.32	29.29	84.99	43.37	42.89	36.19	77.03	58.23	47.34	43.43	30.53	78.28	49.53	65.32	67.79	54.23	46.05	49.89	47.38	34.82	46.85	32.92	32.97	54.45
ENSG00000007171.19	NOS2	ENST00000313735.11_NOS2-201,ENST00000646938.1_NOS2-202,ENST00000697337.1_NOS2-203,ENST00000697338.1_NOS2-204,ENST00000697339.1_NOS2-205,ENST00000697340.1_NOS2-206,ENST00000697341.1_NOS2-207	0	0.04	0.07	0.08	0.16	0.06	0.15	0.06	0.1	0	0.17	0.09	0.02	0	0.02	0.04	0.02	0.04	0.29	0	0.02	0.02	0.26	0.23	0.07	0.06	0.02	0.1	0.12	0.16	0.04	0.04	0.08	0.09	0.2	0.11	0.15
ENSG00000007174.18	DNAH9	ENST00000262442.9_DNAH9-201,ENST00000396001.6_DNAH9-202,ENST00000454412.6_DNAH9-203,ENST00000578834.1_DNAH9-204,ENST00000579406.1_DNAH9-205,ENST00000579602.1_DNAH9-206,ENST00000579703.1_DNAH9-207,ENST00000579813.1_DNAH9-208,ENST00000579828.5_DNAH9-209,ENST00000580255.1_DNAH9-210,ENST00000581682.1_DNAH9-211,ENST00000583192.1_DNAH9-212,ENST00000584663.1_DNAH9-213,ENST00000585197.1_DNAH9-214,ENST000…	0.05	0.37	0.1	0.08	0.21	0.18	0.21	0.09	1.07	0.52	0.2	0.46	0.11	0.64	0.16	0.07	0.31	0.37	0.85	0.1	0.16	0.2	0.17	0.2	0.18	1.42	0.07	0.04	0.11	1.2	0.07	0.22	1.14	0.03	0.81	0.36	0.12
ENSG00000007202.15	KIAA0100	ENST00000389003.7_KIAA0100-201,ENST00000528896.7_KIAA0100-202,ENST00000544884.5_KIAA0100-203,ENST00000577261.1_KIAA0100-204,ENST00000577417.5_KIAA0100-205,ENST00000577580.1_KIAA0100-206,ENST00000579253.1_KIAA0100-207,ENST00000579924.6_KIAA0100-208,ENST00000580395.1_KIAA0100-209,ENST00000580882.5_KIAA0100-210,ENST00000581064.1_KIAA0100-211,ENST00000581267.1_KIAA0100-212,ENST00000582417.1_KIAA0100-…	5.45	9.33	7.66	16.65	10.51	8.55	10.24	7.38	9.55	8.03	14.19	6.48	7.41	13.78	12.29	6.39	8.86	11.03	12.24	4.68	8.64	10.33	7.72	17.65	8.52	10.71	6.91	7.7	7.37	13.29	10.88	10.86	11.73	8.65	10.94	9.7	12.57
ENSG00000007216.16	SLC13A2	ENST00000314669.10_SLC13A2-201,ENST00000444914.7_SLC13A2-202,ENST00000459818.2_SLC13A2-203,ENST00000541739.6_SLC13A2-204,ENST00000577903.5_SLC13A2-205,ENST00000579281.5_SLC13A2-206	0	0	0	0	0	0	0	0	0	0	0.14	0	0	0	0	0	0	0	0	0	0.08	0	0	0	0	0	0	0	0	0	0	0	0	0	0	0	0
ENSG00000007237.19	GAS7	ENST00000323816.8_GAS7-201,ENST00000396115.6_GAS7-202,ENST00000432992.7_GAS7-203,ENST00000437099.6_GAS7-204,ENST00000542249.5_GAS7-205,ENST00000578456.1_GAS7-206,ENST00000578599.5_GAS7-207,ENST00000578655.1_GAS7-208,ENST00000579140.5_GAS7-209,ENST00000579158.5_GAS7-210,ENST00000580043.1_GAS7-211,ENST00000580811.5_GAS7-212,ENST00000580865.5_GAS7-213,ENST00000581112.5_GAS7-214,ENST00000581871.5_GAS…	10.26	5.91	8.26	12.29	12.07	17.83	43.31	29.54	15	32.67	24.01	20.65	4.3	20.5	4.97	26.98	11.87	16.38	18.04	19.23	42.5	17.13	22.88	26.32	15.21	22.62	22.74	18.27	21.33	17.13	35.85	17.41	11.57	25.9	5.71	23.48	31.39
ENSG00000007255.10	TRAPPC6A	ENST00000006275.8_TRAPPC6A-201,ENST00000585934.1_TRAPPC6A-202,ENST00000587818.1_TRAPPC6A-203,ENST00000588062.5_TRAPPC6A-204,ENST00000592647.1_TRAPPC6A-205	9.95	13.04	14.78	18.99	13.28	11.8	12.01	9.84	8.1	6.8	21.04	17.65	14.94	13.45	10.4	10.58	22.26	12.76	16.13	10.85	12.77	13.17	16.13	16.9	6.11	21.77	11.94	13.94	15	17.48	12.61	15.79	15.46	14.68	19.98	19.62	16.05
ENSG00000007264.15	MATK	ENST00000310132.11_MATK-201,ENST00000395040.6_MATK-202,ENST00000395045.6_MATK-203,ENST00000585778.5_MATK-204,ENST00000587180.1_MATK-205,ENST00000588983.5_MATK-206,ENST00000590028.5_MATK-207,ENST00000590493.5_MATK-208,ENST00000590821.1_MATK-209,ENST00000590849.1_MATK-210,ENST00000590980.1_MATK-211,ENST00000591059.1_MATK-212,ENST00000592300.1_MATK-213,ENST00000592612.1_MATK-214,ENST00000619596.4_MA…	2.87	1.56	0.56	5.5	5.35	4.47	13.53	6.18	1.64	3.61	14.03	13.27	1.51	2.23	1.05	3.55	4.35	1.7	2.33	5.53	4.84	5.86	10.97	5.03	4.71	3.71	1.87	14.79	2.96	7.87	8.31	6.05	1.27	1.51	0.89	3.15	3.56
ENSG00000007306.15	CEACAM7	ENST00000006724.7_CEACAM7-201,ENST00000401731.6_CEACAM7-202,ENST00000599715.1_CEACAM7-203,ENST00000602225.1_CEACAM7-204	0	0	0	0	0	0	0	0	0	0.05	0	0	0	0	0	0	0	0	0	0	0.09	0	0	0	0	0	0	0	0	0	0.02	0	0	0	0	0	0
ENSG00000007312.14	CD79B	ENST00000006750.8_CD79B-201,ENST00000349817.2_CD79B-202,ENST00000392795.7_CD79B-203,ENST00000558969.1_CD79B-204,ENST00000559358.1_CD79B-205,ENST00000583260.1_CD79B-206,ENST00000698624.1_CD79B-207	1.17	0.06	1.29	2.27	0.71	0.93	2.4	2.6	0.11	0.87	12.16	2.07	1.12	0.11	0.32	1.19	0.74	0.17	0.34	0.94	1.01	2.38	2.4	0.82	1.25	1.39	0.84	4	0.87	2.76	1.84	6.41	0.22	0.56	0.21	0.49	1.26
ENSG00000007314.12	SCN4A	ENST00000435607.3_SCN4A-201,ENST00000581514.1_SCN4A-202,ENST00000584310.1_SCN4A-203	0.04	0.07	0.02	0.16	0.01	0.01	0.45	0.15	0	0.05	0.3	0.04	0	0	0	0.04	0.1	0.01	0	0.03	0.27	0	0.03	0.34	0.19	0	0.01	0.21	0.06	3.01	0.45	0.24	0.01	0.06	0.01	0.05	0.04
ENSG00000007341.19	ST7L	ENST00000343210.11_ST7L-201,ENST00000358039.9_ST7L-202,ENST00000360743.8_ST7L-203,ENST00000361846.7_ST7L-204,ENST00000369664.1_ST7L-205,ENST00000369666.5_ST7L-206,ENST00000369669.5_ST7L-207,ENST00000418497.5_ST7L-208,ENST00000459630.5_ST7L-209,ENST00000463235.5_ST7L-210,ENST00000466360.5_ST7L-211,ENST00000467335.5_ST7L-212,ENST00000470519.5_ST7L-213,ENST00000470683.1_ST7L-214,ENST00000473206.5_ST…	6.63	8.78	5.82	7.56	7.14	8.49	6.83	5.9	5.59	8.42	8.42	5.38	6.59	8.13	9.17	8.22	9.42	9.56	8.36	6.77	7.34	5.91	5.85	6.85	11.15	9.21	9.87	7.51	5.49	10.35	8.58	12.99	6.96	5.54	7.83	9.7	8.9
ENSG00000007350.17	TKTL1	ENST00000369912.2_TKTL1-201,ENST00000369915.8_TKTL1-202,ENST00000426203.5_TKTL1-203,ENST00000426989.5_TKTL1-204,ENST00000439635.5_TKTL1-205,ENST00000463884.1_TKTL1-206,ENST00000465168.1_TKTL1-207,ENST00000482044.1_TKTL1-208	1.07	1.02	0.57	2.38	2.51	0.78	2.7	2.97	1.03	8.51	2.47	1.93	2.05	0.19	0.37	4.76	0.27	1.96	0.88	2.71	1.51	1.28	5.64	0.53	14.49	1.05	0.9	6.36	2.47	2.29	6.01	1.29	0.95	2.75	0.04	1.07	0.64
ENSG00000007372.25	PAX6	ENST00000241001.13_PAX6-201,ENST00000379107.7_PAX6-202,ENST00000379109.7_PAX6-203,ENST00000379111.7_PAX6-204,ENST00000379115.9_PAX6-205,ENST00000379123.10_PAX6-206,ENST00000379129.7_PAX6-207,ENST00000379132.8_PAX6-208,ENST00000419022.6_PAX6-209,ENST00000423822.7_PAX6-210,ENST00000438681.6_PAX6-211,ENST00000455099.6_PAX6-212,ENST00000464174.6_PAX6-213,ENST00000470027.7_PAX6-214,ENST00000471303.6_P…	0	0.19	0.25	0.28	1.36	0.62	0.65	0.68	0.16	0.2	0	0.2	0.1	0.18	0.47	0	0.78	0.48	0.35	0.44	0.27	0.17	0.27	0.58	0	0.07	0.26	0.36	0.1	0.35	0.31	0.03	0.3	0	0.42	1	0.47
ENSG00000007376.8	RPUSD1	ENST00000007264.7_RPUSD1-201,ENST00000561734.5_RPUSD1-202,ENST00000562070.1_RPUSD1-203,ENST00000563560.1_RPUSD1-204,ENST00000565377.1_RPUSD1-205,ENST00000565503.5_RPUSD1-206,ENST00000565809.5_RPUSD1-207,ENST00000567114.5_RPUSD1-208,ENST00000567283.5_RPUSD1-209,ENST00000569601.5_RPUSD1-210	5.62	11.16	5.09	11.11	10.4	9.98	15.85	6.42	5.87	6.05	9.8	11.23	11.56	7.68	6.25	7.35	12.14	6.44	7.96	8.39	7.25	8.43	10.34	10	4.4	9.21	3.58	5.56	8.51	7.73	6.96	10.12	7.42	6.56	8.7	7.64	7.46
ENSG00000007384.15	RHBDF1	ENST00000262316.10_RHBDF1-201,ENST00000417043.5_RHBDF1-202,ENST00000419764.1_RHBDF1-203,ENST00000428730.5_RHBDF1-204,ENST00000448893.1_RHBDF1-205,ENST00000450643.5_RHBDF1-206,ENST00000472390.1_RHBDF1-207,ENST00000482904.1_RHBDF1-208,ENST00000486045.1_RHBDF1-209,ENST00000487201.1_RHBDF1-210,ENST00000493647.1_RHBDF1-211	5.94	15.38	7.86	10.6	8.33	13.34	17.25	11.14	9.88	3.32	10.7	12.73	9.55	15.16	9.6	4.64	13.9	9.41	7.2	5.41	9.59	12.01	8.52	16.47	8.69	18.85	5.19	7.29	7.62	11.43	9.82	10.14	17.04	12.71	12.75	18.35	13.69
ENSG00000007392.17	LUC7L	ENST00000293872.13_LUC7L-201,ENST00000337351.8_LUC7L-202,ENST00000397780.5_LUC7L-203,ENST00000397783.5_LUC7L-204,ENST00000418978.5_LUC7L-205,ENST00000419516.5_LUC7L-206,ENST00000426094.5_LUC7L-207,ENST00000428363.1_LUC7L-208,ENST00000429378.5_LUC7L-209,ENST00000430864.5_LUC7L-210,ENST00000442701.1_LUC7L-211,ENST00000443357.5_LUC7L-212,ENST00000464711.5_LUC7L-213,ENST00000467552.1_LUC7L-214,ENST00…	17.52	29.77	20.58	28.74	22.56	26.14	41.6	16.54	17.39	18.94	30.67	28.31	25.83	44.06	19.96	14.99	20.58	23.18	21.27	12.03	19	21.97	14.02	22.71	33.87	34.29	11.91	23.61	19.49	25.96	21.77	32.13	31.49	27.04	25.42	33.31	30
ENSG00000007402.12	CACNA2D2	ENST00000266039.7_CACNA2D2-201,ENST00000360963.7_CACNA2D2-202,ENST00000423994.6_CACNA2D2-203,ENST00000424201.7_CACNA2D2-204,ENST00000429770.5_CACNA2D2-205,ENST00000479441.1_CACNA2D2-206,ENST00000483620.1_CACNA2D2-207,ENST00000487413.1_CACNA2D2-208	0.32	1.44	0.56	1.67	0.62	1.26	1.27	0.64	0.49	0.32	1.48	1.48	1.29	1.02	0.59	0.58	0.89	1.02	0.69	1	0.43	0.78	1.37	0.87	1.09	1	0.75	1.8	0.41	1.39	1.09	2.02	1.34	1.17	0.77	1.32	1.36
ENSG00000007516.14	BAIAP3	ENST00000324385.9_BAIAP3-201,ENST00000397488.6_BAIAP3-202,ENST00000421665.6_BAIAP3-203,ENST00000426824.8_BAIAP3-204,ENST00000561602.1_BAIAP3-205,ENST00000561793.1_BAIAP3-206,ENST00000562208.5_BAIAP3-207,ENST00000564213.1_BAIAP3-208,ENST00000565665.5_BAIAP3-209,ENST00000566162.1_BAIAP3-210,ENST00000566389.1_BAIAP3-211,ENST00000567203.1_BAIAP3-212,ENST00000567825.3_BAIAP3-213,ENST00000568198.1_BAIA…	3.04	1.09	0.75	0.75	0.57	0.68	0.69	0.69	1.01	0.87	0.38	0.65	0.22	0.94	0.17	2.39	0.66	0.33	1.21	0.87	1.07	0.41	1.11	1.41	0.93	1.98	0.97	0.55	0.98	2.62	0.73	1.66	0.5	0.6	1.38	0.49	0.53
ENSG00000007520.4	TSR3	ENST00000007390.3_TSR3-201,ENST00000566296.1_TSR3-202	21.97	24.05	21.23	25.54	26.49	25.7	31.84	26.74	25.06	12.68	21.67	31.6	17.19	20.36	24.45	19.41	31.19	21.86	24.12	14.84	18.17	24.63	24.03	25.93	15.45	29.28	15.24	22.43	22.93	27.83	17.24	28.95	30.27	16.66	32.38	28.62	25.12
ENSG00000007541.17	PIGQ	ENST00000026218.9_PIGQ-201,ENST00000293874.2_PIGQ-202,ENST00000321878.10_PIGQ-203,ENST00000409527.6_PIGQ-204,ENST00000420990.6_PIGQ-205,ENST00000422307.6_PIGQ-206,ENST00000439574.1_PIGQ-207,ENST00000443147.5_PIGQ-208,ENST00000470411.2_PIGQ-209,ENST00000476438.1_PIGQ-210,ENST00000480424.6_PIGQ-211,ENST00000537901.1_PIGQ-212,ENST00000540241.1_PIGQ-213,ENST00000540548.1_PIGQ-214,ENST00000544860.1_PI…	12.25	19.45	18.08	28.16	18.22	17.6	23.98	14.43	21.04	10.57	21.96	18.95	13.39	17.85	15.79	11.51	35.72	15.99	20.43	14.5	18.14	24.32	15.27	21.31	11.04	21.97	14.46	12.96	16.67	23.59	15.75	19.55	22.2	15.57	22.8	28.62	22.67
ENSG00000007545.16	CRAMP1	ENST00000293925.9_CRAMP1-201,ENST00000397412.8_CRAMP1-202,ENST00000415022.1_CRAMP1-203,ENST00000466562.5_CRAMP1-204,ENST00000467286.1_CRAMP1-205,ENST00000468839.1_CRAMP1-206,ENST00000492778.5_CRAMP1-207,ENST00000498594.5_CRAMP1-208,ENST00000674071.1_CRAMP1-209	0.75	3.15	2.31	3.75	1.87	2.12	4.9	1.91	2.79	1.24	3.98	1.83	1.39	2.75	2.23	0.86	2.79	3.72	2.5	1.02	1.37	3.26	1.79	3.79	2.04	2.56	2.03	2.35	2.3	3.2	3.57	3.35	4.01	3.05	3.79	2.91	2.44
ENSG00000007866.22	TEAD3	ENST00000338863.13_TEAD3-201,ENST00000402886.9_TEAD3-202,ENST00000639578.3_TEAD3-203	11.59	19.95	23.04	18.98	19.45	20.75	16.1	15.39	25.27	8.86	20.73	14.27	19.87	25.3	20.17	7.43	19.3	26.2	25.47	8.79	12.95	21.95	9.89	16.09	15.72	19.62	8.7	15.43	14.67	23.34	15.79	25.87	31.84	23.98	30.22	30.24	28.09
ENSG00000007908.16	SELE	ENST00000333360.12_SELE-201,ENST00000367774.1_SELE-202,ENST00000367775.5_SELE-203,ENST00000367776.5_SELE-204,ENST00000367777.5_SELE-205,ENST00000461085.1_SELE-206,ENST00000609271.1_SELE-207	0	0	1.77	1.43	13.92	1.83	2.69	0.27	0.2	0.74	1.81	0.03	0.24	0.17	1.35	1.23	0.08	0.03	0.07	0.36	1.16	1.15	1.27	0.54	0.8	0.09	0.49	10.02	0.18	2.03	15.93	0.34	0.24	0.32	0	0	0.16
ENSG00000007923.17	DNAJC11	ENST00000294401.11_DNAJC11-201,ENST00000377577.10_DNAJC11-202,ENST00000426784.1_DNAJC11-203,ENST00000451196.5_DNAJC11-204,ENST00000460594.5_DNAJC11-205,ENST00000465508.6_DNAJC11-206,ENST00000465911.1_DNAJC11-207,ENST00000469318.5_DNAJC11-208,ENST00000472414.2_DNAJC11-209,ENST00000473993.5_DNAJC11-210,ENST00000485073.5_DNAJC11-211,ENST00000685129.1_DNAJC11-212,ENST00000685360.1_DNAJC11-213,ENST000…	5.32	9.24	7.8	8.13	8.62	8.64	10.61	4.76	8.39	4.51	8.2	8.21	10.74	8.36	7.89	4.29	14.08	7.63	7.79	3.7	5.17	6.37	6.23	9.6	10.06	10.38	3.47	6.06	6.79	8.28	7.95	8.58	13.21	8.61	11.71	10.2	9.49
ENSG00000007933.13	FMO3	ENST00000367755.9_FMO3-201,ENST00000472784.5_FMO3-202,ENST00000478457.1_FMO3-203,ENST00000479749.1_FMO3-204,ENST00000530212.5_FMO3-205,ENST00000534514.1_FMO3-206	0.44	0.86	0.26	1.14	2.16	4.99	7.01	2.84	0.77	0.73	3.78	5.31	0.32	1.18	0.36	1.41	2.12	0.43	1.22	1.74	2.27	1.14	1.97	1.62	2.95	1.79	1.77	3.79	4.34	4.87	3.85	6.87	0.62	1.43	0.13	2.54	3.17
ENSG00000007944.15	MYLIP	ENST00000349606.4_MYLIP-201,ENST00000356840.8_MYLIP-202	13.69	9.25	8.43	12.72	12.91	13.79	15.72	20.28	10.27	17.34	17.17	15.32	9	8.82	6.67	17.76	8.11	13.16	13.64	24.34	20.06	18.39	17.27	9.64	20.87	10.36	18.64	17.24	14.06	12.13	16.35	10.06	5.17	8.62	5.18	12.34	11.04
ENSG00000007952.18	NOX1	ENST00000217885.5_NOX1-201,ENST00000372960.8_NOX1-202,ENST00000372964.5_NOX1-203,ENST00000372966.8_NOX1-204,ENST00000427768.5_NOX1-205	0	0.1	0.19	0.51	0.13	0.04	0.27	0.07	0.25	0.24	0.23	0.38	0.16	0.61	0.09	0	0.28	0.48	0.54	0.1	0.21	0.27	0.14	0.08	0	0	0	0	0.04	0.32	0.11	0.08	0.66	0.28	0.16	0.02	0.49
ENSG00000007968.7	E2F2	ENST00000361729.3_E2F2-201,ENST00000487237.1_E2F2-202	0.13	0.09	0.02	0.04	0.11	0.12	0.11	0.14	0	0.63	0.35	0	0.03	0.08	0.03	0.03	0.07	0	0.02	0.33	0.07	0.04	0.15	0.16	0.03	0.03	0.05	0.07	0.33	0.07	0.11	0.14	0.02	0.05	0	0	0.06
ENSG00000008018.9	PSMB1	ENST00000262193.7_PSMB1-201,ENST00000462957.1_PSMB1-202	45.24	68.87	65.24	63.28	71.2	71.32	79.91	63.62	90.79	53.38	69.02	73.48	99.65	95.8	88.22	44.73	104.04	86.46	79.48	54.9	63.49	73.87	57.71	63.2	67.48	77.38	52.53	56.62	83.61	52.29	68.86	90.33	70.93	75.1	81.03	74.13	79.68
ENSG00000008056.14	SYN1	ENST00000295987.13_SYN1-201,ENST00000340666.5_SYN1-202,ENST00000638337.1_SYN1-203,ENST00000639776.1_SYN1-204,ENST00000640721.1_SYN1-205	13.52	21.55	31.5	23.84	13.13	19.29	16.76	14.01	36.48	42.39	28.51	13.59	31.32	32.28	46.82	20.18	24.63	33.96	26.57	40.41	21.73	42.15	28.75	22.8	39.13	24.64	35.66	29.57	37.22	26.78	36.38	20.76	16.09	36.47	22.85	27.19	35.06
ENSG00000008083.14	JARID2	ENST00000341776.7_JARID2-201,ENST00000397311.4_JARID2-202,ENST00000474854.1_JARID2-203	6.91	1.65	5.52	9.67	7.6	4.23	11.92	11.76	6.03	26.38	17.82	7.32	6.49	9.29	2.78	17.87	4.62	8.73	5.81	30.67	14.63	16.68	17.96	7.01	53.14	6.26	16.49	25.5	14.61	11.55	22.68	8.77	2.77	9.54	1.89	4.94	7.72
ENSG00000008086.13	CDKL5	ENST00000379989.6_CDKL5-201,ENST00000379996.7_CDKL5-202,ENST00000463994.4_CDKL5-203,ENST00000623364.3_CDKL5-204,ENST00000623535.2_CDKL5-205,ENST00000623610.1_CDKL5-206,ENST00000624700.3_CDKL5-207,ENST00000624953.1_CDKL5-208,ENST00000635828.1_CDKL5-209,ENST00000636046.1_CDKL5-210,ENST00000637881.1_CDKL5-211,ENST00000673617.1_CDKL5-212,ENST00000674046.1_CDKL5-213	0.3	0.36	0.46	0.32	0.88	0.42	0.48	0.56	0.39	0.23	0.37	0.33	0.09	0.28	0.32	0.3	0.35	0.33	0.61	0.21	0.76	0.55	0.3	1	0.23	0.64	0.38	0.38	0.19	0.66	0.52	0.45	0.44	0.32	0.49	0.43	0.31
ENSG00000008118.10	CAMK1G	ENST00000009105.5_CAMK1G-201,ENST00000361322.3_CAMK1G-202,ENST00000423146.5_CAMK1G-203,ENST00000494990.1_CAMK1G-204,ENST00000651530.1_CAMK1G-205	0.48	0.15	1.81	0.74	1.85	0.89	0.47	4.14	0.71	5.95	1.37	0.61	0.82	0.52	0.59	5.31	0.41	2.03	0.81	8.81	3.8	1.14	1.53	1.36	3.66	1.34	2.82	1.97	0.94	1.03	2.55	0.76	0.12	0.55	0.13	0.3	0.58
ENSG00000008128.23	CDK11A	ENST00000356200.7_CDK11A-201,ENST00000356937.7_CDK11A-202,ENST00000357760.6_CDK11A-203,ENST00000358779.9_CDK11A-204,ENST00000378633.5_CDK11A-205,ENST00000378638.6_CDK11A-206,ENST00000401096.2_CDK11A-207,ENST00000404249.8_CDK11A-208,ENST00000460465.5_CDK11A-209,ENST00000463652.5_CDK11A-210,ENST00000464748.1_CDK11A-211,ENST00000468397.1_CDK11A-212,ENST00000468800.5_CDK11A-213,ENST00000474916.1_CDK1…	26.87	20.49	22.14	30.03	30.57	28.28	40.03	36.43	18.87	31.7	36.62	40.65	25.77	33.32	22.11	46.66	17.71	21.57	24.14	55.26	28.52	32.61	35.32	22.91	33.82	32.37	34.8	28.44	22.16	51.67	26.23	27.55	24.18	32.57	24.42	23.71	36.39
ENSG00000008130.15	NADK	ENST00000341426.9_NADK-201,ENST00000341991.7_NADK-202,ENST00000342348.9_NADK-203,ENST00000378625.5_NADK-204,ENST00000460602.5_NADK-205,ENST00000464373.1_NADK-206,ENST00000469045.5_NADK-207,ENST00000477235.5_NADK-208,ENST00000480499.5_NADK-209,ENST00000480542.1_NADK-210,ENST00000489538.1_NADK-211,ENST00000492768.5_NADK-212,ENST00000492845.6_NADK-213,ENST00000497186.5_NADK-214,ENST00000497615.1_NAD…	54	19.98	29.08	48.47	40.51	41.24	23.05	58.91	30.3	95.59	30.34	15.97	37.39	40.17	37.79	77.45	33.47	42.19	29.62	38.24	56.61	24.36	30.61	30.75	57.61	39.93	33.32	38.02	53.85	51.78	43.2	42.36	28.63	44.71	29.99	27.87	34.21
ENSG00000008196.13	TFAP2B	ENST00000344788.7_TFAP2B-201,ENST00000393655.4_TFAP2B-202,ENST00000489228.1_TFAP2B-203	0.02	0	0	0	0	0	0	0	0	0	0	0	0	0	0	0	0	0.02	0	0.01	0	0	0	0	0	0	0	0	0	0.06	0	0	0	0	0	0	0
ENSG00000008197.5	TFAP2D	ENST00000008391.4_TFAP2D-201,ENST00000492804.1_TFAP2D-202	0	0	0	0	0	0	0	0	0	0	0	0	0	0	0	0	0	0	0	0	0	0	0	0	0	0	0.08	0	0	0	0	0	0	0	0	0.08	0
ENSG00000008226.20	DLEC1	ENST00000308059.11_DLEC1-201,ENST00000346219.7_DLEC1-202,ENST00000440294.6_DLEC1-203,ENST00000447130.1_DLEC1-204,ENST00000469151.1_DLEC1-205,ENST00000477260.1_DLEC1-206,ENST00000478428.1_DLEC1-207	0.41	2.35	6.94	3.72	1.61	3.07	1.07	1.11	2.83	0.68	0.76	2.09	2.36	8.58	2.62	0.15	2.21	3.44	6.62	0.99	0.84	1.66	0.99	2.7	0.59	3.62	1.61	0.63	0.69	3.22	1.16	1.55	5.31	1.45	5.71	4.33	2.6
ENSG00000008256.16	CYTH3	ENST00000350796.8_CYTH3-201,ENST00000396741.3_CYTH3-202,ENST00000461891.5_CYTH3-203,ENST00000465320.1_CYTH3-204,ENST00000466543.1_CYTH3-205,ENST00000478541.1_CYTH3-206,ENST00000481329.1_CYTH3-207,ENST00000482460.1_CYTH3-208,ENST00000488964.5_CYTH3-209,ENST00000491641.5_CYTH3-210,ENST00000495176.5_CYTH3-211	3.24	6.52	6.36	9.18	9.44	11.43	15.51	14.47	10.77	7.63	9.6	9.52	8.88	12.04	7.21	7.18	11.62	8.33	11.91	5.93	7.5	10.54	9.27	12.48	7.25	11.12	6.07	10.02	9.18	17.61	12.46	14.01	12.21	6.35	9.77	14.87	10.94
ENSG00000008277.15	ADAM22	ENST00000265727.11_ADAM22-201,ENST00000398201.8_ADAM22-202,ENST00000398203.8_ADAM22-203,ENST00000398204.8_ADAM22-204,ENST00000398209.7_ADAM22-205,ENST00000412441.5_ADAM22-206,ENST00000413139.2_ADAM22-207,ENST00000426930.5_ADAM22-208,ENST00000439864.5_ADAM22-209,ENST00000476330.1_ADAM22-210,ENST00000478920.1_ADAM22-211,ENST00000682337.1_ADAM22-212,ENST00000683525.1_ADAM22-213,ENST00000684002.1_ADA…	0.1	0.3	0.1	0.31	0.32	0.26	0.49	0.38	0.28	0.06	0.35	0.22	0.07	0.25	0.1	0.29	0.1	0.16	0.2	0.1	0.34	0.08	0.19	0.34	0.07	0.39	0.09	0.42	0.11	0.61	0.33	0.65	0.09	0.5	0.11	0.48	0.33
ENSG00000008282.10	SYPL1	ENST00000011473.6_SYPL1-201,ENST00000455385.7_SYPL1-202,ENST00000460770.1_SYPL1-203,ENST00000464029.5_SYPL1-204,ENST00000470347.1_SYPL1-205,ENST00000483448.1_SYPL1-206,ENST00000634737.1_SYPL1-207,ENST00000706297.1_SYPL1-208,ENST00000706298.1_SYPL1-209,ENST00000706299.1_SYPL1-210	7.51	16.45	13.4	16.47	21.64	15.35	21.74	16.71	25.57	10.23	19.98	18.33	14.6	16.83	13.56	8.91	15	20.94	19.72	8.48	10.9	16.86	16.76	16.56	13.55	17.85	11.53	15.42	14.94	18.71	18.79	25.94	15.46	11.05	22.25	17.32	18.8
ENSG00000008283.16	CYB561	ENST00000360793.8_CYB561-201,ENST00000392975.6_CYB561-202,ENST00000392976.5_CYB561-203,ENST00000448884.6_CYB561-204,ENST00000542042.5_CYB561-205,ENST00000577368.5_CYB561-206,ENST00000577989.5_CYB561-207,ENST00000578016.1_CYB561-208,ENST00000578072.1_CYB561-209,ENST00000580592.1_CYB561-210,ENST00000580691.5_CYB561-211,ENST00000581163.5_CYB561-212,ENST00000581573.5_CYB561-213,ENST00000582034.5_CYB5…	7.71	15.88	7.68	12.05	6.78	10.39	12.17	8.82	9.71	4.42	8.71	9.24	8.95	11.21	12.83	5.78	16.89	9.77	12.96	4.8	7.43	9.17	9.39	10.94	5.92	10.81	4.18	9.19	9.69	6.06	8.08	11.01	10.2	8.76	12.94	13.24	11.76
ENSG00000008294.22	SPAG9	ENST00000262013.12_SPAG9-201,ENST00000357122.8_SPAG9-202,ENST00000502329.1_SPAG9-203,ENST00000505173.5_SPAG9-204,ENST00000505279.5_SPAG9-205,ENST00000506483.1_SPAG9-206,ENST00000506500.1_SPAG9-207,ENST00000509724.1_SPAG9-208,ENST00000510283.5_SPAG9-209,ENST00000510855.1_SPAG9-210,ENST00000511312.2_SPAG9-211,ENST00000511795.1_SPAG9-212,ENST00000511987.5_SPAG9-213,ENST00000513547.5_SPAG9-214,ENST00…	9.02	6.94	18.49	10.98	20.9	12.13	19.99	23.73	15.83	51.92	18.19	20.11	17.04	21.52	19.6	22.86	12.08	26.36	23	45.57	36.71	28.69	19.44	12.29	37.07	19.86	26.14	24.97	19.14	16.16	29.91	18	11.78	13.06	13.06	14.8	22.87
ENSG00000008300.17	CELSR3	ENST00000164024.5_CELSR3-201,ENST00000461362.5_CELSR3-202,ENST00000470999.1_CELSR3-203,ENST00000498057.1_CELSR3-204	0.2	0.22	0.38	0.37	0.32	0.44	0.8	0.39	0.11	0.2	0.56	0.15	0.07	0.3	0.25	0.18	0.21	0.33	0.43	0.33	0.09	0.31	0.29	0.52	0.23	0.5	0.24	0.35	0.17	0.29	0.26	0.13	0.24	0.44	0.44	0.25	0.4
ENSG00000008311.16	AASS	ENST00000358954.6_AASS-201,ENST00000393376.5_AASS-202,ENST00000417368.7_AASS-203,ENST00000426162.1_AASS-204,ENST00000431170.5_AASS-205,ENST00000460376.5_AASS-206,ENST00000473553.5_AASS-207,ENST00000679402.1_AASS-208,ENST00000679419.1_AASS-209,ENST00000679511.1_AASS-210,ENST00000679579.1_AASS-211,ENST00000679659.1_AASS-212,ENST00000679721.1_AASS-213,ENST00000679764.1_AASS-214,ENST00000679818.1_AAS…	4.38	6.52	5.4	6.42	8.74	7.15	5.66	5.2	8.39	3.46	3.42	6.62	4.93	13.26	13.77	2.62	7.27	10.27	12.71	2.93	6.21	4.61	5.71	6.8	4.45	17.99	4.71	3.13	6.28	8.24	5	8.57	24.35	7.56	21.93	11.96	15.21
ENSG00000008323.16	PLEKHG6	ENST00000011684.11_PLEKHG6-201,ENST00000304581.8_PLEKHG6-202,ENST00000396988.7_PLEKHG6-203,ENST00000449001.6_PLEKHG6-204,ENST00000535616.1_PLEKHG6-205,ENST00000536531.5_PLEKHG6-206,ENST00000538208.1_PLEKHG6-207,ENST00000543000.1_PLEKHG6-208,ENST00000544743.1_PLEKHG6-209,ENST00000684764.1_PLEKHG6-210	0.07	0.18	1.23	0.78	0.78	0.84	0.73	2.28	0.39	1.12	1.03	1.29	0.73	2.06	0.83	1.23	0.3	0.96	0.67	2.61	2.22	0.89	1.36	0.73	1.25	2.11	1.4	0.34	0.66	1.44	1.19	0.09	0.6	0.74	0.36	2.15	1.08
ENSG00000008324.12	SS18L2	ENST00000011691.6_SS18L2-201,ENST00000447630.5_SS18L2-202,ENST00000474941.1_SS18L2-203	6.13	5.4	3.97	5.46	5.64	7.29	10.71	9.68	6.75	8.24	12.04	7.84	9.32	11.37	8.06	6.59	7.35	5.06	5.88	6.32	7.65	6.91	7.7	6.7	8.96	5.55	6.51	10.03	10.47	10.79	9	9.82	5.58	7.22	6.54	7.04	9.1
ENSG00000008382.16	MPND	ENST00000262966.12_MPND-201,ENST00000359935.8_MPND-202,ENST00000594162.1_MPND-203,ENST00000594716.5_MPND-204,ENST00000596722.5_MPND-205,ENST00000597036.5_MPND-206,ENST00000599840.6_MPND-207,ENST00000601877.1_MPND-208	6.69	7.59	7.34	8.75	8.85	7.02	8.89	7.91	9.63	5.53	8.37	13.06	6.15	4.93	7.21	6.41	9.86	6.01	5.63	7.12	8.67	11.38	11.2	7.27	3.29	8.81	6.27	5.72	7.64	7.3	7.78	8.64	6.17	6.96	8.23	7.96	7.79
ENSG00000008394.13	MGST1	ENST00000010404.6_MGST1-201,ENST00000359720.3_MGST1-202,ENST00000396207.1_MGST1-203,ENST00000396209.5_MGST1-204,ENST00000396210.8_MGST1-205,ENST00000534835.5_MGST1-206,ENST00000535309.5_MGST1-207,ENST00000535624.1_MGST1-208,ENST00000536371.5_MGST1-209,ENST00000537878.5_MGST1-210,ENST00000538857.1_MGST1-211,ENST00000538885.5_MGST1-212,ENST00000539036.5_MGST1-213,ENST00000539708.5_MGST1-214,ENST000…	51.31	127.05	123.61	153.24	131.26	180.41	181.82	144.38	128.74	82.13	185.73	119.51	123.95	107.04	129.45	95.79	175.31	85.35	138.67	56.56	107.74	129.2	144.49	101.29	203.24	137.25	102.34	154.2	169.54	229.66	103.97	151.56	122.1	106.45	106.47	167.07	121.97
ENSG00000008405.12	CRY1	ENST00000008527.10_CRY1-201,ENST00000546722.1_CRY1-202,ENST00000549356.1_CRY1-203,ENST00000550633.1_CRY1-204,ENST00000552790.5_CRY1-205	7.71	5.45	24.06	16.41	18.91	10.15	11.05	12.33	27.89	14.85	11.92	9	31.5	31.4	24.08	6.35	16.72	25.12	25.09	9.6	12.3	16.43	11.71	11.31	19.87	27.36	28.52	9.95	19.52	9.76	18.22	10.95	16.8	21.63	20.85	12.95	28.01
ENSG00000008438.5	PGLYRP1	ENST00000008938.5_PGLYRP1-201	121.65	3.92	34.42	37.83	45.51	41.98	12.26	88.93	18.14	211.21	11.25	3.96	9.3	22.81	7.79	231.26	19.75	15.09	27.54	54.05	73.37	5.39	12.53	9.53	19.5	64.27	41.05	37.74	47.29	60.61	36.79	58.82	8.61	23.11	3.04	9.29	6.39
ENSG00000008441.19	NFIX	ENST00000358552.8_NFIX-201,ENST00000360105.8_NFIX-202,ENST00000397661.6_NFIX-203,ENST00000585382.5_NFIX-204,ENST00000585575.5_NFIX-205,ENST00000586797.5_NFIX-206,ENST00000586873.1_NFIX-207,ENST00000587260.1_NFIX-208,ENST00000587760.5_NFIX-209,ENST00000588228.5_NFIX-210,ENST00000588680.1_NFIX-211,ENST00000590027.1_NFIX-212,ENST00000591028.1_NFIX-213,ENST00000592199.6_NFIX-214,ENST00000622520.2_NFI…	15.41	54.93	33.17	44.9	38.12	43.36	51.01	29.3	35.96	14.34	39.9	41.02	21.4	27.4	24.59	18.17	45.9	30.22	30.96	20.94	30.67	42.99	24.26	55.51	31.62	38.22	19.08	24.21	25.31	40.21	30.16	42.93	38.36	30.46	38.88	63.63	42.28
ENSG00000008513.16	ST3GAL1	ENST00000399640.3_ST3GAL1-201,ENST00000517668.5_ST3GAL1-202,ENST00000518298.5_ST3GAL1-203,ENST00000519435.5_ST3GAL1-204,ENST00000519924.5_ST3GAL1-205,ENST00000520020.5_ST3GAL1-206,ENST00000521180.5_ST3GAL1-207,ENST00000521627.1_ST3GAL1-208,ENST00000522204.1_ST3GAL1-209,ENST00000522285.1_ST3GAL1-210,ENST00000522652.6_ST3GAL1-211,ENST00000522873.1_ST3GAL1-212,ENST00000523634.1_ST3GAL1-213,ENST00000…	13.03	16.75	20.98	20.74	19.43	15.98	18.96	17.36	24.28	28.37	30.3	16.07	20.35	29.21	19.34	24.61	21.56	21.46	17.93	31.15	29.54	32.42	26.13	17.89	29.38	17.22	22.49	29.12	21.74	28.11	27.72	31.54	14.34	26.58	16.05	20.83	27.74
ENSG00000008516.18	MMP25	ENST00000336577.9_MMP25-201,ENST00000570755.1_MMP25-202,ENST00000575441.1_MMP25-203,ENST00000612971.2_MMP25-204	161.28	6.24	30.07	61.33	63.86	55.7	15.68	137.88	24.59	183.29	21.75	4.69	15.47	50.32	21.17	219.59	22.04	41.07	50.68	152.97	89.24	10.46	44.33	20.3	57.08	57.31	98.04	66.63	90.65	90.41	72.98	114.6	14.7	71.59	7.05	22.61	22.41
ENSG00000008517.19	IL32	ENST00000008180.13_IL32-201,ENST00000325568.9_IL32-202,ENST00000382213.7_IL32-203,ENST00000396887.7_IL32-204,ENST00000396890.6_IL32-205,ENST00000440815.7_IL32-206,ENST00000444393.7_IL32-207,ENST00000525003.1_IL32-208,ENST00000525228.5_IL32-209,ENST00000525377.6_IL32-210,ENST00000525643.7_IL32-211,ENST00000526464.6_IL32-212,ENST00000528163.6_IL32-213,ENST00000528652.2_IL32-214,ENST00000529550.5_IL…	129.73	97.62	39.1	127.85	116.79	175.74	317.69	174.04	71.8	106.94	437.94	327.23	46.05	71.99	11.04	134.17	90.29	76.57	80.39	109.43	261.64	120.96	319.43	162	145.1	102.52	83.06	459.48	154.73	214.17	192.93	135.94	53.26	84.72	27.48	96.82	127.23
ENSG00000008710.20	PKD1	ENST00000262304.9_PKD1-201,ENST00000415938.7_PKD1-202,ENST00000423118.5_PKD1-203,ENST00000468674.5_PKD1-204,ENST00000469241.2_PKD1-205,ENST00000469851.1_PKD1-206,ENST00000471603.6_PKD1-207,ENST00000472577.1_PKD1-208,ENST00000472659.1_PKD1-209,ENST00000473780.2_PKD1-210,ENST00000474088.1_PKD1-211,ENST00000475889.1_PKD1-212,ENST00000480227.5_PKD1-213,ENST00000483024.1_PKD1-214,ENST00000483558.5_PKD…	11.42	35.32	35.37	52	29.23	40.77	44.79	26.99	30.81	15.81	33.75	34.97	13.87	28.72	25.47	12.53	35.68	38.97	43.62	21.86	26.29	24.43	28.45	46.3	19.58	47.62	18.45	23.32	18.16	44.51	31.22	34.74	36.13	22.3	48.29	62.26	47.97
ENSG00000008735.14	MAPK8IP2	ENST00000008876.7_MAPK8IP2-201,ENST00000329492.6_MAPK8IP2-202	0.74	2.38	1.38	1.89	2.04	1.76	1.32	0.76	1.56	0.34	0.83	1.39	1.22	1.74	1.84	0.2	2.45	2.4	2.17	0.79	1.09	1.32	1.2	2.52	0.57	2.66	0.56	0.64	1.45	1.24	0.93	1.35	1.69	1.2	1.97	2.5	2.09
ENSG00000008838.21	MED24	ENST00000356271.7_MED24-201,ENST00000394126.5_MED24-202,ENST00000394127.6_MED24-203,ENST00000394128.7_MED24-204,ENST00000422942.6_MED24-205,ENST00000428757.6_MED24-206,ENST00000470126.1_MED24-207,ENST00000479829.5_MED24-208,ENST00000491466.5_MED24-209,ENST00000492176.2_MED24-210,ENST00000495586.1_MED24-211,ENST00000501516.7_MED24-212,ENST00000535071.6_MED24-213,ENST00000535508.6_MED24-214,ENST000…	12.76	12.68	17.73	16.64	18.62	24.73	17.99	14.32	14.09	10.82	24	18.98	13.49	20.88	11.59	9.34	21.34	14.68	14.75	9.35	10.62	16.63	14.52	14.64	13.13	17.47	7.88	18.86	20.18	18.82	15.58	20.76	26.66	11.85	21.45	21.29	17.57
ENSG00000008853.18	RHOBTB2	ENST00000251822.7_RHOBTB2-201,ENST00000517528.1_RHOBTB2-202,ENST00000518534.1_RHOBTB2-203,ENST00000519210.1_RHOBTB2-204,ENST00000519685.5_RHOBTB2-205,ENST00000522948.5_RHOBTB2-206,ENST00000523918.1_RHOBTB2-207,ENST00000524077.5_RHOBTB2-208,ENST00000690180.1_RHOBTB2-209,ENST00000692529.1_RHOBTB2-210	2.77	10.8	5.01	6.94	3.8	5.25	4.65	3.82	5.18	2.01	5.07	4.75	1.94	5.95	9.19	1.13	7.18	4.59	9.06	3.59	2.45	4.16	4.03	7.65	2.33	6.58	2.98	3.03	3.25	4.55	3.06	7.64	8.28	2.95	23.95	6.67	4.25
ENSG00000008869.12	HEATR5B	ENST00000233099.6_HEATR5B-201,ENST00000425467.5_HEATR5B-202,ENST00000467978.1_HEATR5B-203,ENST00000471051.1_HEATR5B-204,ENST00000478810.1_HEATR5B-205	0.82	1.62	1.48	2.76	1.63	1.69	2.22	1.54	1.26	0.95	2.89	2.34	1.09	1.59	1.12	1.92	1.71	0.85	2.01	0.96	1.56	0.94	1.76	2.64	2.22	2.77	0.77	1.65	1.84	2.07	1.88	2.93	2.91	1.57	2.32	2.01	2.12
ENSG00000008952.17	SEC62	ENST00000337002.9_SEC62-201,ENST00000460513.5_SEC62-202,ENST00000461933.1_SEC62-203,ENST00000469515.6_SEC62-204,ENST00000469890.1_SEC62-205,ENST00000470355.1_SEC62-206,ENST00000480708.5_SEC62-207,ENST00000481435.5_SEC62-208,ENST00000487736.5_SEC62-209,ENST00000497277.1_SEC62-210	70.41	87.79	81.37	100.58	99.63	81.21	103.91	86.69	84.08	141.6	118.19	91.39	99.88	107.52	79.83	168.74	84.91	83.34	86.71	86.96	121.54	111.74	95.35	100.29	153.33	103.21	122.39	131.47	114.87	134.31	114.17	113.23	98.46	111.96	103.63	105.13	133.5
ENSG00000008988.11	RPS20	ENST00000009589.8_RPS20-201,ENST00000518875.5_RPS20-202,ENST00000519369.1_RPS20-203,ENST00000519606.5_RPS20-204,ENST00000519807.5_RPS20-205,ENST00000520490.1_RPS20-206,ENST00000520627.1_RPS20-207,ENST00000521262.5_RPS20-208,ENST00000521289.5_RPS20-209,ENST00000523936.5_RPS20-210,ENST00000524349.5_RPS20-211,ENST00000618656.2_RPS20-212,ENST00000676461.1_RPS20-213,ENST00000676918.1_RPS20-214,ENST000…	1898.9	3132.14	2760.22	2443.12	3110.96	2855.21	3260.99	2040.23	3056.36	1635.9	2927.04	3388.58	3534.59	2595.25	4002.02	1333.87	3329.79	3372.28	2931.72	2156.9	2281.71	3326.86	3208.3	2858.86	2074.47	3474.06	2711.63	2275.05	2763.04	2047.91	1978.68	2714.7	2819.58	2312.08	3441.22	3130.09	2810.36
ENSG00000009307.17	CSDE1	ENST00000261443.9_CSDE1-201,ENST00000339438.10_CSDE1-202,ENST00000358528.9_CSDE1-203,ENST00000369530.5_CSDE1-204,ENST00000438362.7_CSDE1-205,ENST00000483030.2_CSDE1-206,ENST00000483407.1_CSDE1-207,ENST00000524652.2_CSDE1-208,ENST00000525132.1_CSDE1-209,ENST00000525878.5_CSDE1-210,ENST00000525970.5_CSDE1-211,ENST00000529046.6_CSDE1-212,ENST00000530784.1_CSDE1-213,ENST00000530886.5_CSDE1-214,ENST00…	81.12	114.07	117.27	117.7	145.31	111.19	131.12	112.7	143.47	101.88	135.47	110.99	123.62	118.77	132.09	98.48	154.4	142.43	144.41	101.95	118	137.6	123.94	149.59	118.35	162.61	113.01	131.87	134.56	117.31	134.21	143.36	135.43	113.61	165.17	133.84	158.99
ENSG00000009335.18	UBE3C	ENST00000348165.10_UBE3C-201,ENST00000389103.4_UBE3C-202,ENST00000430750.1_UBE3C-203,ENST00000469336.1_UBE3C-204,ENST00000470408.5_UBE3C-205,ENST00000474153.1_UBE3C-206,ENST00000494532.1_UBE3C-207,ENST00000497368.1_UBE3C-208,ENST00000611269.4_UBE3C-209	4.86	8.82	6.16	8.1	6.42	6.55	8.42	7.89	9.76	8.33	10.22	5.28	11.71	11.3	10.51	3.9	9.57	9.32	8.48	4.13	5.44	11.44	6.96	10.95	10.98	9.09	5.13	8.06	9.22	6.42	11.8	12.8	8.37	7.26	8.95	10.35	10.5
ENSG00000009413.16	REV3L	ENST00000358835.7_REV3L-201,ENST00000368802.8_REV3L-202,ENST00000413831.1_REV3L-203,ENST00000422377.5_REV3L-204,ENST00000434009.5_REV3L-205,ENST00000435970.5_REV3L-206,ENST00000460981.1_REV3L-207,ENST00000462119.5_REV3L-208,ENST00000467500.1_REV3L-209,ENST00000470871.1_REV3L-210,ENST00000492520.1_REV3L-211,ENST00000494858.1_REV3L-212,ENST00000619481.1_REV3L-213	1.97	3.28	3.56	4.08	4.48	5.08	7.15	6.13	4.14	5.3	4.34	4.8	2.96	2.79	5.4	7.6	4.85	6.96	6.22	3.59	4.19	6.1	6.35	5.57	9.8	6.8	3.99	8.01	5.34	6.27	8.19	6.34	5.42	5.15	5.17	5.65	8.52
ENSG00000009694.14	TENM1	ENST00000371130.7_TENM1-201,ENST00000422452.3_TENM1-202,ENST00000461429.1_TENM1-203	0.15	0.15	0.12	0.16	0.11	0.75	0.26	0.13	0.08	0.2	0.16	0.08	0.04	0.14	0.07	0.02	0.11	0.13	0.14	0.22	0.06	0.04	0.16	0.05	0.06	0.2	0.06	0.14	0.41	0.26	0.13	0.15	0.12	0.18	0.12	0.12	0.27
ENSG00000009709.12	PAX7	ENST00000375375.7_PAX7-201,ENST00000400661.3_PAX7-202,ENST00000420770.7_PAX7-203	0	0	0.05	0	0	0	0	0	0	0	0	0	0	0	0	0	0	0	0	0	0	0	0	0	0	0	0	0	0	0	0	0	0	0	0	0	0
ENSG00000009724.18	MASP2	ENST00000400897.8_MASP2-201,ENST00000400898.3_MASP2-202,ENST00000478645.1_MASP2-203,ENST00000480221.1_MASP2-204,ENST00000699927.1_MASP2-205,ENST00000699958.1_MASP2-206,ENST00000700088.1_MASP2-207,ENST00000700089.1_MASP2-208,ENST00000700090.1_MASP2-209,ENST00000700091.1_MASP2-210,ENST00000700092.1_MASP2-211,ENST00000700093.1_MASP2-212,ENST00000700094.1_MASP2-213,ENST00000700095.1_MASP2-214,ENST000…	0.5	0.4	1.57	0.41	0.81	0.17	0.62	0.44	0.67	0.2	0.84	0.44	0.34	0.59	0.57	0.36	0.81	0.79	0.75	0.28	0.07	0.36	0.49	0.6	0.73	0.79	0.42	0.39	0.39	0.57	0.8	0.48	1.2	1.88	0.91	0.68	1.71
ENSG00000009765.15	IYD	ENST00000229447.9_IYD-201,ENST00000344419.8_IYD-202,ENST00000367335.7_IYD-203,ENST00000392255.7_IYD-204,ENST00000392256.6_IYD-205,ENST00000422583.2_IYD-206,ENST00000425615.3_IYD-207,ENST00000500320.7_IYD-208,ENST00000546121.1_IYD-209	0	0	0	0	0	0	0	0	0	0	0	0.02	0	0	0	0	0.01	0	0	0	0.01	0	0	0	0	0.01	0	0	0	0	0	0	0	0	0	0	0
ENSG00000009780.16	FAM76A	ENST00000010299.10_FAM76A-201,ENST00000234549.11_FAM76A-202,ENST00000373949.5_FAM76A-203,ENST00000373954.11_FAM76A-204,ENST00000419687.6_FAM76A-205,ENST00000446647.1_FAM76A-206,ENST00000530324.5_FAM76A-207	0.94	2.47	1.18	2.06	2.18	2.82	4.01	2.43	1.82	2.03	2.67	1.8	1.43	4.04	1.78	0.7	2.46	1.28	1.63	0.69	1.62	1.83	1.34	3.89	1.09	3.25	1.06	1.94	1.53	3.64	1.67	4.12	1.35	1.04	2.45	4.41	2.37
ENSG00000009790.15	TRAF3IP3	ENST00000367023.5_TRAF3IP3-201,ENST00000367024.5_TRAF3IP3-202,ENST00000367025.8_TRAF3IP3-203,ENST00000367026.7_TRAF3IP3-204,ENST00000400959.7_TRAF3IP3-205,ENST00000460314.1_TRAF3IP3-206,ENST00000467830.1_TRAF3IP3-207,ENST00000468672.5_TRAF3IP3-208,ENST00000471368.1_TRAF3IP3-209,ENST00000474496.5_TRAF3IP3-210,ENST00000476050.5_TRAF3IP3-211,ENST00000477431.1_TRAF3IP3-212,ENST00000478359.5_TRAF3IP3-…	27.43	2.64	6.07	21.89	9.76	12.98	14.77	31.05	10.81	62.93	25.33	5.5	12.24	14.22	2.99	53.19	5.93	11.25	9.35	36.46	14.26	13.72	13.93	7.55	54.29	21.46	20	20.48	14.08	24.95	11.64	17.68	5.8	28.99	1.68	10.24	10.19
ENSG00000009830.13	POMT2	ENST00000261534.9_POMT2-201,ENST00000452340.7_POMT2-202,ENST00000553863.6_POMT2-203,ENST00000553880.5_POMT2-204,ENST00000554564.1_POMT2-205,ENST00000554767.5_POMT2-206,ENST00000554884.5_POMT2-207,ENST00000554948.1_POMT2-208,ENST00000555134.2_POMT2-209,ENST00000555675.6_POMT2-210,ENST00000555710.1_POMT2-211,ENST00000555788.5_POMT2-212,ENST00000556171.1_POMT2-213,ENST00000556326.5_POMT2-214,ENST000…	5.14	7.4	3.16	9.2	2.9	4.68	6.18	6.88	3.22	4.91	7.82	4.26	10.13	4.65	4.4	6.31	5.1	5.86	13.22	3.29	5.85	27.32	5.09	2.81	7.34	5.31	2.56	4.19	3.08	13.66	6.14	5.01	7.36	2.87	4.33	5.19	3.51
ENSG00000009844.16	VTA1	ENST00000367621.1_VTA1-201,ENST00000367630.9_VTA1-202,ENST00000452973.6_VTA1-203,ENST00000491881.1_VTA1-204,ENST00000620996.4_VTA1-205	15.51	15.52	15.19	9.98	15.42	13.88	12.81	10.51	21.76	11.89	16.18	13.51	31.53	17.89	18.19	7.28	18.19	20.72	16.94	9.12	9.22	18.67	8.61	15.57	16.36	21.4	9.86	9.61	14.78	8.59	12.51	16.87	14.19	16.14	15.47	13.32	17.34
ENSG00000009950.16	MLXIPL	ENST00000313375.8_MLXIPL-201,ENST00000345114.9_MLXIPL-202,ENST00000354613.5_MLXIPL-203,ENST00000414749.6_MLXIPL-204,ENST00000429400.6_MLXIPL-205,ENST00000434326.5_MLXIPL-206,ENST00000453275.1_MLXIPL-207,ENST00000456640.2_MLXIPL-208,ENST00000467221.1_MLXIPL-209,ENST00000476404.5_MLXIPL-210,ENST00000488212.1_MLXIPL-211	3.29	9.64	6.92	4.18	4.92	7.78	3.96	3.86	5.88	0.73	4.55	3.93	1.78	3.49	3.71	0.66	9.4	5.97	8.29	3.29	3.06	4.61	5.8	5.83	2.27	8.16	2.62	1.32	4.63	12.68	2.54	6.56	7.82	6.47	6.92	9.12	5.7
ENSG00000009954.11	BAZ1B	ENST00000339594.9_BAZ1B-201,ENST00000404251.1_BAZ1B-202,ENST00000466844.1_BAZ1B-203	7.21	11.81	13.58	13.58	11.94	11.06	14.29	9.29	13.27	7.76	15.22	11	14.94	16	17.62	7.08	13.5	14.15	13.59	6.86	8.74	15.46	9.18	13.95	15.43	12.51	7.86	10.9	10.17	12.13	12.09	13.9	15.96	15.09	17.59	15.95	16.32
ENSG00000010017.13	RANBP9	ENST00000011619.6_RANBP9-201,ENST00000469916.1_RANBP9-202	7.8	26.05	16.49	21.46	24.25	21.9	23.31	15.25	18.27	14.27	18.64	20.03	11.18	20.84	14.64	12.84	26.67	14.35	20.27	14.41	16.97	16.07	22.68	25.89	12.29	28.88	14.97	14.97	18.71	17.54	20.62	23.18	24.07	14.75	26.72	22.67	19.06
ENSG00000010030.14	ETV7	ENST00000339796.9_ETV7-201,ENST00000340181.9_ETV7-202,ENST00000373737.8_ETV7-203,ENST00000373738.4_ETV7-204,ENST00000538992.3_ETV7-205,ENST00000615781.4_ETV7-206,ENST00000620358.4_ETV7-207,ENST00000627426.2_ETV7-208	10.76	5.91	25.16	7.34	17.36	6.12	5.16	10.79	22.58	10.33	9.88	6.21	25.09	21.88	12.72	8.42	14	46.33	22.47	12.77	12.26	11.88	9.87	6.08	12.55	24.52	8.21	5.65	17.85	5.46	5.78	8	22.89	26.29	22.51	8.69	17.71
ENSG00000010072.16	SPRTN	ENST00000008440.9_SPRTN-201,ENST00000295050.12_SPRTN-202,ENST00000366644.3_SPRTN-203,ENST00000391858.8_SPRTN-204,ENST00000469904.1_SPRTN-205,ENST00000492437.1_SPRTN-206	1.06	2.55	1.6	1.33	2.94	1.32	3.21	4.1	4.05	2.35	1.85	1.94	3.16	2.66	2.59	2.3	4.39	1.74	3.18	2.67	2.47	3.76	1.48	2.41	3.45	3.3	2.18	4.24	2.63	1.67	4.56	2.9	1.13	2.59	2.9	2.85	3.66
ENSG00000010165.20	METTL13	ENST00000361735.4_METTL13-201,ENST00000362019.7_METTL13-202,ENST00000367737.9_METTL13-203,ENST00000466643.1_METTL13-204,ENST00000476386.1_METTL13-205,ENST00000478330.1_METTL13-206,ENST00000485629.1_METTL13-207	3.37	6.48	2.56	5.19	4.18	6.34	5.53	3.51	3.66	4.58	6.13	4.55	7.59	11.87	6.14	4.35	7.53	3.32	6.75	2.64	2.63	5.05	5.2	8.23	6.62	4.31	1.4	2.51	3.54	6.86	3.87	6.22	6.54	3.1	7.46	7.36	5.27
ENSG00000010219.14	DYRK4	ENST00000010132.6_DYRK4-201,ENST00000536137.1_DYRK4-202,ENST00000536157.5_DYRK4-203,ENST00000536645.1_DYRK4-204,ENST00000537719.5_DYRK4-205,ENST00000538520.5_DYRK4-206,ENST00000539309.5_DYRK4-207,ENST00000539490.1_DYRK4-208,ENST00000539701.5_DYRK4-209,ENST00000540644.1_DYRK4-210,ENST00000540757.6_DYRK4-211,ENST00000541024.1_DYRK4-212,ENST00000542905.1_DYRK4-213,ENST00000543431.6_DYRK4-214,ENST000…	6.98	46.43	22.7	21.51	23.34	28.81	21.66	15.18	23.9	7.12	28.31	25.46	39.14	20.73	29.22	6.83	33.27	17.95	25.79	16.52	11.55	21.06	17.33	29.15	19.61	35.46	10.2	17.2	16.18	12.47	9.74	20.84	30.82	18.63	27.81	22.94	22.03
ENSG00000010244.19	ZNF207	ENST00000321233.10_ZNF207-201,ENST00000342555.10_ZNF207-202,ENST00000394670.9_ZNF207-203,ENST00000394673.6_ZNF207-204,ENST00000394679.9_ZNF207-205,ENST00000577324.1_ZNF207-206,ENST00000577908.5_ZNF207-207,ENST00000578918.1_ZNF207-208,ENST00000579416.1_ZNF207-209,ENST00000579634.5_ZNF207-210,ENST00000579810.2_ZNF207-211,ENST00000580759.5_ZNF207-212,ENST00000581531.5_ZNF207-213,ENST00000582165.1_ZN…	41.03	55.48	76.81	62.27	59.55	56.84	65.24	58.14	85.52	74.63	75.96	46.54	107.04	80.94	76.23	56.14	77.83	81.04	77.76	57.35	65.79	74.68	61.02	62.44	86.56	84.4	76.51	82.06	75.51	62.51	84.61	79.28	70.7	81.79	75.89	64.78	94.4
ENSG00000010256.11	UQCRC1	ENST00000203407.6_UQCRC1-201,ENST00000412343.5_UQCRC1-202,ENST00000415995.5_UQCRC1-203,ENST00000460105.1_UQCRC1-204,ENST00000463708.1_UQCRC1-205,ENST00000467690.5_UQCRC1-206,ENST00000471189.5_UQCRC1-207,ENST00000472438.5_UQCRC1-208,ENST00000480561.5_UQCRC1-209,ENST00000493806.1_UQCRC1-210	52.29	83.84	60.5	77.6	65.64	66.04	86.68	50.03	70.64	50.08	76.79	63.42	64.27	67.13	56.32	58.09	88.41	61.98	56.18	42.73	46.05	70.71	58.59	57.92	92.56	79.18	51.21	68.51	62.21	78.56	53.04	89.08	88.63	76.19	79.08	87.08	70.29
ENSG00000010270.14	STARD3NL	ENST00000009041.12_STARD3NL-201,ENST00000396013.5_STARD3NL-202,ENST00000429075.1_STARD3NL-203,ENST00000434197.5_STARD3NL-204,ENST00000440144.5_STARD3NL-205,ENST00000453225.5_STARD3NL-206,ENST00000471550.1_STARD3NL-207	10.36	12.06	10.09	14.38	14.13	13.93	14.62	14.67	11.8	13.72	11.55	10.99	6.84	10.39	10.52	9.4	13.37	10.81	16.47	9.73	12.76	9.47	15.04	12.08	12.37	16.96	9.79	13.18	10.57	14.08	15.93	10.31	9.68	7.36	10.65	10.23	11.14
ENSG00000010278.15	CD9	ENST00000009180.10_CD9-201,ENST00000382515.7_CD9-202,ENST00000382518.6_CD9-203,ENST00000382519.9_CD9-204,ENST00000481267.6_CD9-205,ENST00000536586.7_CD9-206,ENST00000538418.1_CD9-207,ENST00000538834.6_CD9-208,ENST00000540891.1_CD9-209,ENST00000543916.5_CD9-210,ENST00000546073.6_CD9-211,ENST00000610354.5_CD9-212,ENST00000642746.1_CD9-213,ENST00000645368.1_CD9-214,ENST00000645565.1_CD9-215,ENST0000…	53.06	185.97	167.15	136.24	143.72	105.27	118.81	82.62	212.02	87.66	125.24	75.68	187.16	174.67	172.77	45.63	172.11	187.34	164.71	61.31	75.64	138.47	76.6	145.69	106.42	163.63	103.97	72.41	115.79	68.21	92.23	129.86	133.06	130.66	156.23	138.31	202.01
ENSG00000010282.15	HHATL	ENST00000310417.9_HHATL-201,ENST00000416756.5_HHATL-202,ENST00000417472.5_HHATL-203,ENST00000426666.5_HHATL-204,ENST00000441594.6_HHATL-205,ENST00000442469.1_HHATL-206,ENST00000455195.5_HHATL-207,ENST00000457462.5_HHATL-208,ENST00000466007.1_HHATL-209,ENST00000480939.1_HHATL-210,ENST00000490003.5_HHATL-211,ENST00000497000.1_HHATL-212	0	0	0.17	0	0	0.07	0.14	0.18	0.07	0	0	0.18	0.06	0.31	0	0.3	0.07	0	0.21	0	0	0	0	0	0	0	0	0	0.06	0.07	0.14	0	0	0	0	0.14	0
ENSG00000010292.13	NCAPD2	ENST00000315579.10_NCAPD2-201,ENST00000382457.8_NCAPD2-202,ENST00000535804.1_NCAPD2-203,ENST00000536090.1_NCAPD2-204,ENST00000536538.1_NCAPD2-205,ENST00000538600.1_NCAPD2-206,ENST00000539084.5_NCAPD2-207,ENST00000539714.5_NCAPD2-208,ENST00000539885.1_NCAPD2-209,ENST00000541399.1_NCAPD2-210,ENST00000542472.1_NCAPD2-211,ENST00000542492.1_NCAPD2-212,ENST00000545732.1_NCAPD2-213	1.17	3.74	2.03	3.05	2.55	3.41	5.72	2.6	2.95	2.22	4.34	5.07	1.29	3.25	1.02	1.24	5.02	4.44	2.54	1.38	3.21	2.2	3.66	5.87	1.67	5.99	0.81	3.72	3.75	3.87	2.7	3.27	2.67	3.4	3.99	4.85	2.65
ENSG00000010295.20	IFFO1	ENST00000336604.8_IFFO1-201,ENST00000356896.8_IFFO1-202,ENST00000396830.2_IFFO1-203,ENST00000396840.6_IFFO1-204,ENST00000465801.5_IFFO1-205,ENST00000471408.5_IFFO1-206,ENST00000472558.6_IFFO1-207,ENST00000487279.6_IFFO1-208,ENST00000488007.5_IFFO1-209,ENST00000619571.5_IFFO1-210	6.08	10.92	5.67	9.01	6.67	8.79	13.89	8.31	7.33	4.76	10.89	7.78	3.37	6.06	6.44	6.64	11.75	6.15	8.11	5.32	6.65	9.08	9.3	11.4	4.52	13.2	6.02	6.87	6.81	12.17	7.36	8.61	8.62	5.79	9.77	12.09	9.49
ENSG00000010310.9	GIPR	ENST00000263281.7_GIPR-201,ENST00000304207.12_GIPR-202,ENST00000585889.1_GIPR-203,ENST00000588816.1_GIPR-204,ENST00000590918.6_GIPR-205,ENST00000591224.1_GIPR-206,ENST00000591322.1_GIPR-207,ENST00000593127.1_GIPR-208,ENST00000652180.1_GIPR-209	0.21	0.4	2.33	2.52	1.48	0.54	1.84	0.22	0.53	0.21	1.08	0.3	0.5	1.75	0.49	0.31	1.03	0.7	0.69	1.45	0.3	0.91	1.4	0.66	1.38	1.56	0.92	2.63	0.59	1	0.81	1.67	1.57	1.46	0.9	1.33	0.98
ENSG00000010318.22	PHF7	ENST00000327906.8_PHF7-201,ENST00000347025.6_PHF7-202,ENST00000459935.1_PHF7-203,ENST00000461861.5_PHF7-204,ENST00000465863.1_PHF7-205,ENST00000472337.5_PHF7-206,ENST00000473145.5_PHF7-207,ENST00000482327.5_PHF7-208,ENST00000498509.2_PHF7-209,ENST00000614886.4_PHF7-210	0.84	2.95	0.88	1.41	1.22	1.04	1.13	1.43	0.54	1.97	2.83	1.13	1.45	1.26	0.82	0.14	1.5	0.63	0.89	0.76	1.6	1.17	4.14	1.55	0.94	4.86	1.38	1.57	1.59	0.63	0.95	1.03	0.97	2.28	2.04	3.25	1.54
ENSG00000010319.7	SEMA3G	ENST00000231721.7_SEMA3G-201,ENST00000465657.1_SEMA3G-202,ENST00000475739.1_SEMA3G-203	0.3	0.16	0.25	0.4	0.29	0.1	1.96	0.32	0.04	0.22	1.77	0.27	0	0.24	0	0.61	0.38	0.1	0.01	0.04	0.28	0.17	0.15	0.22	0.68	0.28	0.05	1.8	0.19	5.09	1.2	0.58	0.1	0.24	0.06	0.11	0.18
ENSG00000010322.16	NISCH	ENST00000345716.9_NISCH-201,ENST00000420808.2_NISCH-202,ENST00000460759.1_NISCH-203,ENST00000464280.5_NISCH-204,ENST00000467594.1_NISCH-205,ENST00000474188.1_NISCH-206,ENST00000479054.5_NISCH-207,ENST00000481211.1_NISCH-208,ENST00000485765.5_NISCH-209,ENST00000488157.5_NISCH-210,ENST00000488243.1_NISCH-211,ENST00000488380.5_NISCH-212,ENST00000489895.5_NISCH-213,ENST00000490425.1_NISCH-214	9.57	25.82	18.56	27.35	22.64	20.79	27.27	18.84	17.71	7.48	24.32	21.05	11.27	17.75	18.06	10.6	24.6	18.41	22.42	10.72	12.38	16.7	18.62	28.49	18.75	34.04	8.6	14.07	16.28	30.54	17.46	25.77	28.83	12.55	28.62	30.04	27.43
ENSG00000010327.10	STAB1	ENST00000321725.10_STAB1-201,ENST00000461325.1_STAB1-202,ENST00000462681.1_STAB1-203,ENST00000462741.5_STAB1-204,ENST00000469989.1_STAB1-205,ENST00000479355.1_STAB1-206,ENST00000481607.1_STAB1-207,ENST00000481626.5_STAB1-208,ENST00000484850.1_STAB1-209	11.93	9.09	8.13	34.62	11.4	13.54	123.6	21.44	10.38	23.39	110.69	55.75	5.22	18.14	0.81	24.52	15.27	3.76	8.74	16.07	40.73	25.3	45.77	30.25	21.76	15.77	12.68	52.43	32.08	98.83	76.19	60.13	14.75	22.6	1.75	20.69	29.86
ENSG00000010361.14	FUZ	ENST00000313777.9_FUZ-201,ENST00000377092.8_FUZ-202,ENST00000525130.5_FUZ-203,ENST00000525370.5_FUZ-204,ENST00000525800.5_FUZ-205,ENST00000526435.1_FUZ-206,ENST00000526575.1_FUZ-207,ENST00000527111.2_FUZ-208,ENST00000527585.5_FUZ-209,ENST00000527973.1_FUZ-210,ENST00000528043.5_FUZ-211,ENST00000528094.5_FUZ-212,ENST00000529302.1_FUZ-213,ENST00000529634.2_FUZ-214,ENST00000531017.5_FUZ-215,ENST00000…	9.43	17.85	15.58	16.09	15.62	19.24	13.25	11.22	14.89	4.95	9.64	18.4	8.11	15.14	12.44	6.78	25.2	15.47	14.72	10.23	10.41	15.02	12.28	16.88	3.2	19.9	7.95	9.24	12.46	11.55	7.71	11.64	16.08	10.39	20.73	14.13	14.36
ENSG00000010379.16	SLC6A13	ENST00000343164.9_SLC6A13-201,ENST00000436453.1_SLC6A13-202,ENST00000445055.6_SLC6A13-203,ENST00000534887.1_SLC6A13-204,ENST00000536842.5_SLC6A13-205,ENST00000539260.1_SLC6A13-206,ENST00000539668.1_SLC6A13-207,ENST00000542272.5_SLC6A13-208,ENST00000542379.1_SLC6A13-209,ENST00000542947.1_SLC6A13-210,ENST00000543722.1_SLC6A13-211,ENST00000546319.5_SLC6A13-212	0.38	0	0	0.03	0.06	0	0.09	0.06	0.03	0.06	0.06	0.14	0	0	0	0.15	0	0.25	0	0.06	0.03	0.06	0	0.14	0	0.52	0	0.03	0	0.03	0.09	0	0.03	0	0.17	0	0.29
ENSG00000010404.18	IDS	ENST00000340855.11_IDS-201,ENST00000370441.8_IDS-202,ENST00000428056.6_IDS-203,ENST00000464251.5_IDS-204,ENST00000466019.1_IDS-205,ENST00000466323.5_IDS-206,ENST00000490775.5_IDS-207,ENST00000521702.1_IDS-208	37.23	26.25	26.58	44.25	56.77	45.52	58.93	67.7	36.06	84.1	63.43	51.98	23.54	36.55	22.32	75.9	34.39	29.97	44.83	108.33	61.23	37.37	56.49	48.42	40.76	46.4	69.21	75.59	43.12	57.24	67.62	42.75	27.35	28.33	23.34	32.49	35.39
ENSG00000010438.17	PRSS3	ENST00000342836.9_PRSS3-201,ENST00000361005.10_PRSS3-202,ENST00000379405.4_PRSS3-203,ENST00000429677.8_PRSS3-204,ENST00000468152.2_PRSS3-205,ENST00000477653.2_PRSS3-206,ENST00000495682.1_PRSS3-207	0	0	0.08	0	0.26	0	0.27	0.28	0	0	0.56	0.11	0	0	0	0.35	0	0	0	0	0.71	0.56	1.88	0.28	0	0	0.26	0.71	0.09	0.09	0.09	0.28	0.18	0	0	0	0.1
ENSG00000010539.12	ZNF200	ENST00000396868.7_ZNF200-201,ENST00000396870.8_ZNF200-202,ENST00000396871.8_ZNF200-203,ENST00000414144.7_ZNF200-204,ENST00000431561.7_ZNF200-205,ENST00000575285.1_ZNF200-206,ENST00000575617.1_ZNF200-207,ENST00000575630.1_ZNF200-208,ENST00000575948.1_ZNF200-209,ENST00000577015.1_ZNF200-210	7.18	2.06	1.79	3.34	4.24	1.96	1.92	6.62	2.16	6.2	3.42	1.78	1.61	2.48	1.6	8.34	2.16	4.07	3.99	5.08	5.67	0.91	3.26	2.4	2.14	4.1	1.98	5.09	4.47	3.98	3.68	2.95	2.98	3.08	1.03	2.57	3.64
ENSG00000010610.10	CD4	ENST00000011653.9_CD4-201,ENST00000437800.6_CD4-202,ENST00000535466.5_CD4-203,ENST00000535707.5_CD4-204,ENST00000536563.1_CD4-205,ENST00000536590.1_CD4-206,ENST00000536610.5_CD4-207,ENST00000538827.5_CD4-208,ENST00000539492.1_CD4-209,ENST00000541982.5_CD4-210,ENST00000543755.1_CD4-211,ENST00000544344.5_CD4-212	21	11.7	13.26	30.47	21.58	17.04	38.38	28.59	16.48	35.2	91.51	31.28	3.33	14.86	1.75	36.4	16.75	11.21	9.42	26.48	43.16	23.33	57.97	34.12	28.12	19.49	20.59	72.62	49.12	43.97	63.18	38.09	14.3	15.49	7.94	20.07	29.08
ENSG00000010626.15	LRRC23	ENST00000007969.12_LRRC23-201,ENST00000323702.9_LRRC23-202,ENST00000415834.5_LRRC23-203,ENST00000428946.5_LRRC23-204,ENST00000429740.1_LRRC23-205,ENST00000431207.5_LRRC23-206,ENST00000433346.5_LRRC23-207,ENST00000436789.5_LRRC23-208,ENST00000443597.7_LRRC23-209,ENST00000449039.5_LRRC23-210,ENST00000451681.5_LRRC23-211,ENST00000457146.5_LRRC23-212,ENST00000472633.1_LRRC23-213,ENST00000486401.1_LRR…	1.8	7.04	9.31	6.04	5.35	10.75	3.11	6.23	9.99	2.06	6.6	4.4	4.14	5.52	5.17	2.94	9.29	7.01	6.9	4.53	6.47	4.76	3.51	7.64	4.46	8.24	6.6	1.31	6.23	4.49	2.92	6.74	10.19	4.61	10.36	6.04	6.64
ENSG00000010671.18	BTK	ENST00000308731.8_BTK-201,ENST00000464006.2_BTK-202,ENST00000464567.1_BTK-203,ENST00000470069.1_BTK-204,ENST00000470329.1_BTK-205,ENST00000478995.2_BTK-206,ENST00000488970.2_BTK-207,ENST00000621635.4_BTK-208,ENST00000695614.1_BTK-209,ENST00000695615.1_BTK-210,ENST00000695616.1_BTK-211,ENST00000695617.1_BTK-212,ENST00000695618.1_BTK-213,ENST00000695619.1_BTK-214,ENST00000695620.1_BTK-215,ENST00000…	7.65	2.34	4.78	9.74	6.82	3.36	5.35	8.12	3.18	17.35	11.41	2.46	1.7	5.52	1.4	16.96	4.35	2.88	4.62	4.94	6.96	1.68	11.02	7.94	8.8	9.31	7.64	14.5	10.07	15.09	9.09	8.86	3.9	5.08	1.65	4.84	5.35
ENSG00000010704.19	HFE	ENST00000309234.10_HFE-201,ENST00000317896.11_HFE-202,ENST00000336625.12_HFE-203,ENST00000349999.8_HFE-204,ENST00000352392.8_HFE-205,ENST00000353147.9_HFE-206,ENST00000357618.10_HFE-207,ENST00000397022.7_HFE-208,ENST00000461397.5_HFE-209,ENST00000470149.5_HFE-210,ENST00000483782.1_HFE-211,ENST00000485729.1_HFE-212,ENST00000486147.1_HFE-213,ENST00000488199.5_HFE-214	0.56	1.67	2.26	3.17	2.92	2.42	2.52	1.98	1.8	1	2.56	1.46	1.65	2.68	1.44	1.33	2.82	1.84	2.2	0.69	2.24	1.54	2.41	2.95	0.97	2.35	1.1	2.28	2.99	1.8	2.24	2.74	3.46	3.28	1.88	2.44	2.74
ENSG00000010803.17	SCMH1	ENST00000326197.11_SCMH1-201,ENST00000337495.9_SCMH1-202,ENST00000372595.5_SCMH1-203,ENST00000372596.5_SCMH1-204,ENST00000372597.5_SCMH1-205,ENST00000456518.3_SCMH1-206,ENST00000460215.5_SCMH1-207,ENST00000472037.5_SCMH1-208,ENST00000482530.1_SCMH1-209,ENST00000488592.1_SCMH1-210,ENST00000489421.1_SCMH1-211,ENST00000498793.5_SCMH1-212,ENST00000695335.1_SCMH1-213,ENST00000695336.1_SCMH1-214,ENST00…	6.79	17.66	16.61	11.73	13.67	18.92	12.93	11.36	14.29	6.22	13.13	12.64	14.27	12.88	16.22	6.93	21.03	17.31	19.3	10.88	9.53	15.93	11.2	15.21	10.24	16.21	8.64	10.78	12.77	13.91	11.67	16.32	18.35	15.49	21.71	18.46	17.22
ENSG00000010810.17	FYN	ENST00000229471.8_FYN-201,ENST00000354650.7_FYN-202,ENST00000368667.6_FYN-203,ENST00000368678.8_FYN-204,ENST00000368682.7_FYN-205,ENST00000462598.7_FYN-206,ENST00000462856.6_FYN-207,ENST00000467899.5_FYN-208,ENST00000467921.6_FYN-209,ENST00000471959.2_FYN-210,ENST00000476769.6_FYN-211,ENST00000484067.6_FYN-212,ENST00000487824.2_FYN-213,ENST00000491885.6_FYN-214,ENST00000495927.5_FYN-215,ENST00000…	120.86	197.54	122.75	209.94	206.9	268.3	286.67	175.83	172.9	154.12	329.81	246.67	74.35	168.62	108.51	130.17	254.89	125.84	141.5	162.07	210.2	215.34	283.9	222.62	167.68	198.19	146.14	421.48	172.37	317.34	241.32	197.27	204.23	161.74	171.4	291.95	215.67
ENSG00000010818.11	HIVEP2	ENST00000012134.7_HIVEP2-201,ENST00000367603.8_HIVEP2-202,ENST00000367604.6_HIVEP2-203,ENST00000421237.1_HIVEP2-204,ENST00000474532.2_HIVEP2-205,ENST00000703916.1_HIVEP2-206,ENST00000703917.1_HIVEP2-207,ENST00000703918.1_HIVEP2-208,ENST00000703919.1_HIVEP2-209,ENST00000703920.1_HIVEP2-210	8.33	2.82	22.64	7.87	11.06	4.66	9.18	8.22	18.23	26.54	14.49	8.93	14.66	19.68	20.63	13.69	7.88	39.94	26.71	25.25	34.9	29.74	11.64	6.73	23.48	10.1	18.75	16.07	11.23	9.25	23.67	10.54	14.71	20.42	7.76	10.69	25.12
ENSG00000010932.17	FMO1	ENST00000354841.4_FMO1-201,ENST00000367750.7_FMO1-202,ENST00000402921.6_FMO1-203,ENST00000459868.1_FMO1-204,ENST00000469112.5_FMO1-205,ENST00000469711.1_FMO1-206,ENST00000472893.1_FMO1-207,ENST00000617670.6_FMO1-208	0.02	2.02	0.89	2.1	2.09	1.71	4.27	1.78	1.01	0.83	2.71	2.41	0.14	0.75	0.13	0.62	5.28	0.5	0.7	0.74	2.37	0.28	2.82	1.66	1.16	1.74	0.46	3.38	1.73	1.23	1.47	4.42	2.09	1.54	0.14	3	1.49
ENSG00000011007.13	ELOA	ENST00000418390.7_ELOA-201,ENST00000487554.1_ELOA-202,ENST00000609199.2_ELOA-203,ENST00000613537.5_ELOA-204	5.8	8.07	8.27	6.22	6.57	5.37	9.33	5.48	11.44	7.8	9.67	6.34	16.27	14.77	12.49	6.33	7.28	11.92	9.5	4.87	7.15	12.17	5.4	6.17	14.89	7.37	5.2	9.14	11.45	9.07	11.31	11.87	11.62	9.65	10.01	8.47	12.29
ENSG00000011009.11	LYPLA2	ENST00000374501.1_LYPLA2-201,ENST00000374502.7_LYPLA2-202,ENST00000374503.7_LYPLA2-203,ENST00000374505.6_LYPLA2-204,ENST00000374514.8_LYPLA2-205,ENST00000420982.5_LYPLA2-206,ENST00000421070.1_LYPLA2-207,ENST00000472213.1_LYPLA2-208,ENST00000492577.1_LYPLA2-209,ENST00000495365.5_LYPLA2-210	15.77	15.56	12.99	20.98	17.59	20.4	20.44	21.4	16.04	23.31	31.93	13.45	23.19	21.66	17.22	26.91	20.65	12.2	16.04	18.16	15.15	23.42	14.38	16.34	28.32	19.12	13.98	22.07	25.38	28.14	19.64	25.19	15.39	17.71	15.76	19.15	19.09
ENSG00000011021.23	CLCN6	ENST00000312413.10_CLCN6-201,ENST00000346436.11_CLCN6-202,ENST00000376490.7_CLCN6-203,ENST00000376491.7_CLCN6-204,ENST00000376492.3_CLCN6-205,ENST00000376496.4_CLCN6-206,ENST00000376497.7_CLCN6-207,ENST00000400892.3_CLCN6-208,ENST00000446542.5_CLCN6-209,ENST00000494028.1_CLCN6-210	2.26	3.95	2.69	3.21	3.36	3.4	4.64	3.62	3.2	1.78	4.61	2.81	1.84	2.6	2.79	2.34	2.82	4.14	3.4	1.47	3.61	2.7	2.61	4.29	3.05	4.49	2.37	2.95	2.37	4.37	4.5	4.24	4.17	2.33	3.65	4.71	5.31
ENSG00000011028.14	MRC2	ENST00000303375.10_MRC2-201,ENST00000446119.2_MRC2-202,ENST00000579432.1_MRC2-203,ENST00000580916.1_MRC2-204,ENST00000583597.5_MRC2-205,ENST00000584265.1_MRC2-206,ENST00000584682.1_MRC2-207	10.17	14.3	15.7	42.39	34.09	31.57	67.01	35.54	16.3	14	52.47	39.81	6.92	29.29	13.97	25.11	22.93	23.58	23.75	22.88	35.3	34.8	16.17	41.17	37.23	21.7	15.75	38.58	20.3	66.73	40.17	54.04	19.72	28.35	13.65	50.08	57.4
ENSG00000011052.21	NME1-NME2	ENST00000376392.10_NME1-NME2-201,ENST00000393193.6_NME1-NME2-202,ENST00000555572.1_NME1-NME2-203	1.3	0.69	1.78	2.45	2.39	2.98	3.47	1.45	4.43	2.83	2.16	1.51	7.87	4.57	7.87	5.1	4.59	4.18	3.83	2.78	2.48	6.93	0	0	6.66	1.89	5.88	1.67	3.96	0.87	3.44	2.69	3.03	5.61	5.86	1.22	3.65
ENSG00000011083.9	SLC6A7	ENST00000230671.7_SLC6A7-201,ENST00000513403.1_SLC6A7-202,ENST00000524041.1_SLC6A7-203	0.05	0	0.01	0	0.08	0.03	0.02	0.08	0.03	0	0.05	0.1	0	0	0.02	0.02	0	0	0.02	0	0	0	0.05	0.02	0	0.07	0.07	0.05	0.03	0.13	0.05	0.12	0.2	0	0	0.01	0.12
ENSG00000011105.14	TSPAN9	ENST00000011898.10_TSPAN9-201,ENST00000407263.2_TSPAN9-202,ENST00000431374.6_TSPAN9-203,ENST00000444315.6_TSPAN9-204,ENST00000492305.1_TSPAN9-205,ENST00000537971.5_TSPAN9-206,ENST00000539631.1_TSPAN9-207,ENST00000640568.1_TSPAN9-208,ENST00000649909.1_TSPAN9-209	2.33	7.02	6.26	7.22	6.4	6.44	6.71	4.49	5.65	2.91	6.97	6	5.98	7.44	5.76	4.1	5.93	6.8	6.57	2.55	2.78	6.31	4.58	5.8	4.75	6.7	3.79	4.93	5.38	7.11	7.04	7.56	6.91	5.76	9.16	7.98	8.13
ENSG00000011114.15	BTBD7	ENST00000298896.7_BTBD7-201,ENST00000334746.10_BTBD7-202,ENST00000355125.3_BTBD7-203,ENST00000553975.1_BTBD7-204,ENST00000554565.5_BTBD7-205,ENST00000554644.1_BTBD7-206,ENST00000554968.1_BTBD7-207,ENST00000555525.1_BTBD7-208	3.11	2.49	4.93	10.3	7.86	6.7	9.4	6.53	5.75	5.71	6.1	5.6	6.45	6.29	4.38	6.45	4.51	6	6.67	7.34	7.93	8.9	7.82	5.42	7.81	7.36	10.31	7.38	7.55	7.68	10.73	5.28	4.98	6.01	3.47	6.97	8.16
ENSG00000011132.12	APBA3	ENST00000316757.4_APBA3-201,ENST00000586991.1_APBA3-202,ENST00000588984.5_APBA3-203,ENST00000589934.1_APBA3-204,ENST00000590064.1_APBA3-205,ENST00000590238.1_APBA3-206,ENST00000591678.1_APBA3-207,ENST00000592826.1_APBA3-208	6.5	9.04	8.84	10.69	10.01	9.42	14.33	8.04	6.52	6.52	14.75	9.55	4.97	8.36	7.24	7.98	9.2	4.64	8.38	7.69	6.4	8.64	7.19	10.56	7.2	8.8	3	8.82	5.73	14.67	9.47	8.65	10.56	4.06	11.83	8.7	6.32
ENSG00000011143.19	MKS1	ENST00000313863.11_MKS1-201,ENST00000393119.7_MKS1-202,ENST00000393120.6_MKS1-203,ENST00000537529.7_MKS1-204,ENST00000577824.5_MKS1-205,ENST00000578789.1_MKS1-206,ENST00000579358.1_MKS1-207,ENST00000580127.6_MKS1-208,ENST00000581180.2_MKS1-209,ENST00000581761.6_MKS1-210,ENST00000583577.1_MKS1-211,ENST00000585134.2_MKS1-212,ENST00000675753.2_MKS1-213,ENST00000676787.1_MKS1-214,ENST00000676975.1_MK…	0.77	4.18	1.66	2.58	2.24	3.28	3.35	1.57	1.73	0.55	1.42	3.2	0.93	2.46	1.86	1.4	3.11	1.07	2.55	2.6	1.34	1.52	1.26	5.11	0.58	4.53	1.91	1.3	1.66	2.29	0.93	3.37	4.95	0.53	3.51	2.96	2.05
ENSG00000011198.10	ABHD5	ENST00000013894.3_ABHD5-201,ENST00000413300.2_ABHD5-202,ENST00000454293.2_ABHD5-203,ENST00000456453.5_ABHD5-204,ENST00000458276.7_ABHD5-205,ENST00000463153.2_ABHD5-206,ENST00000486764.1_ABHD5-207,ENST00000642351.1_ABHD5-208,ENST00000643140.1_ABHD5-209,ENST00000643477.1_ABHD5-210,ENST00000643500.1_ABHD5-211,ENST00000643520.1_ABHD5-212,ENST00000644371.2_ABHD5-213,ENST00000646378.1_ABHD5-214,ENST000…	32.99	11.76	19.38	30.9	31.69	31.87	18.57	31.77	32.61	51.42	12.62	11.55	28.01	45.14	36.27	69.14	21.58	32.86	50.58	25.09	25.34	18.16	22.16	17.26	28.55	36.8	31.6	18.44	28.51	26.55	35.12	43.51	32.07	27.59	24.73	35.4	29.09
ENSG00000011201.12	ANOS1	ENST00000262648.8_ANOS1-201,ENST00000481896.1_ANOS1-202,ENST00000488294.1_ANOS1-203	1.84	3.1	3.37	3.13	3.45	3.8	5.3	3.25	4.54	1.36	2.92	2.81	3.61	2.53	4.45	0.56	4.06	5.47	6.22	1.8	2.78	3.67	1.7	4.47	0.72	6.52	2.66	1.37	1.94	1.84	2.37	2.5	4.29	3.44	7.71	5.81	5.07
ENSG00000011243.19	AKAP8L	ENST00000397410.10_AKAP8L-201,ENST00000593845.5_AKAP8L-202,ENST00000594594.6_AKAP8L-203,ENST00000594893.5_AKAP8L-204,ENST00000595067.1_AKAP8L-205,ENST00000595087.6_AKAP8L-206,ENST00000595136.5_AKAP8L-207,ENST00000595465.6_AKAP8L-208,ENST00000595879.6_AKAP8L-209,ENST00000596195.5_AKAP8L-210,ENST00000596213.6_AKAP8L-211,ENST00000596750.2_AKAP8L-212,ENST00000597994.5_AKAP8L-213,ENST00000598292.1_AKA…	21.8	22.82	16.02	21.01	20.86	18.87	28.99	21.26	19.95	17.92	37.59	28.53	17.7	23.06	17.63	22.25	22.86	21.46	21.1	15.96	20.77	26.2	19.04	24.15	24.73	22.65	15.92	28.5	24.88	32.95	21.67	30.07	26.81	18.97	21.79	23.94	27.49
ENSG00000011258.16	MBTD1	ENST00000376381.3_MBTD1-201,ENST00000405860.7_MBTD1-202,ENST00000415868.5_MBTD1-203,ENST00000586178.6_MBTD1-204,ENST00000586898.1_MBTD1-205,ENST00000591270.1_MBTD1-206,ENST00000593259.1_MBTD1-207	1.06	2.9	1.77	1.43	0.93	0.97	2.35	1.25	1.53	0.57	1.98	1.27	2.12	2.03	1.81	0.58	2.08	1.48	1.97	1.08	0.89	1.09	1.74	2.15	1.33	2.97	0.89	1.11	1.37	1.75	1.56	2.19	1.75	2.15	2.18	2.42	1.97
ENSG00000011260.14	UTP18	ENST00000225298.12_UTP18-201,ENST00000508506.3_UTP18-202,ENST00000579261.6_UTP18-203,ENST00000582150.1_UTP18-204,ENST00000582832.1_UTP18-205,ENST00000583205.5_UTP18-206,ENST00000583725.5_UTP18-207	9.59	9.25	8.23	6.34	7.33	6.33	11.22	4.08	10.24	7.96	8.06	8.36	18.6	16.84	14.1	4.8	7.46	12.5	7.49	6.5	6.9	10.42	6.43	7.02	12.56	8.8	4.33	8.95	10.67	4.16	9.2	9.81	9.64	9.79	8.56	6.94	10.13
ENSG00000011275.19	RNF216	ENST00000389900.8_RNF216-201,ENST00000389902.8_RNF216-202,ENST00000411812.1_RNF216-203,ENST00000416985.5_RNF216-204,ENST00000425013.6_RNF216-205,ENST00000469375.1_RNF216-206,ENST00000476345.1_RNF216-207,ENST00000479541.1_RNF216-208,ENST00000484458.2_RNF216-209	4.34	5.89	4.6	7.73	5.99	12.15	8.02	5.38	5.79	4.62	7.89	5.85	5.79	5.84	5.52	5.31	7.7	4.61	6	4.27	3.98	6.95	6.58	8.88	8.68	8.87	4.3	7.43	5.68	6.73	6.65	8	7.16	4.84	9.39	8	6.28
ENSG00000011295.16	TTC19	ENST00000261647.10_TTC19-201,ENST00000465567.1_TTC19-202,ENST00000466729.5_TTC19-203,ENST00000470399.1_TTC19-204,ENST00000470649.1_TTC19-205,ENST00000475723.5_TTC19-206,ENST00000481107.1_TTC19-207,ENST00000497842.6_TTC19-208,ENST00000578103.1_TTC19-209,ENST00000583704.1_TTC19-210	5.34	7.73	7.42	13.02	8.67	7.73	11.25	7.44	7.61	5.95	9.26	7.63	9.66	11.2	11.26	4.57	8.35	7.64	10.11	7.34	4.94	7.76	10.54	10.92	8.18	12.34	7.67	7.9	8.61	12.54	10.71	10.46	12	7.33	13.08	10.42	11.76
ENSG00000011304.22	PTBP1	ENST00000349038.8_PTBP1-201,ENST00000350092.8_PTBP1-202,ENST00000356948.11_PTBP1-203,ENST00000394601.8_PTBP1-204,ENST00000585535.2_PTBP1-205,ENST00000585856.2_PTBP1-206,ENST00000585932.5_PTBP1-207,ENST00000585956.5_PTBP1-208,ENST00000586481.5_PTBP1-209,ENST00000586944.5_PTBP1-210,ENST00000587136.1_PTBP1-211,ENST00000587191.3_PTBP1-212,ENST00000589575.5_PTBP1-213,ENST00000589883.1_PTBP1-214,ENST00…	82.77	108.49	150.88	141.59	114.67	117.49	108.43	117.63	188.31	118	151.45	87.42	190.06	145.15	147.59	99.62	158.13	177.16	169.98	109.27	125.01	219.82	114.69	120.16	189.57	127	129	150.48	170.93	162.05	182.64	137	129.24	190.23	123.81	134.49	172.68
ENSG00000011332.22	DPF1	ENST00000355526.10_DPF1-201,ENST00000412732.5_DPF1-202,ENST00000414789.5_DPF1-203,ENST00000416611.5_DPF1-204,ENST00000418517.5_DPF1-205,ENST00000420980.8_DPF1-206,ENST00000438060.5_DPF1-207,ENST00000438365.5_DPF1-208,ENST00000456296.5_DPF1-209,ENST00000471976.5_DPF1-210,ENST00000472656.5_DPF1-211,ENST00000473716.5_DPF1-212,ENST00000475938.1_DPF1-213,ENST00000488378.1_DPF1-214,ENST00000494031.5_DP…	0	0	0	0.03	0	0	0	0.05	0	0	0	0.19	0.02	0	0.02	0.12	0	0.03	0.1	0.06	0	0	0	0	0	0	0	0.15	0.02	1.2	0.22	0.09	0	0	0.05	0	0.03
ENSG00000011347.10	SYT7	ENST00000263846.8_SYT7-201,ENST00000535826.5_SYT7-202,ENST00000539008.6_SYT7-203,ENST00000539246.5_SYT7-204,ENST00000539468.5_SYT7-205,ENST00000540677.5_SYT7-206,ENST00000540831.1_SYT7-207,ENST00000542670.5_SYT7-208,ENST00000542836.5_SYT7-209,ENST00000545053.1_SYT7-210	0.18	0.77	1.38	0.94	1.02	0.74	0.95	0.53	0.68	0.38	1.18	0.45	0.92	1.86	1.27	0.58	1.4	0.81	0.7	0.27	0.61	1.4	0.97	0.89	1.26	1.37	0.35	0.58	1.69	1.34	0.88	0.6	0.77	0.38	0.23	1.15	0.43
ENSG00000011376.12	LARS2	ENST00000265537.8_LARS2-201,ENST00000414984.5_LARS2-202,ENST00000430399.1_LARS2-203,ENST00000431023.6_LARS2-204,ENST00000467936.5_LARS2-205,ENST00000474585.1_LARS2-206,ENST00000485461.1_LARS2-207,ENST00000642274.1_LARS2-208,ENST00000645846.2_LARS2-209,ENST00000650792.2_LARS2-210,ENST00000651549.1_LARS2-211,ENST00000652135.1_LARS2-212	1.06	2.79	1.97	2.83	1.61	2.33	2.52	1.89	1.88	0.76	2.45	1.12	3.36	2.4	2.31	0.56	2.18	2.25	2.63	0.79	1.86	2.34	1.53	3.95	1.96	3.1	1	1.63	1.9	3.69	2.07	2.28	3.62	1.62	3.08	2.8	2.02
ENSG00000011405.14	PIK3C2A	ENST00000265970.11_PIK3C2A-201,ENST00000503729.2_PIK3C2A-202,ENST00000531428.1_PIK3C2A-203,ENST00000532035.1_PIK3C2A-204,ENST00000533645.1_PIK3C2A-205,ENST00000691414.1_PIK3C2A-206	1.38	3.49	2.64	3.36	3.35	3.22	3.71	2.85	3.5	1.89	3.13	2.39	3.42	3.52	3.74	1.11	3.81	3.54	4.44	2.33	2	2.3	2.59	4.9	2.16	5.43	1.93	3.37	2.97	3.49	4.23	4.59	4.54	2.76	5.1	3.69	4.91
ENSG00000011422.12	PLAUR	ENST00000221264.8_PLAUR-201,ENST00000339082.7_PLAUR-202,ENST00000340093.8_PLAUR-203,ENST00000593396.1_PLAUR-204,ENST00000593447.5_PLAUR-205,ENST00000593714.5_PLAUR-206,ENST00000593939.5_PLAUR-207,ENST00000594364.1_PLAUR-208,ENST00000595038.5_PLAUR-209,ENST00000597107.1_PLAUR-210,ENST00000598875.1_PLAUR-211,ENST00000599546.1_PLAUR-212,ENST00000599892.5_PLAUR-213,ENST00000601723.5_PLAUR-214,ENST000…	1402.59	333.14	1212.84	1977.8	1835.01	2155.46	907.8	3871.51	1394.86	5968.38	1699.38	782.15	985.44	1029.48	650.31	7089.18	1061.55	1704.75	1784.34	3901.8	4753.64	1694.8	2131.02	1345.75	3589.79	2534.13	5448.07	3277.72	3254.67	1871.29	3675.64	1245.26	319.08	2244.41	343.73	1104.12	1168.45
ENSG00000011426.11	ANLN	ENST00000265748.7_ANLN-201,ENST00000396068.6_ANLN-202,ENST00000418118.1_ANLN-203,ENST00000424865.1_ANLN-204,ENST00000428612.5_ANLN-205,ENST00000429082.1_ANLN-206,ENST00000441696.5_ANLN-207,ENST00000446635.5_ANLN-208,ENST00000452877.5_ANLN-209,ENST00000457743.1_ANLN-210,ENST00000460598.1_ANLN-211,ENST00000491782.1_ANLN-212,ENST00000495714.1_ANLN-213	0.42	2.03	1.16	1.06	2.83	0.57	3.45	0.43	1.67	0.17	1.32	1.41	0.43	2.08	1.08	0.02	0.87	1.44	1.55	0.97	2.21	0.84	1.06	2.13	0.22	5.73	1.48	1.35	2.48	0.34	2.1	1.4	2.3	3.96	2.03	1.44	2.05
ENSG00000011451.21	WIZ	ENST00000263381.12_WIZ-201,ENST00000389282.8_WIZ-202,ENST00000545156.5_WIZ-203,ENST00000595214.2_WIZ-204,ENST00000596159.1_WIZ-205,ENST00000599910.6_WIZ-206,ENST00000600632.1_WIZ-207,ENST00000643092.1_WIZ-208,ENST00000648664.1_WIZ-209,ENST00000673675.1_WIZ-210,ENST00000674001.1_WIZ-211,ENST00000674089.4_WIZ-212	8.93	12.69	14.45	11.4	11.92	9.6	10.68	7.22	14.63	12.22	13.65	10.32	17.47	14.37	13.74	10.19	12.82	17.48	17.03	6.75	8.8	15.68	9.43	15.01	19.39	11.13	9.23	10.08	13.74	14.05	15.18	17.02	15.19	14.27	13.32	14.74	15.7
ENSG00000011454.18	RABGAP1	ENST00000317419.7_RABGAP1-201,ENST00000373647.9_RABGAP1-202,ENST00000402311.5_RABGAP1-203,ENST00000426918.2_RABGAP1-204,ENST00000456584.5_RABGAP1-205,ENST00000459903.5_RABGAP1-206,ENST00000474707.1_RABGAP1-207,ENST00000475607.1_RABGAP1-208,ENST00000480054.1_RABGAP1-209,ENST00000485090.1_RABGAP1-210,ENST00000493854.5_RABGAP1-211	3.38	8.44	6.18	6.73	5.58	6.2	6.27	5.09	6.4	3.1	6.32	4.22	5.28	5.54	8.02	2.97	7.79	6.49	7.37	3.8	3.36	6.58	5.65	8.73	3.98	8.73	3.85	4.15	5.16	6.87	5.17	10.03	9.76	4.54	11.68	9.4	8.35
ENSG00000011465.18	DCN	ENST00000052754.10_DCN-201,ENST00000393155.6_DCN-202,ENST00000420120.6_DCN-203,ENST00000425043.5_DCN-204,ENST00000441303.6_DCN-205,ENST00000456569.2_DCN-206,ENST00000546370.5_DCN-207,ENST00000546391.5_DCN-208,ENST00000546745.5_DCN-209,ENST00000547568.6_DCN-210,ENST00000547937.5_DCN-211,ENST00000548218.1_DCN-212,ENST00000548768.1_DCN-213,ENST00000549513.5_DCN-214,ENST00000550099.5_DCN-215,ENST0000…	682.56	577.74	341.03	1210.69	1551.29	1802.48	3421.39	1925.46	1114.33	927.53	2015.83	2086.44	322.09	1361.47	268.44	1572.95	898.77	857.98	1281.91	807.33	2199.94	1732.46	1132.39	2217.75	1260.46	1160.32	935.09	2074.68	1036.5	2209.59	1386.18	2664.6	730.67	934.87	683.25	2050.06	2046.29
ENSG00000011478.13	QPCTL	ENST00000012049.10_QPCTL-201,ENST00000366382.8_QPCTL-202,ENST00000591606.1_QPCTL-203,ENST00000592769.1_QPCTL-204,ENST00000677024.1_QPCTL-205,ENST00000677542.1_QPCTL-206,ENST00000678102.1_QPCTL-207,ENST00000678862.1_QPCTL-208	2.53	4.29	4.9	6.02	6.23	4.37	6.57	5.86	4.73	6.4	9.38	4.77	3.62	6.5	2.76	8.66	4.38	5.59	2.68	7.23	7.86	8.01	8.78	6	7.35	5.93	6.65	10.33	4.89	6.8	7.92	3.71	4.22	5.03	3.73	5.85	5.97
ENSG00000011485.15	PPP5C	ENST00000012443.9_PPP5C-201,ENST00000391919.1_PPP5C-202,ENST00000467502.6_PPP5C-203,ENST00000467902.2_PPP5C-204,ENST00000478046.5_PPP5C-205,ENST00000486994.5_PPP5C-206,ENST00000487483.6_PPP5C-207,ENST00000491003.5_PPP5C-208,ENST00000492109.6_PPP5C-209,ENST00000493347.5_PPP5C-210,ENST00000525507.5_PPP5C-211,ENST00000527193.1_PPP5C-212,ENST00000527623.1_PPP5C-213,ENST00000532058.1_PPP5C-214,ENST000…	8.59	18.27	13.9	24.27	19.96	13.92	23.77	11.14	15.8	6.66	17.22	18.96	16.61	18.03	15.66	7.15	20.8	12.52	17.3	7.59	9.26	14.24	13.08	24.33	13.97	19.13	7.37	9.89	14.09	19.67	12.09	15.04	19.93	14.17	21.92	17.15	16.77
ENSG00000011523.15	CEP68	ENST00000260569.4_CEP68-201,ENST00000377990.7_CEP68-202,ENST00000475851.2_CEP68-203,ENST00000497039.1_CEP68-204,ENST00000537589.1_CEP68-205,ENST00000703915.1_CEP68-206,ENST00000703921.1_CEP68-207,ENST00000703983.1_CEP68-208,ENST00000703985.1_CEP68-209,ENST00000704387.1_CEP68-210,ENST00000704388.1_CEP68-211,ENST00000704418.1_CEP68-212,ENST00000704419.1_CEP68-213,ENST00000704447.1_CEP68-214,ENST000…	2.06	4.32	1.88	5.41	3.99	5.09	6.64	4.65	3.74	5.02	8.7	3.2	2.86	4.93	2.67	3.98	6.13	2.13	3.19	3.04	2.15	2.76	4.73	7.22	3.11	4.68	2.78	6.91	3.2	7.62	6.82	9.72	4.83	3.05	4.53	5.93	5.39
ENSG00000011566.15	MAP4K3	ENST00000263881.8_MAP4K3-201,ENST00000341681.9_MAP4K3-202,ENST00000414968.1_MAP4K3-203,ENST00000429397.5_MAP4K3-204,ENST00000437545.5_MAP4K3-205,ENST00000437968.1_MAP4K3-206,ENST00000465701.1_MAP4K3-207,ENST00000474502.5_MAP4K3-208,ENST00000475457.1_MAP4K3-209,ENST00000479708.1_MAP4K3-210,ENST00000484274.1_MAP4K3-211,ENST00000495648.3_MAP4K3-212,ENST00000497566.5_MAP4K3-213	1.83	2.9	4.54	2.65	4.32	2.53	3.91	2.79	6.4	3.15	3.35	4.41	7.89	4.11	6.02	1.35	7.44	5.01	3.79	2.09	2.25	4.42	3.55	3.89	4.96	4.93	2.62	3.34	2.84	4.97	4.14	4.66	4.35	7.02	4.85	2.13	4.31
ENSG00000011590.14	ZBTB32	ENST00000262630.7_ZBTB32-201,ENST00000392197.7_ZBTB32-202,ENST00000426659.6_ZBTB32-203,ENST00000442282.1_ZBTB32-204,ENST00000451726.1_ZBTB32-205,ENST00000481182.1_ZBTB32-206	0.05	0.07	0.19	0.42	0.57	0.81	0.73	0.46	0.57	0.59	2.25	0.59	0.49	0.14	0.3	0.55	1.2	0.63	0.11	0.28	1.67	1.25	3.16	1.2	0.52	0.11	0.91	3.34	0.87	2.07	1.7	0.67	0.41	0.28	0.16	0.37	0.41
ENSG00000011600.12	TYROBP	ENST00000262629.9_TYROBP-201,ENST00000424586.7_TYROBP-202,ENST00000544690.6_TYROBP-203,ENST00000585626.1_TYROBP-204,ENST00000585901.6_TYROBP-205,ENST00000586946.1_TYROBP-206,ENST00000587837.5_TYROBP-207,ENST00000588439.1_TYROBP-208,ENST00000589517.1_TYROBP-209	1517.39	234.64	514.65	1044.76	1055.32	961.06	621.91	1927.96	525.85	2375.6	1187.45	476.8	405.12	720.71	212.51	4483.62	501.48	581.99	648.82	2033.89	1638.07	499.49	1162.54	575.31	1917.87	903.24	1668.72	1523.83	1326.15	1533.72	1340.92	1111.41	260.34	855.17	111.93	482.37	571.96
ENSG00000011638.11	LDAF1	ENST00000233047.9_LDAF1-201,ENST00000261388.7_LDAF1-202,ENST00000451578.6_LDAF1-203,ENST00000572258.5_LDAF1-204,ENST00000572599.5_LDAF1-205,ENST00000573487.5_LDAF1-206,ENST00000573688.1_LDAF1-207,ENST00000574092.1_LDAF1-208,ENST00000577162.1_LDAF1-209	1.85	11.49	6.43	14.25	8.5	8.49	16.33	6.97	5.94	1.71	7.24	10.56	5.82	6.02	5.35	3.23	12.59	4.58	5.73	6.57	7.9	6.29	6.93	9.89	5.62	8.94	4.9	5.35	5.43	7.15	5.02	8.71	9.58	6.07	8.71	9.97	8.78
ENSG00000011677.13	GABRA3	ENST00000370314.9_GABRA3-201,ENST00000417858.1_GABRA3-202,ENST00000497894.1_GABRA3-203,ENST00000535043.1_GABRA3-204	0	0	0	0	0	0	0.03	0	0	0	0	0	0	0.77	0	0	0	0.05	0.07	0	0	0	0	0	0	0	0	0	0	0.04	0	0	0	0.02	0	0	0
ENSG00000012048.24	BRCA1	ENST00000352993.7_BRCA1-201,ENST00000354071.7_BRCA1-202,ENST00000357654.9_BRCA1-203,ENST00000412061.3_BRCA1-204,ENST00000461221.5_BRCA1-205,ENST00000461574.1_BRCA1-206,ENST00000461798.5_BRCA1-207,ENST00000468300.5_BRCA1-208,ENST00000470026.5_BRCA1-209,ENST00000471181.7_BRCA1-210,ENST00000472490.1_BRCA1-211,ENST00000473961.5_BRCA1-212,ENST00000476777.5_BRCA1-213,ENST00000477152.5_BRCA1-214,ENST000…	0.82	0.99	0.14	0.55	0.51	0.85	1.76	1.1	0.37	0.9	0.95	0.23	0.37	0.39	0.37	1.12	0.35	0.5	1.08	0.24	0.98	0.62	0.22	0.92	0.84	1.2	0.67	1.16	0.35	4.42	1.16	1.02	0.32	0.55	0.94	1.1	1.11
ENSG00000012061.16	ERCC1	ENST00000013807.9_ERCC1-201,ENST00000300853.8_ERCC1-202,ENST00000340192.11_ERCC1-203,ENST00000423698.6_ERCC1-204,ENST00000587888.5_ERCC1-205,ENST00000588300.1_ERCC1-206,ENST00000588738.5_ERCC1-207,ENST00000589165.5_ERCC1-208,ENST00000589214.1_ERCC1-209,ENST00000589381.5_ERCC1-210,ENST00000590701.5_ERCC1-211,ENST00000591636.5_ERCC1-212,ENST00000592023.5_ERCC1-213,ENST00000592083.5_ERCC1-214,ENST00…	46.4	53.73	69.9	51.14	64.72	58.7	64.9	38.95	62.18	32.35	58.05	61.64	72.61	71.86	59.98	35.93	65.64	67.35	65.39	37.02	41	63.23	54.55	60.74	57.86	55.61	40.12	33.76	58.43	51.63	42.51	73.75	77.15	69.88	69.59	65.25	67.3
ENSG00000012124.17	CD22	ENST00000085219.10_CD22-201,ENST00000341773.10_CD22-202,ENST00000419549.6_CD22-203,ENST00000536635.6_CD22-204,ENST00000544992.6_CD22-205,ENST00000593704.1_CD22-206,ENST00000593867.5_CD22-207,ENST00000594125.1_CD22-208,ENST00000594250.5_CD22-209,ENST00000594349.1_CD22-210,ENST00000594954.5_CD22-211,ENST00000595419.5_CD22-212,ENST00000595780.5_CD22-213,ENST00000596492.5_CD22-214,ENST00000597433.1_C…	0.47	0.2	0.15	2.02	0.94	0.24	1.5	0.42	0.5	0.83	8.3	2.13	0.06	1	0.47	1.73	0.9	0.21	1.18	0.93	2.96	1.51	5.51	1.53	1.66	0.48	0.85	3.25	0.85	4.35	2.11	6.8	0.31	0.4	0.32	0.37	0.45
ENSG00000012171.20	SEMA3B	ENST00000416295.1_SEMA3B-201,ENST00000418576.3_SEMA3B-202,ENST00000419007.5_SEMA3B-203,ENST00000433753.4_SEMA3B-204,ENST00000434030.1_SEMA3B-205,ENST00000439487.5_SEMA3B-206,ENST00000441915.5_SEMA3B-207,ENST00000456210.5_SEMA3B-208,ENST00000456560.6_SEMA3B-209,ENST00000611067.4_SEMA3B-210,ENST00000612509.4_SEMA3B-211,ENST00000616701.5_SEMA3B-212,ENST00000618865.4_SEMA3B-213,ENST00000619119.4_SEMA…	41.05	114.75	79.23	120.34	78.51	86.5	87.09	46.58	112.43	31.43	36.42	87.65	78.44	103.08	96.75	21.05	111.35	105.1	109.06	60.29	51.52	109.81	46.37	108.52	33.7	126.5	50.72	19.96	52.12	37.23	44	67.15	144.78	71.03	201.56	102.62	132.54
ENSG00000012174.12	MBTPS2	ENST00000365779.2_MBTPS2-201,ENST00000379484.10_MBTPS2-202,ENST00000465888.1_MBTPS2-203	0.67	2.7	1.35	2.43	2.46	2.21	2.8	1.78	2.07	0.63	1.98	1.87	1.54	2.29	2.43	0.71	2.69	2.36	2.73	0.56	1.24	1.49	1.29	2.65	1.21	2.92	0.83	1.27	1.77	1.49	1.5	2.58	2.7	1.26	3.26	2.75	2.66
ENSG00000012211.13	PRICKLE3	ENST00000376310.7_PRICKLE3-201,ENST00000376317.4_PRICKLE3-202,ENST00000432913.5_PRICKLE3-203,ENST00000453382.5_PRICKLE3-204,ENST00000540849.5_PRICKLE3-205,ENST00000599218.6_PRICKLE3-206,ENST00000611313.1_PRICKLE3-207,ENST00000614014.1_PRICKLE3-208	2.11	4.27	1.2	2.7	1.96	2.34	3.16	1.53	1.69	1.69	3.51	2.49	2.48	1.91	2.17	1.79	3.55	1.32	1.22	0.95	2.47	2.24	1.52	2.52	3.46	2.2	0.78	1.71	1.73	3.89	1.91	3.23	1.8	2.02	1.9	2.04	1.56
ENSG00000012223.13	LTF	ENST00000231751.9_LTF-201,ENST00000417439.5_LTF-202,ENST00000426532.6_LTF-203,ENST00000431944.1_LTF-204,ENST00000443496.5_LTF-205,ENST00000462667.1_LTF-206,ENST00000478874.2_LTF-207,ENST00000493056.5_LTF-208,ENST00000498301.1_LTF-209	1.66	0.48	0.42	10.96	1.89	4.03	8.2	12.05	1.18	5.38	3.77	0.85	3.21	1.64	0.62	5.52	11.5	0.95	0.77	28.18	2.95	0.55	2.99	2.84	1.96	0.78	3.53	3.75	26.54	2.51	2.33	1.74	0.46	1.98	0.13	0.65	0.47
ENSG00000012232.10	EXTL3	ENST00000220562.9_EXTL3-201,ENST00000454906.6_EXTL3-202,ENST00000517738.1_EXTL3-203,ENST00000518223.1_EXTL3-204,ENST00000519288.5_EXTL3-205,ENST00000519886.5_EXTL3-206,ENST00000520679.1_EXTL3-207,ENST00000520940.1_EXTL3-208,ENST00000521473.5_EXTL3-209,ENST00000521532.5_EXTL3-210,ENST00000522698.1_EXTL3-211,ENST00000522725.5_EXTL3-212,ENST00000523271.1_EXTL3-213,ENST00000696177.1_EXTL3-214,ENST000…	11.64	15.16	16.39	22.31	14.31	19.1	12.27	15.22	14.53	22.36	11.01	8.7	8.93	14.72	10.6	22.06	14.4	14.38	19.01	27.47	12.56	10.19	12.47	16.63	8.83	17.97	13.36	8.35	9.74	15.76	13.2	18.25	15.81	12.32	20.62	15.96	13.37
ENSG00000012504.15	NR1H4	ENST00000188403.7_NR1H4-201,ENST00000321046.9_NR1H4-202,ENST00000392986.8_NR1H4-203,ENST00000546380.1_NR1H4-204,ENST00000548621.2_NR1H4-205,ENST00000548884.5_NR1H4-206,ENST00000549996.5_NR1H4-207,ENST00000551184.1_NR1H4-208,ENST00000551379.5_NR1H4-209,ENST00000648861.1_NR1H4-210,ENST00000649582.1_NR1H4-211	0	0	0	0	0	0	0	0	0	0	0	0	0	0	0	0	0	0	0	0	0	0	0	0	0	0	0	0	0	0	0	0	0	0	0	0	0
ENSG00000012660.14	ELOVL5	ENST00000304434.11_ELOVL5-201,ENST00000370913.5_ELOVL5-202,ENST00000370918.8_ELOVL5-203,ENST00000465983.5_ELOVL5-204,ENST00000485336.5_ELOVL5-205,ENST00000486973.1_ELOVL5-206,ENST00000542638.5_ELOVL5-207	39.28	14.74	48.76	47.33	53.6	26.24	45.43	43.17	47.57	75.13	51.86	23.16	69.31	53.94	46.65	54.4	35.92	59.65	64.13	49.55	64.62	59.59	51.61	32.28	74.18	57.29	61.31	68.23	56.57	45.21	82.95	46.64	35.08	55.77	35.49	35.03	59.1
ENSG00000012779.12	ALOX5	ENST00000374391.7_ALOX5-201,ENST00000475300.1_ALOX5-202,ENST00000481117.1_ALOX5-203,ENST00000483623.2_ALOX5-204,ENST00000493336.1_ALOX5-205,ENST00000498461.1_ALOX5-206,ENST00000542434.5_ALOX5-207	102.08	6.87	36.72	75.53	65.79	61.9	20	134.31	23.03	135.23	51.83	8.27	16.98	48.79	14.76	152.62	33.29	25.31	39.6	69.65	77.12	13.16	61.27	33.4	73.75	55.74	78.01	79.76	82.53	92.72	79.74	96.29	15.81	106.18	7.71	32.05	30.1
ENSG00000012817.16	KDM5D	ENST00000317961.9_KDM5D-201,ENST00000382806.6_KDM5D-202,ENST00000415360.1_KDM5D-203,ENST00000440077.5_KDM5D-204,ENST00000447300.1_KDM5D-205,ENST00000469599.6_KDM5D-206,ENST00000478891.1_KDM5D-207,ENST00000485154.1_KDM5D-208,ENST00000492117.1_KDM5D-209,ENST00000541639.5_KDM5D-210	2.87	6.13	4.84	7.31	5.69	7.34	8.11	0	5.48	0	9.32	0	3.15	5.42	4.7	3.03	5.97	5.7	6.93	0	0	3.92	5.45	6.89	5.12	13.97	3.09	5.79	3.42	8.44	6.75	6.93	9.3	7.51	9.05	8.49	9.25
ENSG00000012822.16	CALCOCO1	ENST00000262059.8_CALCOCO1-201,ENST00000430117.6_CALCOCO1-202,ENST00000546443.5_CALCOCO1-203,ENST00000546619.5_CALCOCO1-204,ENST00000546774.1_CALCOCO1-205,ENST00000547885.5_CALCOCO1-206,ENST00000547949.6_CALCOCO1-207,ENST00000547988.5_CALCOCO1-208,ENST00000548177.5_CALCOCO1-209,ENST00000548263.5_CALCOCO1-210,ENST00000548431.1_CALCOCO1-211,ENST00000549173.5_CALCOCO1-212,ENST00000549349.5_CALCOCO1-…	77.61	209.5	157.25	149.17	155.08	145.33	117.98	96.72	152.88	68.29	108.32	112.4	83.17	151.49	150.12	67.17	164.54	152.16	147.92	64.05	79.15	98.97	88.67	170.15	45.08	204.45	81.35	73.19	100.92	102.81	77.28	167.58	210.49	97.76	247.46	173.5	140.05
ENSG00000012963.15	UBR7	ENST00000013070.11_UBR7-201,ENST00000553674.1_UBR7-202,ENST00000553857.5_UBR7-203,ENST00000554232.5_UBR7-204,ENST00000555113.5_UBR7-205,ENST00000555329.1_UBR7-206,ENST00000556871.5_UBR7-207	3.49	5.81	3.25	5.84	5.64	5.19	6.95	3.65	5.48	4.01	5.88	4.73	5.86	8.43	4.82	3.71	6.42	5.06	4.5	4.3	3.98	5.76	3.29	7.02	5.86	6.69	2.87	4.8	5.06	4.24	5.85	5.65	6.51	3.72	6.2	6.85	6.69
ENSG00000012983.12	MAP4K5	ENST00000013125.9_MAP4K5-201,ENST00000554066.1_MAP4K5-202,ENST00000554091.5_MAP4K5-203,ENST00000554990.6_MAP4K5-204,ENST00000555216.5_MAP4K5-205,ENST00000557124.1_MAP4K5-206,ENST00000557210.5_MAP4K5-207,ENST00000557390.6_MAP4K5-208,ENST00000557578.1_MAP4K5-209,ENST00000682126.1_MAP4K5-210	4.24	6.36	6.07	7.55	6.65	6.47	10.18	5.21	11.09	4.84	9.19	4.49	11.59	12.88	9.77	4.07	8.89	9.93	9.21	5.79	6.39	11.12	6.25	8.73	11.76	9.43	8.07	7.67	7.37	5.89	9.94	10.71	7	6.36	8.98	7.31	10.38
ENSG00000013016.16	EHD3	ENST00000322054.10_EHD3-201	0.38	1.34	0.75	0.6	0.89	0.99	0.86	0.36	1.02	0.4	1.1	0.99	0.87	1.53	0.76	0.25	1.14	1.22	1.13	0.28	0.54	0.82	0.72	1.56	0.24	1.18	0.44	0.5	0.57	0.76	0.74	0.68	1.07	0.7	1.4	1.26	0.67
ENSG00000013275.8	PSMC4	ENST00000157812.7_PSMC4-201,ENST00000455878.2_PSMC4-202,ENST00000593455.5_PSMC4-203,ENST00000596386.1_PSMC4-204,ENST00000601194.1_PSMC4-205,ENST00000601697.5_PSMC4-206	44.66	53.52	52.19	47.89	50.33	40.86	56.47	43.17	64.15	67.15	58.18	39.52	103.58	76.73	62.32	52.33	56.16	62.04	52.74	46.24	48.74	70.54	39.16	46	102.21	48.65	52.13	58.64	69.46	48.7	62.67	62.34	51.95	64.98	47.66	51.86	60.57
ENSG00000013288.9	MAN2B2	ENST00000285599.8_MAN2B2-201,ENST00000504248.5_MAN2B2-202,ENST00000504960.1_MAN2B2-203,ENST00000505907.1_MAN2B2-204,ENST00000510427.1_MAN2B2-205	9.63	13.59	10.45	13.78	11.61	12.17	17.56	13.33	12.66	10.47	12.7	13.98	5.88	9.97	9.63	9.56	12.49	11.65	11.48	7.77	10.83	11.95	7.36	20	8.58	13.63	8.67	13.23	12.31	15.51	12.1	14.72	12.88	13.36	13.64	16.93	6.57
ENSG00000013293.6	SLC7A14	ENST00000231706.6_SLC7A14-201,ENST00000466168.1_SLC7A14-202	0	0.04	0	0	0	0.04	0.03	0.02	0	0	0.05	0	0	0	0.02	0.02	0	0.01	0.02	0	0	0.01	0.02	0.03	0	0.02	0	0	0	0	0.01	0	0.03	0.02	0.01	0	0.03
ENSG00000013297.12	CLDN11	ENST00000064724.8_CLDN11-201,ENST00000468358.5_CLDN11-202,ENST00000477531.3_CLDN11-203,ENST00000486429.1_CLDN11-204,ENST00000488989.1_CLDN11-205,ENST00000489485.5_CLDN11-206,ENST00000643053.1_CLDN11-207	16.29	52.94	12.91	16.38	18.61	23.34	37.13	14.09	16.58	6.8	19.49	25.41	4	17.96	17.02	6.44	29.59	11.79	13.46	10.87	12.25	18.49	17.19	38.73	3.53	23.34	5.55	23.45	14.82	20.24	13.94	34.05	31.83	9.3	47.91	35.38	27.32
ENSG00000013306.16	SLC25A39	ENST00000225308.12_SLC25A39-201,ENST00000377095.10_SLC25A39-202,ENST00000537904.6_SLC25A39-203,ENST00000585523.1_SLC25A39-204,ENST00000585636.5_SLC25A39-205,ENST00000585695.5_SLC25A39-206,ENST00000586016.5_SLC25A39-207,ENST00000586633.5_SLC25A39-208,ENST00000588049.5_SLC25A39-209,ENST00000588315.5_SLC25A39-210,ENST00000588767.5_SLC25A39-211,ENST00000590194.5_SLC25A39-212,ENST00000591006.5_SLC25A3…	55.69	51.18	63.67	62.78	52.12	39.66	52.44	36.76	40.87	35.95	65.57	50.59	81.24	77.84	61.54	27.41	57.21	56.12	56.4	33.41	36.69	56.59	49.39	47.2	66.4	56.25	32.8	49.85	51.85	48.21	45.91	58.31	58.77	52.14	48.81	51.41	53.05
ENSG00000013364.19	MVP	ENST00000357402.10_MVP-201,ENST00000395353.5_MVP-202,ENST00000562463.5_MVP-203,ENST00000563096.1_MVP-204,ENST00000563123.1_MVP-205,ENST00000563558.5_MVP-206,ENST00000563915.5_MVP-207,ENST00000565164.1_MVP-208,ENST00000565830.5_MVP-209,ENST00000566066.5_MVP-210,ENST00000566252.1_MVP-211,ENST00000566554.1_MVP-212,ENST00000566859.5_MVP-213,ENST00000568068.1_MVP-214,ENST00000569612.1_MVP-215,ENST0000…	63.37	74.23	77.08	80.03	73.07	80.89	81.5	90	81.97	74.04	100.72	74.02	68.69	73.11	73.82	78.2	104.15	92.37	83.9	71.11	72.16	82.99	67.01	100.31	80.98	78.02	52.75	73.97	83.84	82.33	90.54	119.93	91.28	99.89	76.11	88.78	91.86
ENSG00000013374.17	NUB1	ENST00000413040.7_NUB1-201,ENST00000460712.1_NUB1-202,ENST00000468404.5_NUB1-203,ENST00000470229.6_NUB1-204,ENST00000470316.5_NUB1-205,ENST00000477666.1_NUB1-206,ENST00000480714.1_NUB1-207,ENST00000480907.5_NUB1-208,ENST00000483358.5_NUB1-209,ENST00000493588.5_NUB1-210,ENST00000497987.1_NUB1-211,ENST00000568733.6_NUB1-212	11.65	25.34	15.15	24.74	19.09	23.97	25.28	21.68	16.37	21.11	25.61	15.3	11.71	15.05	13.06	15.38	21.22	15.53	11.06	9.67	16.41	13.99	15.17	26.49	10.4	19.87	9.29	23.66	20.4	16.3	14.16	26.61	24.36	11.91	22.27	21.15	16.87
ENSG00000013375.17	PGM3	ENST00000283977.9_PGM3-201,ENST00000503094.1_PGM3-202,ENST00000504780.6_PGM3-203,ENST00000505470.6_PGM3-204,ENST00000506587.5_PGM3-205,ENST00000507404.1_PGM3-206,ENST00000507554.2_PGM3-207,ENST00000508748.6_PGM3-208,ENST00000509219.2_PGM3-209,ENST00000510258.1_PGM3-210,ENST00000512866.5_PGM3-211,ENST00000513973.6_PGM3-212,ENST00000515333.1_PGM3-213,ENST00000605602.1_PGM3-214,ENST00000616566.5_PGM…	2.96	4.5	9.96	7.15	8.31	4.32	6.31	5.73	10.66	6.43	5.33	4.12	12.61	11.33	8.67	3.43	7.82	10.83	8.98	3.23	4.78	9.64	4.24	4.92	16.24	13.77	8.28	4.43	6.84	3.84	7.83	6.52	7.56	7	6.93	6.52	11.74
ENSG00000013392.8	RWDD2A	ENST00000369724.5_RWDD2A-201	0.3	1.38	0.71	1.03	0.93	1.22	1.54	0.71	1.1	0.36	0.86	0.86	0.85	1.02	0.94	0.21	1.68	0.6	0.57	0.73	0.53	1.02	0.56	0.98	0.6	1.15	0.42	0.59	0.64	0.64	0.52	0.96	1.37	0.71	1.22	1.28	0.91
ENSG00000013441.17	CLK1	ENST00000321356.9_CLK1-201,ENST00000409403.6_CLK1-202,ENST00000409769.6_CLK1-203,ENST00000432425.5_CLK1-204,ENST00000434813.3_CLK1-205,ENST00000461326.1_CLK1-206,ENST00000461981.5_CLK1-207,ENST00000464454.1_CLK1-208,ENST00000472679.1_CLK1-209,ENST00000473565.5_CLK1-210,ENST00000481641.1_CLK1-211,ENST00000482590.1_CLK1-212,ENST00000492793.1_CLK1-213,ENST00000496205.1_CLK1-214	40.27	50.38	31.86	64.28	76.07	53.31	104.87	79.54	43.67	79.17	99.69	60.18	41.9	57.42	44.74	58.94	52.08	57.03	54.31	82.93	69.46	50.72	102.67	59.48	90.36	92.04	85.16	94.88	59.2	75.35	91.07	84.88	39.85	69.4	29.69	48.41	63.39
ENSG00000013503.10	POLR3B	ENST00000228347.9_POLR3B-201,ENST00000539066.5_POLR3B-202,ENST00000549195.1_POLR3B-203,ENST00000549569.1_POLR3B-204	0.46	1.12	0.83	1.41	1.04	1.38	1.26	0.78	0.93	1.01	0.8	1.03	1.08	0.73	1.46	0.61	2.02	1.58	1.01	0.97	0.38	0.54	0.92	1.27	0.52	1.5	0.41	1.16	1.03	0.71	0.75	2.04	1.81	1.32	1.89	1.55	1.38
ENSG00000013523.11	ANGEL1	ENST00000251089.8_ANGEL1-201,ENST00000554941.1_ANGEL1-202,ENST00000555079.1_ANGEL1-203,ENST00000556298.1_ANGEL1-204,ENST00000557179.5_ANGEL1-205,ENST00000557497.1_ANGEL1-206	0.79	3.91	0.96	2.48	1.25	2.19	3.08	1.36	1.01	0.55	3.27	1.36	1.02	1.41	0.98	0.49	1.82	1.41	2.22	1.03	2.55	1.03	1.56	2.48	0.97	2.55	0.74	2.13	0.99	2.91	1.87	2.97	2.24	1.16	2.22	2.55	2.97
ENSG00000013561.18	RNF14	ENST00000347642.7_RNF14-201,ENST00000356143.5_RNF14-202,ENST00000394514.6_RNF14-203,ENST00000394519.5_RNF14-204,ENST00000394520.7_RNF14-205,ENST00000502341.5_RNF14-206,ENST00000506004.5_RNF14-207,ENST00000506822.5_RNF14-208,ENST00000506938.5_RNF14-209,ENST00000507163.5_RNF14-210,ENST00000507291.1_RNF14-211,ENST00000511961.5_RNF14-212,ENST00000512565.5_RNF14-213,ENST00000513019.5_RNF14-214,ENST000…	6.36	6.54	5.15	4.89	7.05	7.12	7.76	5.82	7.31	2.97	3.48	5.33	7.98	6.02	7.14	2.79	10.49	5.75	8.27	3.76	5.64	3.99	3.63	12.5	6.23	9.47	4.05	3.97	4.13	8.26	5.88	6.55	7.12	4.88	11.09	8.24	7.07
ENSG00000013563.14	DNASE1L1	ENST00000014935.7_DNASE1L1-201,ENST00000309585.9_DNASE1L1-202,ENST00000369807.6_DNASE1L1-203,ENST00000369808.7_DNASE1L1-204,ENST00000369809.5_DNASE1L1-205,ENST00000393638.5_DNASE1L1-206,ENST00000412184.1_DNASE1L1-207,ENST00000424626.5_DNASE1L1-208,ENST00000432135.1_DNASE1L1-209,ENST00000447892.1_DNASE1L1-210,ENST00000451865.5_DNASE1L1-211,ENST00000497242.1_DNASE1L1-212	10.82	17.2	12.7	16.14	15.54	17.07	14.27	14.13	12.6	16.18	20.91	11.79	13.31	13.01	13.53	11.01	20.28	14.49	14.71	10.42	12.74	11.59	15.82	16.96	10.98	17.36	11.59	15.29	21.43	16.2	15.53	15.04	14.45	14.82	16.79	16.19	15.2
ENSG00000013573.17	DDX11	ENST00000228264.10_DDX11-201,ENST00000350437.8_DDX11-202,ENST00000415475.6_DDX11-203,ENST00000435753.6_DDX11-204,ENST00000438391.6_DDX11-205,ENST00000535158.5_DDX11-206,ENST00000535317.5_DDX11-207,ENST00000536265.5_DDX11-208,ENST00000536580.5_DDX11-209,ENST00000537136.1_DDX11-210,ENST00000538345.1_DDX11-211,ENST00000538740.1_DDX11-212,ENST00000539049.5_DDX11-213,ENST00000539673.5_DDX11-214,ENST00…	1.59	2.71	1.29	1.18	1.64	2.4	2.18	3.02	1.21	1.07	4.22	3.08	2.27	0.6	1.09	1.23	1.87	1.23	1.61	0.92	1.63	0.58	1.35	1.45	1.98	5.44	0.77	0.66	0.95	2.93	1.2	5.27	2.01	1.7	2.86	1.83	2.92
ENSG00000013583.10	HEBP1	ENST00000014930.9_HEBP1-201,ENST00000535636.1_HEBP1-202,ENST00000536942.1_HEBP1-203,ENST00000540916.1_HEBP1-204,ENST00000647702.1_HEBP1-205	22.84	67.03	47.42	52.94	56.38	47.85	53.46	35.58	49.67	21.15	44.25	50.55	51.68	53.19	56	14.59	68.95	59.55	50.9	27.89	32.07	43.14	38.37	62.57	33.36	63.72	28.34	29.62	40.25	35.64	34.68	51.21	70.31	33.8	66.08	58.08	44.94
ENSG00000013588.9	GPRC5A	ENST00000014914.6_GPRC5A-201,ENST00000534831.1_GPRC5A-202,ENST00000537783.1_GPRC5A-203,ENST00000540125.1_GPRC5A-204,ENST00000542056.1_GPRC5A-205,ENST00000648791.1_GPRC5A-206	95.49	44.25	181.5	85.03	90.9	48.64	61.23	58.3	163.33	113.88	93.37	37.6	208.04	151.8	114.27	93.04	72.82	199.75	144.61	61.42	125.52	175.53	58.03	55.02	201.07	110.37	128.85	96.89	188.28	52.45	136.29	55.77	89.46	128.42	63.96	119.03	196.12
ENSG00000013619.15	MAMLD1	ENST00000262858.8_MAMLD1-201,ENST00000358892.7_MAMLD1-202,ENST00000370401.7_MAMLD1-203,ENST00000426613.5_MAMLD1-204,ENST00000432680.7_MAMLD1-205,ENST00000464149.1_MAMLD1-206,ENST00000468306.1_MAMLD1-207,ENST00000682016.1_MAMLD1-208,ENST00000682253.1_MAMLD1-209,ENST00000683453.1_MAMLD1-210,ENST00000683696.1_MAMLD1-211	1.09	0.91	2.17	2.04	2.91	1.73	4.88	1.69	2.83	9.5	5.03	4.01	3.84	2.22	0.79	4.72	1.24	5.01	1.32	17.65	11.91	15.8	5.62	2.06	23.01	1.19	7.58	8.34	5.18	3.22	6.25	1.47	0.41	2.39	0.75	1.78	3.21
ENSG00000013725.14	CD6	ENST00000313421.11_CD6-201,ENST00000344931.9_CD6-202,ENST00000352009.9_CD6-203,ENST00000419282.2_CD6-204,ENST00000433107.6_CD6-205,ENST00000452451.6_CD6-206,ENST00000505761.2_CD6-207,ENST00000538288.1_CD6-208,ENST00000538611.1_CD6-209,ENST00000541964.1_CD6-210,ENST00000542157.5_CD6-211,ENST00000542254.5_CD6-212,ENST00000545105.5_CD6-213,ENST00000545320.1_CD6-214	3.58	4.24	1.32	8	6.62	7.63	25.48	8.34	3.42	8.69	39.27	22.29	3.61	2.93	0.42	8.8	5.72	3.08	3.58	12.91	9.67	10.64	21.31	9.27	9.74	3.75	4.42	26.06	6.29	12.2	14.21	8.79	1.85	4.05	1.59	2.82	4.48
ENSG00000013810.21	TACC3	ENST00000313288.9_TACC3-201,ENST00000404054.3_TACC3-202,ENST00000458173.4_TACC3-203,ENST00000466077.1_TACC3-204,ENST00000467746.6_TACC3-205,ENST00000470136.2_TACC3-206,ENST00000470808.1_TACC3-207,ENST00000484264.1_TACC3-208,ENST00000484651.5_TACC3-209,ENST00000493975.5_TACC3-210,ENST00000612220.5_TACC3-211,ENST00000650779.1_TACC3-212,ENST00000651251.1_TACC3-213,ENST00000651472.1_TACC3-214,ENST000…	43.24	2.64	13.98	23.44	32.81	15.83	8.93	29.86	10.71	53.77	22.83	4.99	6.13	19.43	7.62	87.22	8.26	15.43	14.5	26.78	18.6	7.1	16.09	11.47	23.87	23.27	36.25	27.77	28.49	32.07	22.59	24.55	6.38	27.88	3.92	11.27	11.54
ENSG00000014123.10	UFL1	ENST00000369278.5_UFL1-201,ENST00000461673.1_UFL1-202	1.56	3.87	1.58	2.99	3.37	3.07	4.4	3.33	2.41	1.54	3.9	3.3	1.52	1.69	2.79	1.93	4.17	2.25	2.98	1.9	1.54	3.02	3	5.05	1.32	5.62	1.31	2.72	1.95	3.2	2.19	2.98	3.05	2.06	5	3.77	3.64
ENSG00000014138.9	POLA2	ENST00000265465.8_POLA2-201,ENST00000525924.1_POLA2-202,ENST00000527618.5_POLA2-203,ENST00000527850.5_POLA2-204,ENST00000532391.1_POLA2-205,ENST00000532469.1_POLA2-206,ENST00000533192.1_POLA2-207,ENST00000534785.1_POLA2-208	2.1	1.87	1.39	2.96	1.13	1.92	2.76	1.22	0.53	1.66	6.78	2.72	0.91	0.33	0.92	1.36	1.74	1	2.06	2.46	1.11	1.04	1.98	3.75	0.49	1.88	0.73	2.26	1.08	3.7	2.12	5.94	1.22	2.31	2.14	2.54	3.14
ENSG00000014164.7	ZC3H3	ENST00000262577.6_ZC3H3-201,ENST00000528401.1_ZC3H3-202	9.93	4.98	15.11	11.79	12.19	9.86	9.24	13.36	9.15	28.59	12.74	6.84	10.84	14.04	8.72	30.97	12.18	19.17	6.67	38.79	15.27	14.52	14.94	10.17	21.08	8.96	14.56	14.22	21.28	17.8	14.67	10.57	10.79	21.66	8.31	10.73	12.15
ENSG00000014216.16	CAPN1	ENST00000279247.11_CAPN1-201,ENST00000524773.5_CAPN1-202,ENST00000525013.1_CAPN1-203,ENST00000526468.1_CAPN1-204,ENST00000526954.5_CAPN1-205,ENST00000526966.5_CAPN1-206,ENST00000527189.5_CAPN1-207,ENST00000527323.5_CAPN1-208,ENST00000527469.1_CAPN1-209,ENST00000527699.5_CAPN1-210,ENST00000527739.5_CAPN1-211,ENST00000527887.1_CAPN1-212,ENST00000527897.1_CAPN1-213,ENST00000528165.5_CAPN1-214,ENST00…	54.41	91.43	61.61	87.53	72.48	76.58	74.76	74.67	65.29	61.44	69.6	55.57	46.9	63.97	52.04	68.88	82.99	59.06	66.74	53	51.91	62.68	59.72	78.32	45.91	82.78	46.19	54.65	67.41	86.04	65.03	85.48	67.91	71.09	74.91	94.76	73.25
ENSG00000014257.17	ACP3	ENST00000336375.10_ACP3-201,ENST00000351273.12_ACP3-202,ENST00000475741.5_ACP3-203,ENST00000483689.1_ACP3-204,ENST00000489084.5_ACP3-205,ENST00000493235.5_ACP3-206,ENST00000495911.5_ACP3-207,ENST00000507647.1_ACP3-208,ENST00000512463.1_ACP3-209	3.86	0.25	2.07	1.07	2.22	0.96	0.55	2.48	1.64	2.71	1.04	0.97	1.9	1.88	0.6	8.23	0.77	1.1	1.27	5.29	3.73	1.81	2.6	1.06	1.51	2.95	2.45	1.66	3.02	1.13	1.81	1.82	0.52	3.5	0.37	1	1.62
ENSG00000014641.21	MDH1	ENST00000233114.13_MDH1-201,ENST00000409476.5_MDH1-202,ENST00000409908.5_MDH1-203,ENST00000421012.2_MDH1-204,ENST00000432309.6_MDH1-205,ENST00000436321.5_MDH1-206,ENST00000442225.5_MDH1-207,ENST00000454035.5_MDH1-208,ENST00000462944.1_MDH1-209,ENST00000472098.5_MDH1-210,ENST00000484538.1_MDH1-211,ENST00000485155.1_MDH1-212,ENST00000485781.5_MDH1-213,ENST00000495083.1_MDH1-214,ENST00000539945.7_MD…	18.73	40.57	27.87	36.06	38.21	33.79	34.88	24.05	41.08	16.8	28.1	27.91	32.21	35.05	37.48	10.65	48.24	34.04	47.06	19.55	22.13	27.18	23.41	38.47	15.15	49.66	20.66	22.39	30.7	25.19	26.44	37.46	37.56	24.38	51.14	37.08	39.22
ENSG00000014824.14	SLC30A9	ENST00000264451.12_SLC30A9-201,ENST00000505523.1_SLC30A9-202,ENST00000509683.5_SLC30A9-203,ENST00000510460.1_SLC30A9-204,ENST00000513699.5_SLC30A9-205	5	10.1	6.89	6.98	9.24	6.79	7.24	6.74	9.36	5.69	7.24	6.04	7.13	8.8	10.58	3.86	8.66	8.15	14.36	3.15	3.9	6.24	4.52	9.68	3.7	12.61	3.71	4.54	5.17	7.26	6.39	6.91	7.83	7.62	9.88	8.84	8.48
ENSG00000014914.21	MTMR11	ENST00000369140.7_MTMR11-201,ENST00000439741.4_MTMR11-202,ENST00000466496.5_MTMR11-203,ENST00000479272.1_MTMR11-204,ENST00000482025.5_MTMR11-205,ENST00000482343.5_MTMR11-206,ENST00000490310.1_MTMR11-207,ENST00000492824.5_MTMR11-208,ENST00000493562.1_MTMR11-209,ENST00000495054.1_MTMR11-210	2.89	12.16	5.19	5.76	6.33	4.8	7.3	6.11	5.91	5.81	6.42	6.47	2.68	4.77	4.3	5.33	8.04	4.59	4.24	5.89	7.27	5.94	9.37	11.57	5.89	8.71	5.71	9	9.28	8.28	10.54	6.38	5.67	6.03	5.75	10.86	9.26
ENSG00000014919.13	COX15	ENST00000016171.6_COX15-201,ENST00000370483.9_COX15-202,ENST00000497381.1_COX15-203	3.16	5.65	2.94	4.22	4.33	4.37	4.29	3.52	4.11	2.78	3.16	3.92	2.81	3.57	4.67	2.15	6.92	4.36	4.93	4.4	3.07	3.53	3.4	5.94	3.49	6.32	3.43	2.56	2.98	3.17	2.39	5.12	5.53	4.45	6.03	5.34	4.75
ENSG00000015133.20	CCDC88C	ENST00000334448.5_CCDC88C-201,ENST00000389856.9_CCDC88C-202,ENST00000389857.11_CCDC88C-203,ENST00000553403.1_CCDC88C-204,ENST00000553437.1_CCDC88C-205,ENST00000554051.1_CCDC88C-206,ENST00000554165.1_CCDC88C-207,ENST00000554872.5_CCDC88C-208,ENST00000555995.1_CCDC88C-209,ENST00000556726.5_CCDC88C-210,ENST00000556767.1_CCDC88C-211,ENST00000557455.1_CCDC88C-212,ENST00000557507.1_CCDC88C-213	2.24	1.57	1.07	4.19	2.17	3.07	7.35	4.58	0.46	2.69	20.24	5.93	1.11	1.16	0.92	3.42	2.43	0.47	1.16	4.09	5.69	2.65	7.51	3.24	4.18	2.15	3.38	12.18	3.14	12.23	8.27	4.47	2.08	2.37	0.24	1.46	2.37
ENSG00000015153.15	YAF2	ENST00000327791.8_YAF2-201,ENST00000380790.4_YAF2-202,ENST00000534854.7_YAF2-203,ENST00000541702.2_YAF2-204,ENST00000546726.5_YAF2-205,ENST00000546782.1_YAF2-206,ENST00000546972.5_YAF2-207,ENST00000547254.5_YAF2-208,ENST00000547351.5_YAF2-209,ENST00000547622.5_YAF2-210,ENST00000547724.1_YAF2-211,ENST00000548661.5_YAF2-212,ENST00000548917.1_YAF2-213,ENST00000550315.1_YAF2-214,ENST00000551268.5_YAF…	4.24	3.99	3.72	8.39	9.32	4.61	11.51	5.84	7.83	6.71	6.99	6.68	9.89	8.67	12.03	7.53	7.82	6.41	7.51	6.61	6	9.69	6.68	4.75	6.91	3.76	5.67	7.88	6.86	10	7.06	9.1	4.38	10.1	8.79	4.93	8.69
ENSG00000015171.21	ZMYND11	ENST00000381584.6_ZMYND11-201,ENST00000381591.5_ZMYND11-202,ENST00000381604.9_ZMYND11-203,ENST00000397955.7_ZMYND11-204,ENST00000397962.8_ZMYND11-205,ENST00000402736.5_ZMYND11-206,ENST00000403354.5_ZMYND11-207,ENST00000439456.5_ZMYND11-208,ENST00000473115.1_ZMYND11-209,ENST00000488275.1_ZMYND11-210,ENST00000509513.6_ZMYND11-211,ENST00000558098.4_ZMYND11-212,ENST00000602682.6_ZMYND11-213,ENST00000…	9.96	27.76	16.85	21.62	20.83	21.98	19.7	18.63	21.75	10.3	17.2	15.11	20.63	21.63	25.06	7.74	24.79	19.94	24.12	8.31	12.14	17.4	15.13	25.51	13.42	26.64	14.05	16.42	15.06	13.96	16.68	20.16	24.27	16.78	26.86	23.61	24.26
ENSG00000015285.12	WAS	ENST00000376701.5_WAS-201,ENST00000450772.5_WAS-202,ENST00000470107.1_WAS-203,ENST00000474174.2_WAS-204,ENST00000483750.6_WAS-205,ENST00000490627.2_WAS-206,ENST00000698625.1_WAS-207,ENST00000698626.1_WAS-208,ENST00000698635.1_WAS-209	188.59	23.15	44.94	118.05	91.59	84.71	46.06	194.98	41.8	222.91	85.07	29.11	22.32	59.67	20.77	346.67	48.53	45.1	56.6	148.84	138.39	34.86	90.27	48.58	113.97	88.8	115.85	120.07	130.95	156.61	108.51	106.44	21.97	73.76	10.86	52.61	46.88
ENSG00000015413.10	DPEP1	ENST00000261615.5_DPEP1-201,ENST00000393092.7_DPEP1-202,ENST00000421184.5_DPEP1-203,ENST00000561484.1_DPEP1-204,ENST00000564281.5_DPEP1-205,ENST00000564645.1_DPEP1-206,ENST00000565249.5_DPEP1-207,ENST00000568281.5_DPEP1-208,ENST00000570029.5_DPEP1-209,ENST00000690203.1_DPEP1-210	0	0.12	0	0.2	0	0.52	0.19	0.18	0.57	0.63	0.16	0.14	0	0	0	0.07	0	0	0	0	1.13	0.74	0.41	0.04	0	0	0	0.66	0.04	0.75	0.52	1.23	0	0.12	0	0	0
ENSG00000015475.19	BID	ENST00000317361.11_BID-201,ENST00000342111.9_BID-202,ENST00000399765.5_BID-203,ENST00000399767.6_BID-204,ENST00000473439.5_BID-205,ENST00000494097.5_BID-206,ENST00000550946.5_BID-207,ENST00000551952.5_BID-208,ENST00000552886.1_BID-209,ENST00000614949.4_BID-210,ENST00000622694.5_BID-211	30.64	5.69	34.34	31.38	32.01	28.94	29.75	73.99	28.93	77.48	26.86	24.01	31.08	26.43	15.14	72.07	21.26	48.49	33.25	165.35	117.02	36.98	39.21	25.61	121.12	40.2	79.56	43.03	48.32	36.2	61.25	19.64	7.69	28.77	11.05	16.92	22.19
ENSG00000015479.20	MATR3	ENST00000394805.8_MATR3-201,ENST00000502422.5_MATR3-202,ENST00000502499.5_MATR3-203,ENST00000502944.1_MATR3-204,ENST00000503340.1_MATR3-205,ENST00000503811.5_MATR3-206,ENST00000504023.1_MATR3-207,ENST00000504045.5_MATR3-208,ENST00000504311.5_MATR3-209,ENST00000504643.5_MATR3-210,ENST00000505625.5_MATR3-211,ENST00000507860.1_MATR3-212,ENST00000508689.1_MATR3-213,ENST00000509918.5_MATR3-214,ENST000…	34.65	81.41	59.29	78.69	75.99	68.01	74.22	55.41	87.63	41.73	86.7	61.55	62.28	67.32	75	30.05	74.15	77.55	88.21	42.54	55.65	70.78	66.89	80.01	65.16	81.92	52.18	73.51	65.76	53.06	77.65	70.76	81.69	61.95	82.63	77.55	76.37
ENSG00000015520.15	NPC1L1	ENST00000289547.8_NPC1L1-201,ENST00000381160.8_NPC1L1-202,ENST00000423141.1_NPC1L1-203,ENST00000546276.5_NPC1L1-204	0.03	0.09	0.11	0.21	0.07	0.06	0.16	0.01	0.02	0.06	0.07	0.01	0.04	0.13	0.1	0.09	0.14	0.22	0.02	0	0.2	0.11	0.15	0.21	0.18	0.21	0.04	0.11	0.04	0	0.09	0.02	0.01	0.02	0.02	0.14	0.11
ENSG00000015532.10	XYLT2	ENST00000017003.7_XYLT2-201,ENST00000376550.7_XYLT2-202,ENST00000507602.5_XYLT2-203,ENST00000509778.1_XYLT2-204,ENST00000511654.1_XYLT2-205,ENST00000571021.1_XYLT2-206,ENST00000574840.1_XYLT2-207	1.71	12.65	3.76	6.93	4.7	7.09	8.17	3.82	3.78	2.53	7.22	6.42	2.19	2.7	3.11	1.41	6.47	3.04	5.79	2.66	2.48	4.08	4.59	6.67	3.47	5.68	1.81	3.98	2.85	6.88	3.4	5.26	7.79	3.47	7.12	7.7	5.51
ENSG00000015568.13	RGPD5	ENST00000016946.8_RGPD5-201,ENST00000272454.10_RGPD5-202,ENST00000393283.5_RGPD5-203,ENST00000413468.1_RGPD5-204,ENST00000430736.5_RGPD5-205,ENST00000432606.1_RGPD5-206,ENST00000441344.1_RGPD5-207,ENST00000472794.1_RGPD5-208,ENST00000477523.1_RGPD5-209,ENST00000482778.1_RGPD5-210,ENST00000493394.1_RGPD5-211,ENST00000495473.1_RGPD5-212,ENST00000495582.1_RGPD5-213	0.54	0.03	0.48	0.26	0.96	0.07	1.14	0.1	1.69	0.66	0.48	0.32	3.74	0.39	1.99	0.03	1.34	0.69	0	0.61	4.75	1.52	0.49	0.3	0.97	1.65	0.57	1.87	0.29	0.8	1.36	2.29	0.66	1.19	0.27	1.43	0.68
ENSG00000015592.17	STMN4	ENST00000265770.11_STMN4-201,ENST00000350889.9_STMN4-202,ENST00000519614.5_STMN4-203,ENST00000519997.5_STMN4-204,ENST00000522750.1_STMN4-205,ENST00000522908.1_STMN4-206,ENST00000523048.5_STMN4-207	0	0	0	0	0	0	0.05	0	0.32	0	0	0	0.05	0	0	0	0	0	0.14	0.05	0.1	0.05	0	0	0	0	0	0	0.05	0	0.1	0.06	0	0	0	0	0
ENSG00000015676.18	NUDCD3	ENST00000338427.10_NUDCD3-201,ENST00000355451.8_NUDCD3-202,ENST00000460110.5_NUDCD3-203,ENST00000464812.1_NUDCD3-204,ENST00000472246.5_NUDCD3-205,ENST00000475952.1_NUDCD3-206,ENST00000478769.1_NUDCD3-207,ENST00000480209.1_NUDCD3-208,ENST00000487118.1_NUDCD3-209,ENST00000493613.5_NUDCD3-210,ENST00000497978.1_NUDCD3-211	6.6	15.17	12.85	19.85	11.71	14.3	14.62	10.4	14.03	5.89	12.55	12.19	13	13.17	13.96	4.02	17.25	10.39	15.88	4.87	7.25	11.89	7.45	19.37	6.22	15.96	6.1	9.11	8.02	12.69	7.93	13.48	19.38	10.69	18.28	14.06	13.84
ENSG00000016082.15	ISL1	ENST00000230658.12_ISL1-201,ENST00000505475.3_ISL1-202,ENST00000511384.1_ISL1-203	0.58	2.07	0.37	0.67	0.71	0.95	2.69	0.42	0.85	0.08	0.96	1.14	0.68	0.54	0.58	0.6	1.57	0.68	0.98	0.73	0.45	1.04	0.6	1.34	1.11	0.74	0.27	0.15	0.41	1.6	0.22	1.33	0.79	0.35	0.51	0.94	0.83
ENSG00000016391.11	CHDH	ENST00000315251.11_CHDH-201,ENST00000467802.1_CHDH-202,ENST00000481668.5_CHDH-203	0.14	0.51	0.42	0.76	0.39	0.53	0.46	0.38	0.52	0.42	0.22	0.35	0.43	1.6	0.4	0.01	0.85	0.3	0.68	0.49	0.3	0.36	0.36	0.68	0.28	0.88	0.12	0.11	0.33	0.88	0.16	0.24	0.65	0.3	0.7	0.78	0.37
ENSG00000016402.14	IL20RA	ENST00000316649.10_IL20RA-201,ENST00000367746.3_IL20RA-202,ENST00000367748.4_IL20RA-203,ENST00000460306.1_IL20RA-204,ENST00000461799.1_IL20RA-205,ENST00000468393.5_IL20RA-206,ENST00000541547.5_IL20RA-207,ENST00000635289.1_IL20RA-208	0.96	1.63	0.77	1.33	1.37	1.45	1.77	1.19	2.4	0.21	0.41	1.36	0.52	2.89	0.69	0.44	0.59	0.67	0.89	0.44	0.61	0.65	0.49	1.06	0.87	0.84	0.33	0.5	0.57	0.88	0.39	0.77	0.77	0.24	0.63	0.87	0.74
ENSG00000016490.16	CLCA1	ENST00000234701.7_CLCA1-201,ENST00000394711.2_CLCA1-202	0	0	0	0	0	0	0	0	0	0	0	0	0	0	0	0	0	0	0	0	0	0	0	0	0	0	0	0	0	0	0.04	0	0	0	0	0	0
ENSG00000016602.9	CLCA4	ENST00000370563.3_CLCA4-201,ENST00000496322.1_CLCA4-202	0	0	0	0	0	0	0	0	0	0	0	0	0	0	0	0	0	0	0.02	0	0	0	0	0	0	0	0	0	0	0	0.02	0	0	0	0	0	0.13
ENSG00000016864.19	GLT8D1	ENST00000266014.11_GLT8D1-201,ENST00000394783.7_GLT8D1-202,ENST00000463762.1_GLT8D1-203,ENST00000463827.1_GLT8D1-204,ENST00000464705.1_GLT8D1-205,ENST00000478968.6_GLT8D1-206,ENST00000479553.5_GLT8D1-207,ENST00000480080.1_GLT8D1-208,ENST00000481643.5_GLT8D1-209,ENST00000484163.5_GLT8D1-210,ENST00000485899.1_GLT8D1-211,ENST00000487642.5_GLT8D1-212,ENST00000491606.5_GLT8D1-213,ENST00000497436.5_GLT…	11.24	27.64	12.88	27.41	17.36	21.18	36.59	19.48	25.42	5.62	16.25	23.43	9.61	14.45	18.38	7.73	31.4	12.64	22.72	9.62	20.16	17.92	15.55	28.13	8.54	26.69	9.5	16.64	14.34	21.18	13.01	21.54	29.29	12.81	29.54	27.88	20.36
ENSG00000017260.20	ATP2C1	ENST00000328560.12_ATP2C1-201,ENST00000359644.7_ATP2C1-202,ENST00000422190.6_ATP2C1-203,ENST00000428331.6_ATP2C1-204,ENST00000504381.5_ATP2C1-205,ENST00000504571.5_ATP2C1-206,ENST00000504612.5_ATP2C1-207,ENST00000504948.5_ATP2C1-208,ENST00000505072.5_ATP2C1-209,ENST00000505330.5_ATP2C1-210,ENST00000507194.1_ATP2C1-211,ENST00000507488.6_ATP2C1-212,ENST00000508297.2_ATP2C1-213,ENST00000508532.5_ATP…	8.84	18.79	10.53	20.34	17.95	16.62	13.73	14.28	18.91	9.3	17.03	16.18	15.9	19.26	20.05	8.57	21.92	21.64	23.65	9.53	9.37	14.29	11.41	20.76	12.8	28.04	10.03	13.87	13.84	10.75	18.6	19.18	21.48	12.8	25.76	17.78	22.08
ENSG00000017427.17	IGF1	ENST00000307046.8_IGF1-201,ENST00000337514.11_IGF1-202,ENST00000392904.5_IGF1-203,ENST00000392905.7_IGF1-204,ENST00000424202.6_IGF1-205,ENST00000481539.1_IGF1-206,ENST00000644491.1_IGF1-207	1.57	3.3	2.3	5.97	6.09	4.33	9.75	6.68	3.12	2.18	12.83	8.21	1.19	7.53	0.84	2.41	3.51	2.39	2.48	2.14	6.36	9.15	4.67	6.05	8.9	4.5	3.17	9.67	4.68	13.81	8.17	11.45	1.7	4.32	1.95	7.25	7.36
ENSG00000017483.16	SLC38A5	ENST00000413668.5_SLC38A5-201,ENST00000416711.5_SLC38A5-202,ENST00000429543.2_SLC38A5-203,ENST00000440085.5_SLC38A5-204,ENST00000441948.5_SLC38A5-205,ENST00000480105.1_SLC38A5-206,ENST00000488083.5_SLC38A5-207,ENST00000494034.5_SLC38A5-208,ENST00000497336.1_SLC38A5-209,ENST00000595796.5_SLC38A5-210,ENST00000615300.4_SLC38A5-211,ENST00000619100.4_SLC38A5-212,ENST00000620913.5_SLC38A5-213	2.9	10.55	6.93	9.75	7.19	5.73	9.18	4.37	5.09	4.01	11.95	10.57	20.79	12.75	9.29	5.13	14.16	9.34	9.76	5.44	3.21	7.61	9.23	4.96	17.99	6.83	4.99	7.4	8.06	9.82	5.01	8.42	8.49	6.33	7.6	7.66	7.09
ENSG00000017797.13	RALBP1	ENST00000019317.8_RALBP1-201,ENST00000383432.8_RALBP1-202,ENST00000458039.3_RALBP1-203,ENST00000577221.1_RALBP1-204,ENST00000585015.6_RALBP1-205,ENST00000609094.2_RALBP1-206	26.17	31.78	20.95	38.25	35	29.84	25.29	41.35	22.38	15.33	26.82	28.59	17.61	24.7	24.07	39.65	28.38	20.85	27.23	12.96	20.4	21.14	22.05	34.81	14.63	35.58	21.59	24.81	23.86	26.01	19.03	33.97	36.28	21.32	29.73	34.91	34.95
ENSG00000018189.13	RUFY3	ENST00000226328.8_RUFY3-201,ENST00000381006.8_RUFY3-202,ENST00000417478.6_RUFY3-203,ENST00000502653.5_RUFY3-204,ENST00000503025.5_RUFY3-205,ENST00000503876.5_RUFY3-206,ENST00000504805.6_RUFY3-207,ENST00000507333.5_RUFY3-208,ENST00000512103.5_RUFY3-209,ENST00000512331.5_RUFY3-210,ENST00000513593.1_RUFY3-211,ENST00000513597.5_RUFY3-212,ENST00000514898.1_RUFY3-213,ENST00000515442.1_RUFY3-214,ENST000…	7.13	4.89	8.14	10.98	11.6	6.98	11.02	6.74	15.04	7.02	12.85	6.14	22.7	16.62	11.4	8.84	7.22	14.78	10.23	8.02	8.48	18.94	8.32	7.79	14.26	16.9	13.29	8.56	11.38	8.9	13.23	10.49	11.29	19.04	11.96	9.25	24.08
ENSG00000018236.15	CNTN1	ENST00000347616.5_CNTN1-201,ENST00000348761.2_CNTN1-202,ENST00000547702.5_CNTN1-203,ENST00000547849.6_CNTN1-204,ENST00000548005.5_CNTN1-205,ENST00000548481.1_CNTN1-206,ENST00000550305.1_CNTN1-207,ENST00000551295.7_CNTN1-208,ENST00000551424.5_CNTN1-209,ENST00000552248.5_CNTN1-210,ENST00000552913.5_CNTN1-211	0.13	1.82	0.45	1.65	1.58	1.04	1.03	3.23	0.97	1.53	1.41	1.07	0.56	0.57	0.35	0.77	1.24	1.85	1.22	0.53	1.2	0.54	0.57	1.76	0.65	0.8	0.45	1.32	0.84	0.93	2.13	2.12	0.72	2.34	0.83	1.86	1.72
ENSG00000018280.17	SLC11A1	ENST00000233202.11_SLC11A1-201,ENST00000354352.9_SLC11A1-202,ENST00000460592.1_SLC11A1-203,ENST00000465984.5_SLC11A1-204,ENST00000468221.5_SLC11A1-205,ENST00000468721.1_SLC11A1-206,ENST00000469449.1_SLC11A1-207,ENST00000469799.5_SLC11A1-208,ENST00000471875.5_SLC11A1-209,ENST00000473367.5_SLC11A1-210,ENST00000475225.5_SLC11A1-211,ENST00000481524.5_SLC11A1-212,ENST00000483487.2_SLC11A1-213,ENST0000…	178.76	11.79	112.91	157.14	160.21	180.39	59.69	239.79	60.7	491.41	122.73	29.4	71.01	147.5	53.99	559.99	47.11	155.42	123.23	573.87	316.48	111.18	173.38	64.31	482.86	149.65	369.89	305.91	144.53	516.23	218.05	342.14	50.08	284.55	30.05	120.69	114.31
ENSG00000018408.15	WWTR1	ENST00000360632.8_WWTR1-201,ENST00000460517.1_WWTR1-202,ENST00000465804.5_WWTR1-203,ENST00000467467.5_WWTR1-204,ENST00000471586.5_WWTR1-205,ENST00000472417.1_WWTR1-206,ENST00000474080.1_WWTR1-207,ENST00000475579.1_WWTR1-208,ENST00000479238.1_WWTR1-209,ENST00000485244.1_WWTR1-210,ENST00000485352.1_WWTR1-211,ENST00000494754.1_WWTR1-212	7.93	7.85	13.04	10.14	13.57	12.22	14.3	11.13	22.61	8.8	18.38	10.9	13.33	16.44	11.05	10.01	13.87	21.1	14.62	6.9	11.77	23.66	7.67	15.09	46.81	11.36	10.48	21.51	16.03	13.89	18.76	12.56	8.26	10.34	13.75	16.64	17.5
ENSG00000018510.18	AGPS	ENST00000264167.11_AGPS-201,ENST00000409888.1_AGPS-202,ENST00000460342.2_AGPS-203,ENST00000637633.2_AGPS-204,ENST00000642466.2_AGPS-205,ENST00000679421.1_AGPS-206,ENST00000679459.1_AGPS-207,ENST00000679478.1_AGPS-208,ENST00000679639.1_AGPS-209,ENST00000679994.1_AGPS-210,ENST00000680028.1_AGPS-211,ENST00000680155.1_AGPS-212,ENST00000680390.1_AGPS-213,ENST00000680677.1_AGPS-214,ENST00000680705.1_AG…	1.22	2.76	1.56	2.98	3.41	2.62	3.85	4.35	3.07	1.3	5.68	3.84	1.66	2.44	2.88	1.51	3.1	1.53	2.84	1.34	2.84	3.27	2.29	5.27	1.47	3.45	2.4	5.47	2.22	3.34	3.64	5.26	2.12	2.79	2.52	3.27	3.69
ENSG00000018607.9	ZNF285CP	ENST00000438300.1_ZNF285CP-201	0	0	0	0	0	0	0	0	0	0	0	0	0	0	0	0	0	0	0	0	0	0	0	0	0	0	0	0	0	0	0	0	0	0	0	0	0
ENSG00000018610.15	STEEP1	ENST00000320339.8_STEEP1-201,ENST00000469448.1_STEEP1-202,ENST00000536133.2_STEEP1-203,ENST00000644802.2_STEEP1-204	2.71	5.16	4.44	4.27	4.28	5.97	5.91	4.1	5.11	2.82	5.27	3.38	3.27	5.29	4.97	1.63	5.35	3.39	4.29	2.07	2.48	3.19	4.41	6.03	2.65	5.8	1.99	3.67	4.48	4.09	3.44	6.51	3.59	5.55	4.48	4.22	4.06
ENSG00000018625.15	ATP1A2	ENST00000361216.8_ATP1A2-201,ENST00000392233.7_ATP1A2-202,ENST00000447527.1_ATP1A2-203,ENST00000459972.1_ATP1A2-204,ENST00000463989.1_ATP1A2-205,ENST00000468587.1_ATP1A2-206,ENST00000472488.5_ATP1A2-207,ENST00000478587.1_ATP1A2-208	0.05	0	0.01	0.38	0.03	0.26	1.07	0.24	0.09	0.93	0.81	0.2	0.07	0.1	0	0.2	0	0	0.5	0.15	1.26	0.13	0.02	0.26	0.11	0	0.09	1.11	0.12	1.88	0.74	0.08	0	0.24	0.03	0.09	0.06
ENSG00000018699.13	TTC27	ENST00000317907.9_TTC27-201,ENST00000428527.1_TTC27-202,ENST00000433416.5_TTC27-203,ENST00000438654.1_TTC27-204,ENST00000448773.5_TTC27-205,ENST00000454690.1_TTC27-206,ENST00000647819.1_TTC27-207	2.26	6.73	3.78	7.37	3.99	3.69	5.31	3.6	5.44	2.3	2.28	4.48	6.39	6.14	5.23	2.16	5.06	3.91	4.74	1.89	3.57	3.73	3.62	5.03	4.16	4.86	3.57	2.29	3.28	0.99	3.61	5	4.55	4.57	6.4	6.94	4.68
ENSG00000018869.18	ZNF582	ENST00000301310.8_ZNF582-201,ENST00000586929.6_ZNF582-202,ENST00000587778.5_ZNF582-203,ENST00000589143.5_ZNF582-204,ENST00000589895.2_ZNF582-205,ENST00000593145.5_ZNF582-206	0.6	1.89	1.06	3.32	1.74	1.03	1.53	0.89	0.98	0.19	1.22	0.66	1.11	0.5	1.05	0.18	1.47	2.38	2.38	0.19	0.39	0.94	1.95	2.93	1.05	4.41	1.17	1.11	1.58	0.64	0.82	3.3	0.79	3.38	1.8	1.48	2.22
ENSG00000019102.12	VSIG2	ENST00000326621.10_VSIG2-201,ENST00000403470.1_VSIG2-202	7.94	23.37	22.74	16.72	19.13	19.64	21.47	9.13	20.64	4.08	8.46	16.21	16.19	14.95	39.96	2.63	29.39	28.72	40.43	8.87	10.01	23.38	10.24	27.27	7.64	31.91	12.58	6.12	18.04	5.72	10.44	17.65	19.92	23.97	23.74	27.71	25.96
ENSG00000019144.20	PHLDB1	ENST00000356063.9_PHLDB1-201,ENST00000361417.6_PHLDB1-202,ENST00000392852.7_PHLDB1-203,ENST00000524713.5_PHLDB1-204,ENST00000525226.5_PHLDB1-205,ENST00000525427.1_PHLDB1-206,ENST00000526374.5_PHLDB1-207,ENST00000526537.2_PHLDB1-208,ENST00000526699.5_PHLDB1-209,ENST00000526826.1_PHLDB1-210,ENST00000527259.5_PHLDB1-211,ENST00000527500.5_PHLDB1-212,ENST00000527898.5_PHLDB1-213,ENST00000528594.5_PHLD…	16.09	19.42	19.55	23.81	17.3	20.86	39.9	14.89	24.54	23.69	37.68	23.5	10.61	35.3	15.71	26.08	20.12	32.11	27.49	15.74	21.16	42.14	11.41	25.23	59.08	28.29	15.06	17.76	13.99	27	26.21	23.59	24.98	18.21	20.43	34.26	29.8
ENSG00000019169.11	MARCO	ENST00000327097.5_MARCO-201,ENST00000412481.1_MARCO-202,ENST00000494979.1_MARCO-203	84.75	4.3	38.46	12.18	8.08	4.45	19.66	6.83	14.63	7.51	8.2	10.92	5.14	20.99	5.29	12.42	17.84	5.11	7.31	12.84	19.36	26.78	15.15	7.82	18.16	6.49	11.64	11.86	28.98	18.56	6.19	22.8	43.33	11.84	14.09	10.79	16.36
ENSG00000019186.10	CYP24A1	ENST00000216862.8_CYP24A1-201,ENST00000395954.3_CYP24A1-202,ENST00000395955.7_CYP24A1-203,ENST00000460643.1_CYP24A1-204,ENST00000472970.1_CYP24A1-205,ENST00000487593.1_CYP24A1-206	0	0	0.06	0	0.02	0	0	0	0.05	0	0	0	0	0	0	0.08	0	0	0.04	0	0.21	0.13	0	0	0.18	0.06	0	0.21	0.02	0	0.02	0	0	0	0	0	0.06
ENSG00000019485.14	PRDM11	ENST00000424263.6_PRDM11-201,ENST00000528980.1_PRDM11-202,ENST00000530656.5_PRDM11-203,ENST00000534751.3_PRDM11-204,ENST00000622142.5_PRDM11-205,ENST00000683152.1_PRDM11-206	1.06	3.29	2.65	3.58	2.68	2.36	2.89	1.94	3.06	1.34	1.77	2.78	2.18	3.33	4.01	1.77	3.47	3	3.57	1.78	1.65	3.03	2.46	2.85	1.46	2.49	1.65	2.65	1.91	2.98	2.45	3.28	2.91	1.96	3.92	3.41	3.33
ENSG00000019505.8	SYT13	ENST00000020926.8_SYT13-201,ENST00000528101.1_SYT13-202,ENST00000533332.1_SYT13-203	0	0	0.02	0	0	0	0	0	0	0	0	0.06	0	0	0	0	0	0	0	0.1	0.3	0	0	0	0	0	0	0	0.01	0	0	0	0	0	0	0	0
ENSG00000019549.13	SNAI2	ENST00000020945.4_SNAI2-201,ENST00000396822.6_SNAI2-202,ENST00000649776.1_SNAI2-203	2.25	5.06	2.02	4.55	5.92	5.84	9.53	5.88	3.86	3.57	7.92	3.39	4.29	11.23	1.81	3.74	3.73	3.09	5.13	5.73	5.51	8.26	5.23	4.99	11.23	3.3	6.93	5.77	9.69	9.41	5.53	12.09	2.57	7.75	2.99	5.45	6.16
ENSG00000019582.17	CD74	ENST00000009530.13_CD74-201,ENST00000353334.11_CD74-202,ENST00000377795.7_CD74-203,ENST00000517752.5_CD74-204,ENST00000517791.1_CD74-205,ENST00000518797.6_CD74-206,ENST00000522153.1_CD74-207,ENST00000522246.5_CD74-208,ENST00000523208.6_CD74-209,ENST00000523813.2_CD74-210,ENST00000523836.6_CD74-211,ENST00000524315.6_CD74-212	1751.68	1039.55	1108.85	2304.91	1887.92	1257.45	2912.6	2097.02	1538.32	3260.33	7953.51	2571.07	619.08	1113.13	262.41	3673.02	1809.67	965.47	845.25	2233.66	3740.74	2832.06	3862.92	2903.46	2639.09	1399.24	2316.45	7564.88	3282.67	4037.1	5063.05	4337.23	930.61	1620.92	436.4	1382.27	2265.85
ENSG00000019991.18	HGF	ENST00000222390.11_HGF-201,ENST00000354224.10_HGF-202,ENST00000412881.5_HGF-203,ENST00000421558.1_HGF-204,ENST00000423064.7_HGF-205,ENST00000444829.7_HGF-206,ENST00000453018.1_HGF-207,ENST00000453411.6_HGF-208,ENST00000457544.7_HGF-209,ENST00000465234.2_HGF-210,ENST00000643024.1_HGF-211	2.37	1.44	1.11	1.41	2.95	1.2	4.65	4.8	3.09	4.06	7.91	2.32	0.63	2.23	0.23	2.54	2.1	1.77	2.38	1.32	5.15	3.64	3.4	2.89	5.61	3.75	2.74	7.26	4.8	5.03	5	5.62	1.11	2.77	0.83	1.99	1.56
ENSG00000019995.6	ZRANB1	ENST00000359653.4_ZRANB1-201,ENST00000471421.1_ZRANB1-202	3.9	5.88	5.92	8.69	8.61	7.68	7.95	6.4	5.8	9.29	8.06	6.24	3.63	7.33	6.08	5.46	6.97	5.67	6.65	7.24	5.91	5.82	8.31	7.69	6.19	7.5	5.95	7.23	6.32	7.39	8.39	6.8	7.53	6.18	6.78	7.39	6.92
ENSG00000020129.16	NCDN	ENST00000356090.8_NCDN-201,ENST00000373243.7_NCDN-202,ENST00000373253.7_NCDN-203,ENST00000423723.1_NCDN-204,ENST00000437806.1_NCDN-205,ENST00000459931.1_NCDN-206	2.6	4.84	5.04	4.21	3.63	2.87	6.84	3.37	5.88	2.37	7.52	3.72	6.11	4.16	3.98	2.79	4.96	3.47	3.82	1.86	4.29	7.2	4.38	6.08	7.63	3.28	2.44	6.27	5.79	4.72	4.19	5.73	4.87	4.54	4.71	5.02	4.67
ENSG00000020181.18	ADGRA2	ENST00000315215.11_ADGRA2-201,ENST00000412232.3_ADGRA2-202,ENST00000428068.5_ADGRA2-203	3.31	5.59	2.62	13.42	11.98	11.78	23.98	13.56	5.15	4.26	13.7	16.07	1.58	6.42	1.1	8.87	5.3	4.21	6.37	5.08	13.84	12.1	8.43	16.5	14.04	7.29	3.91	13.6	6.96	20.9	12.15	19.7	5.6	7.96	3.05	21.16	16.19
ENSG00000020219.9	CCT8L1P	ENST00000465400.1_CCT8L1P-201	0	0	0	0	0	0	0.11	0	0	0	0	0	0	0	0	0	0	0	0.07	0	0	0	0	0	0	0	0	0	0	0	0.04	0	0	0	0	0	0
ENSG00000020256.20	ZFP64	ENST00000216923.5_ZFP64-201,ENST00000346617.8_ZFP64-202,ENST00000361387.6_ZFP64-203,ENST00000371515.8_ZFP64-204,ENST00000371518.6_ZFP64-205,ENST00000371523.8_ZFP64-206,ENST00000395979.1_ZFP64-207,ENST00000395989.7_ZFP64-208,ENST00000456175.5_ZFP64-209,ENST00000461898.1_ZFP64-210,ENST00000467811.5_ZFP64-211,ENST00000477786.5_ZFP64-212	1.95	3.94	1.71	2.2	1.98	4.18	3.6	2.04	3.19	1.02	2.63	3.44	0.88	0.89	1.54	0.66	3.44	1.66	2.4	1.29	1.36	2.29	1.52	3.51	1.35	4.48	1.72	2.31	1.39	2.05	1.44	3.54	4.28	1.17	3.72	4	2.11
ENSG00000020426.11	MNAT1	ENST00000261245.9_MNAT1-201,ENST00000539616.6_MNAT1-202,ENST00000553354.5_MNAT1-203,ENST00000554002.5_MNAT1-204,ENST00000554641.1_MNAT1-205,ENST00000555545.1_MNAT1-206,ENST00000556525.1_MNAT1-207,ENST00000556764.5_MNAT1-208,ENST00000557134.1_MNAT1-209	7.78	17.72	17.24	11.67	20.4	19.12	16.09	11.84	23.55	7.46	10.21	12.5	13.76	16.09	25.56	2.62	17.26	11.92	16.93	7.73	9.76	10.89	12.28	20.04	8.55	19.74	9.93	12.14	9.83	12.17	11.42	14.1	29.85	9.52	26.19	19.47	13.36
ENSG00000020577.14	SAMD4A	ENST00000251091.9_SAMD4A-201,ENST00000392067.7_SAMD4A-202,ENST00000553988.5_SAMD4A-203,ENST00000554335.6_SAMD4A-204,ENST00000554587.1_SAMD4A-205,ENST00000555091.1_SAMD4A-206,ENST00000555112.1_SAMD4A-207,ENST00000555192.1_SAMD4A-208,ENST00000555719.1_SAMD4A-209,ENST00000556069.5_SAMD4A-210,ENST00000557013.1_SAMD4A-211,ENST00000557692.2_SAMD4A-212,ENST00000631086.2_SAMD4A-213,ENST00000673751.1_SAMD…	14.82	7.35	32.7	17.05	23.51	10.99	18.57	14.28	36.15	19.08	21.74	10.16	56.04	42.07	35.81	10.29	19.27	52.65	32.81	15.52	25.73	38.3	14.11	13.18	28.9	22.98	34.44	20.59	35.73	9.75	21.99	24.62	22.88	29.72	28.55	14.71	47.5
ENSG00000020633.19	RUNX3	ENST00000308873.11_RUNX3-201,ENST00000338888.4_RUNX3-202,ENST00000399916.5_RUNX3-203,ENST00000479341.1_RUNX3-204,ENST00000496967.1_RUNX3-205	8.87	11.19	6.28	21.85	22.05	30.96	66.42	29.34	13.8	24.68	78.62	70.23	11.6	10.07	1.46	28.58	18.74	10.91	10.15	57.67	26.1	26.59	65.36	27.06	24.3	12.84	15.36	107.11	19.66	49.67	45.18	25.95	7.4	14.36	3.51	10.67	15.7
ENSG00000020922.13	MRE11	ENST00000323929.8_MRE11-201,ENST00000323977.7_MRE11-202,ENST00000393241.8_MRE11-203,ENST00000407439.7_MRE11-204,ENST00000535120.1_MRE11-205,ENST00000536144.1_MRE11-206,ENST00000536754.5_MRE11-207,ENST00000538923.1_MRE11-208,ENST00000540013.5_MRE11-209,ENST00000541157.5_MRE11-210	1.86	2.03	1.77	2.32	2.99	1.99	2.5	2.16	1.89	1.18	2.25	1.9	2	3.96	1.65	0.95	2.14	3.22	2.92	0.83	1.37	2.23	2.41	3.39	2.03	3.92	2.06	3.88	0.52	1.71	1.35	2.57	3.92	2.5	2.93	2.82	2.67
ENSG00000021300.14	PLEKHB1	ENST00000227214.10_PLEKHB1-201,ENST00000354190.10_PLEKHB1-202,ENST00000398492.8_PLEKHB1-203,ENST00000398494.8_PLEKHB1-204,ENST00000426191.2_PLEKHB1-205,ENST00000535129.5_PLEKHB1-206,ENST00000535582.5_PLEKHB1-207,ENST00000536527.5_PLEKHB1-208,ENST00000538227.5_PLEKHB1-209,ENST00000539157.5_PLEKHB1-210,ENST00000540157.1_PLEKHB1-211,ENST00000540431.1_PLEKHB1-212,ENST00000541597.5_PLEKHB1-213,ENST000…	4.47	12.06	11.15	10.15	8.11	6.14	14.24	4.8	10.58	3.25	11.24	13.92	6.68	7.98	6.54	1.85	11.46	8.11	9.08	4.89	4.32	8.27	6.43	10.35	3.21	11.81	5.38	10	5.1	11.3	4.59	6.6	9.13	9.17	7.97	8.16	15.33
ENSG00000021355.13	SERPINB1	ENST00000380739.6_SERPINB1-201,ENST00000460260.1_SERPINB1-202,ENST00000468511.5_SERPINB1-203,ENST00000476896.5_SERPINB1-204,ENST00000490094.5_SERPINB1-205	216.03	24.77	185.84	156.45	225.73	116.61	99.71	393.22	100.63	579.96	128.62	56.02	182.76	144.25	107.69	451.99	121.92	340.49	307.27	426.78	364.09	164.06	170.47	82.27	428.37	169.63	499.77	374.08	294.67	149.1	334.98	248.43	80.13	218.5	40.31	132.59	122.4
ENSG00000021461.18	CYP3A43	ENST00000222382.5_CYP3A43-201,ENST00000312017.9_CYP3A43-202,ENST00000354829.7_CYP3A43-203,ENST00000415413.5_CYP3A43-204,ENST00000417625.5_CYP3A43-205,ENST00000433277.5_CYP3A43-206,ENST00000434806.5_CYP3A43-207,ENST00000436834.5_CYP3A43-208,ENST00000444905.5_CYP3A43-209,ENST00000463915.5_CYP3A43-210,ENST00000472352.1_CYP3A43-211,ENST00000477658.5_CYP3A43-212,ENST00000481362.5_CYP3A43-213,ENST00000…	0	0	0.12	0	0	0	0	0	0	0	0.35	0	0	0.03	0	0	0	0	0.11	0	0	0	0	0.04	0	0	0	0	0	0	0	0	0	0	0.07	0	0
ENSG00000021488.13	SLC7A9	ENST00000023064.9_SLC7A9-201,ENST00000587772.1_SLC7A9-202,ENST00000589659.1_SLC7A9-203,ENST00000590341.5_SLC7A9-204,ENST00000590465.5_SLC7A9-205,ENST00000592232.5_SLC7A9-206	0.42	0.07	0	0.25	0.14	0.2	0.44	0.18	0.13	0	0	0.06	0.03	0	0.07	0.15	0.15	0.45	0.08	0.2	0.38	0.23	0	0.07	0.25	0.09	0.1	0.03	0.04	0	0.06	0	0.34	0.06	0.18	0.19	0.08
ENSG00000021574.14	SPAST	ENST00000315285.9_SPAST-201,ENST00000621856.2_SPAST-202,ENST00000642281.1_SPAST-203,ENST00000642455.1_SPAST-204,ENST00000642751.1_SPAST-205,ENST00000642999.1_SPAST-206,ENST00000643327.1_SPAST-207,ENST00000643334.1_SPAST-208,ENST00000644408.1_SPAST-209,ENST00000644954.1_SPAST-210,ENST00000645159.1_SPAST-211,ENST00000645400.1_SPAST-212,ENST00000645550.1_SPAST-213,ENST00000645671.1_SPAST-214,ENST000…	0.99	1.88	0.94	2.19	1.97	1.53	2.41	1.89	1.63	2.58	1.42	2.05	0.77	1.4	1.44	1.25	1.59	1.47	1.92	2.54	1.1	1.13	1.52	2.46	1.11	2.41	1.06	1.66	1.18	1.08	2.05	1.65	1.22	0.49	1.79	2.03	1.36
ENSG00000021645.20	NRXN3	ENST00000281127.11_NRXN3-201,ENST00000335750.7_NRXN3-202,ENST00000428277.6_NRXN3-203,ENST00000553363.6_NRXN3-204,ENST00000553631.1_NRXN3-205,ENST00000553803.5_NRXN3-206,ENST00000554719.5_NRXN3-207,ENST00000554738.5_NRXN3-208,ENST00000555073.5_NRXN3-209,ENST00000555387.1_NRXN3-210,ENST00000556003.1_NRXN3-211,ENST00000556088.1_NRXN3-212,ENST00000556496.2_NRXN3-213,ENST00000557081.1_NRXN3-214,ENST00…	0	0.01	0.02	0.02	0	0.2	0.28	0.16	0.15	0.01	0.33	0.08	0.02	0.02	0	0.11	0.03	0.05	0	0.03	0.37	0.18	0.02	0.25	0	0.06	0	0.27	0.02	0.15	0.25	0.07	0.07	0.11	0.02	0.02	0.1
ENSG00000021762.20	OSBPL5	ENST00000263650.12_OSBPL5-201,ENST00000348039.9_OSBPL5-202,ENST00000389989.7_OSBPL5-203,ENST00000459995.5_OSBPL5-204,ENST00000465323.1_OSBPL5-205,ENST00000471998.6_OSBPL5-206,ENST00000477622.1_OSBPL5-207,ENST00000478260.5_OSBPL5-208,ENST00000498536.5_OSBPL5-209,ENST00000525498.5_OSBPL5-210,ENST00000526122.5_OSBPL5-211,ENST00000528124.1_OSBPL5-212,ENST00000530372.5_OSBPL5-213,ENST00000532951.1_OSB…	2.44	4.98	3.32	9.12	5.59	5.78	8.62	5	4.85	2.82	7.92	5.22	4.37	4.63	4.66	3.67	5.04	4.52	4.1	4.25	3.61	5.47	5.17	8.74	4.8	6.99	3.68	3.28	5.32	7.07	5.64	6.44	7.58	6.36	4.47	8.74	6.21
ENSG00000021776.11	AQR	ENST00000156471.10_AQR-201,ENST00000543879.6_AQR-202,ENST00000558202.1_AQR-203,ENST00000559090.5_AQR-204,ENST00000559767.1_AQR-205,ENST00000560117.1_AQR-206	11.16	15.15	13.06	13.11	10.13	7.44	14.12	7.62	10.34	6.9	18.71	11.27	15.22	17.34	16.25	11.32	15.82	9.49	8.8	7.66	11.5	11.27	10.27	13.01	18.34	16.39	8.34	10.99	15.56	14.88	15.18	12.41	14.55	16.15	15.95	14.09	11.69
ENSG00000021826.18	CPS1	ENST00000233072.10_CPS1-201,ENST00000430249.7_CPS1-202,ENST00000451903.3_CPS1-203,ENST00000467353.1_CPS1-204,ENST00000470791.1_CPS1-205,ENST00000479988.1_CPS1-206,ENST00000497121.1_CPS1-207,ENST00000497163.1_CPS1-208,ENST00000645825.1_CPS1-209,ENST00000671984.1_CPS1-210,ENST00000673510.1_CPS1-211,ENST00000673630.1_CPS1-212,ENST00000673698.1_CPS1-213,ENST00000673711.1_CPS1-214,ENST00000674074.1_CP…	0.08	2.41	0.65	0.35	0.43	0.54	0.67	0.58	0.27	0.78	0.29	0.4	0.18	0.64	0.56	0.13	0.94	0.15	0.53	0.32	0.31	0.71	0.15	1.12	0.09	0.3	0.48	0.35	0.33	0.87	0.16	0.19	0.59	1.25	1.02	0.54	0.78
ENSG00000021852.14	C8B	ENST00000371237.9_C8B-201,ENST00000465658.1_C8B-202,ENST00000468990.2_C8B-203,ENST00000494324.2_C8B-204,ENST00000695842.1_C8B-205,ENST00000695843.1_C8B-206,ENST00000696144.1_C8B-207,ENST00000696164.1_C8B-208,ENST00000696165.1_C8B-209,ENST00000696166.1_C8B-210	0	0	0	0	0	0	0	0.15	0	0	0	0	0	0	0	0	0	0	0	0	0	0	0	0	0.03	0.23	0.93	0	0	0	0	0	0	0	0	0	0
ENSG00000022267.19	FHL1	ENST00000370674.3_FHL1-201,ENST00000370676.7_FHL1-202,ENST00000370683.6_FHL1-203,ENST00000394153.6_FHL1-204,ENST00000394155.8_FHL1-205,ENST00000420362.5_FHL1-206,ENST00000434885.5_FHL1-207,ENST00000449474.5_FHL1-208,ENST00000452016.5_FHL1-209,ENST00000456445.5_FHL1-210,ENST00000458357.5_FHL1-211,ENST00000477080.1_FHL1-212,ENST00000477204.5_FHL1-213,ENST00000535737.5_FHL1-214,ENST00000539015.5_FHL…	41.3	146.75	99.85	109.92	123.95	126.72	132.82	108.26	117.56	56.08	129.14	81.3	55.38	129.87	114.35	61.02	138.39	110.06	131.24	58.97	93.12	120.04	83.48	149.9	54.9	136.43	74.86	110.05	101.59	102.1	85.79	92.45	159.08	65.42	118.67	162.71	146.89
ENSG00000022277.13	RTF2	ENST00000023939.8_RTF2-201,ENST00000357348.10_RTF2-202,ENST00000395881.7_RTF2-203,ENST00000449062.1_RTF2-204,ENST00000466260.1_RTF2-205,ENST00000477485.1_RTF2-206,ENST00000477573.1_RTF2-207,ENST00000484084.5_RTF2-208,ENST00000487211.5_RTF2-209	51.76	30.08	32.25	45.85	46.34	43.66	36.01	64.56	35.33	99.07	39.08	31.96	41.19	45.05	32.87	111.19	40.87	41.36	44.61	63.41	61.17	37.97	37.66	45.04	69.56	46.8	53.88	58.29	52.86	60.01	47.4	63.12	31.36	42.86	37.51	36.81	38.24
ENSG00000022355.18	GABRA1	ENST00000023897.10_GABRA1-201,ENST00000393943.10_GABRA1-202,ENST00000428797.7_GABRA1-203,ENST00000437025.6_GABRA1-204,ENST00000519542.1_GABRA1-205,ENST00000519621.2_GABRA1-206,ENST00000521339.5_GABRA1-207,ENST00000522651.6_GABRA1-208,ENST00000634335.1_GABRA1-209,ENST00000635096.1_GABRA1-210,ENST00000635880.1_GABRA1-211,ENST00000635916.2_GABRA1-212,ENST00000636340.1_GABRA1-213,ENST00000636408.1_GA…	0	0.06	0	0.01	0	0.02	0.02	0	0.07	0	0	0	0.13	0.1	0	0	0	0	0.14	0.08	0	0	0.02	0	0	0.07	0.03	0	0.14	0	0.05	0	0	0.04	0	0	0.04
ENSG00000022556.16	NLRP2	ENST00000263437.10_NLRP2-201,ENST00000339757.11_NLRP2-202,ENST00000381637.3_NLRP2-203,ENST00000391721.8_NLRP2-204,ENST00000397169.3_NLRP2-205,ENST00000427260.6_NLRP2-206,ENST00000433772.6_NLRP2-207,ENST00000448584.7_NLRP2-208,ENST00000537859.5_NLRP2-209,ENST00000539848.5_NLRP2-210,ENST00000540005.1_NLRP2-211,ENST00000540597.5_NLRP2-212,ENST00000542755.1_NLRP2-213,ENST00000543010.5_NLRP2-214,ENST0…	0.96	1.46	0.75	1.44	0.66	0.52	0.28	1.6	0.27	0.48	2.5	1.49	0.72	0.29	1.25	0.3	0.65	1.77	1.1	0.71	0.36	0.3	1.51	1.04	1.08	0.65	0.46	0.67	0.22	0.32	1.09	0.18	1.13	0.78	0.56	0.94	0.83
ENSG00000022567.10	SLC45A4	ENST00000024061.7_SLC45A4-201,ENST00000517878.6_SLC45A4-202,ENST00000519067.5_SLC45A4-203,ENST00000519986.1_SLC45A4-204,ENST00000520137.1_SLC45A4-205,ENST00000521804.1_SLC45A4-206	10.02	4.22	4.32	12.97	8.86	7.86	4.72	15.54	5.38	15.18	6.76	2.76	4.31	6.42	4.56	16.12	7.14	4.15	7.59	14.85	16.32	4.07	6.38	6.68	16.01	10.97	11.35	9.06	7.16	15.49	8.67	6.15	2.75	5.21	3.42	6.07	5.04
ENSG00000022840.17	RNF10	ENST00000325954.9_RNF10-201,ENST00000366112.6_RNF10-202,ENST00000413266.6_RNF10-203,ENST00000535395.1_RNF10-204,ENST00000535417.1_RNF10-205,ENST00000535470.5_RNF10-206,ENST00000536869.5_RNF10-207,ENST00000537376.1_RNF10-208,ENST00000537740.1_RNF10-209,ENST00000537997.1_RNF10-210,ENST00000538254.1_RNF10-211,ENST00000538796.5_RNF10-212,ENST00000539486.1_RNF10-213,ENST00000540046.5_RNF10-214,ENST000…	71.01	57.2	56.51	65.39	81.75	61.57	72.13	69.14	70.1	109.33	87.73	51.94	77.83	87.45	66.56	100.21	75.22	72.54	76.32	102.15	68.32	89.27	58.12	63.78	73.26	76.21	62.64	81.6	131.36	75.14	82.55	75.03	69.02	85.43	61.46	101.19	73.62
ENSG00000022976.16	ZNF839	ENST00000420933.2_ZNF839-201,ENST00000442396.7_ZNF839-202,ENST00000557803.5_ZNF839-203,ENST00000558462.5_ZNF839-204,ENST00000558490.5_ZNF839-205,ENST00000558850.5_ZNF839-206,ENST00000559098.5_ZNF839-207,ENST00000559155.5_ZNF839-208,ENST00000559185.5_ZNF839-209,ENST00000560112.1_ZNF839-210,ENST00000560568.5_ZNF839-211,ENST00000561251.5_ZNF839-212	1.63	1.57	1.47	1.84	2.07	3.14	1.96	3.13	1.4	1.47	2.9	1.72	1.04	1.79	1.68	1.89	2.46	2.07	1.73	1.61	1.67	1.24	1.37	2.32	1.25	3.29	0.71	1.05	1.68	2.9	1.86	2.7	2.87	1.64	3.24	2.54	2.52
ENSG00000023041.12	ZDHHC6	ENST00000369404.3_ZDHHC6-201,ENST00000369405.7_ZDHHC6-202,ENST00000471035.1_ZDHHC6-203,ENST00000482410.5_ZDHHC6-204,ENST00000626395.2_ZDHHC6-205,ENST00000681964.1_ZDHHC6-206,ENST00000682006.1_ZDHHC6-207,ENST00000682055.1_ZDHHC6-208,ENST00000682143.1_ZDHHC6-209,ENST00000682182.1_ZDHHC6-210,ENST00000682195.1_ZDHHC6-211,ENST00000682267.1_ZDHHC6-212,ENST00000682441.1_ZDHHC6-213,ENST00000682616.1_ZDHH…	6.91	10.92	7.12	9.38	8.51	10.52	13.71	7.48	9.31	7.08	14.92	10.86	9.87	10.91	9.61	6.6	12.26	7.58	9.76	6.45	7.19	8.04	8.88	11.01	8.46	11.59	6.93	10.96	8.9	11.62	10.53	12.46	11.12	8.19	10.99	11.64	10.49
ENSG00000023171.20	GRAMD1B	ENST00000450171.2_GRAMD1B-201,ENST00000456860.6_GRAMD1B-202,ENST00000525757.1_GRAMD1B-203,ENST00000525945.1_GRAMD1B-204,ENST00000529432.5_GRAMD1B-205,ENST00000529750.5_GRAMD1B-206,ENST00000532581.5_GRAMD1B-207,ENST00000533341.3_GRAMD1B-208,ENST00000534764.1_GRAMD1B-209,ENST00000632815.1_GRAMD1B-210,ENST00000633087.1_GRAMD1B-211,ENST00000633646.1_GRAMD1B-212,ENST00000635736.2_GRAMD1B-213,ENST00000…	1.14	0.51	1.2	1.61	2.49	1.75	3.54	1.87	0.85	1.45	3.73	7	1.16	1.84	0.4	1.64	0.59	1.05	0.45	2.9	2.18	2.17	1.65	0.99	1.33	1.8	1.7	8.17	3.16	2.69	3.38	1.14	1.75	0.93	0.35	0.39	1.44
ENSG00000023191.17	RNH1	ENST00000354420.7_RNH1-201,ENST00000356187.9_RNH1-202,ENST00000397604.7_RNH1-203,ENST00000397614.5_RNH1-204,ENST00000397615.6_RNH1-205,ENST00000438658.6_RNH1-206,ENST00000524464.5_RNH1-207,ENST00000524780.5_RNH1-208,ENST00000525522.5_RNH1-209,ENST00000525701.5_RNH1-210,ENST00000526295.1_RNH1-211,ENST00000527485.5_RNH1-212,ENST00000528713.5_RNH1-213,ENST00000529115.5_RNH1-214,ENST00000529306.5_RNH…	63.34	93.1	114.16	113.19	109.31	109.5	130.85	81.15	125.67	79.5	118.27	123.11	116.42	118.1	123.54	73.27	155.37	123.46	120.66	86.81	102.03	144.64	111.8	127.95	90.36	132.02	80.74	89	142.82	129.34	123.21	127.28	129.76	105.42	155.08	136.57	148.79
ENSG00000023228.14	NDUFS1	ENST00000233190.11_NDUFS1-201,ENST00000423725.5_NDUFS1-202,ENST00000432169.5_NDUFS1-203,ENST00000440274.5_NDUFS1-204,ENST00000449699.5_NDUFS1-205,ENST00000454195.1_NDUFS1-206,ENST00000455934.6_NDUFS1-207,ENST00000456284.5_NDUFS1-208,ENST00000457011.5_NDUFS1-209,ENST00000498520.1_NDUFS1-210	4.24	5.71	3.71	5.36	4.69	5.78	6.15	4.12	9.26	2.68	5.5	4.56	7.76	5.81	6.84	3.96	7.57	5.54	7.13	1.99	4.11	5.55	4.5	5.5	5.06	7.18	2.85	7.51	6.92	5.93	5.08	7.09	5.78	5.05	6.68	5.59	6.53
ENSG00000023287.13	RB1CC1	ENST00000025008.10_RB1CC1-201,ENST00000435644.6_RB1CC1-202,ENST00000517963.1_RB1CC1-203,ENST00000518211.1_RB1CC1-204,ENST00000518468.1_RB1CC1-205,ENST00000518710.5_RB1CC1-206,ENST00000519912.1_RB1CC1-207,ENST00000521611.1_RB1CC1-208,ENST00000522957.1_RB1CC1-209,ENST00000523594.1_RB1CC1-210	5.41	6.75	12.22	15.17	19.08	9.08	13.31	13.61	12.21	13.81	7.29	8.87	6.56	14.4	9.09	11.34	12.72	11.48	15.81	25.15	12.96	11.33	11.91	12.05	10.15	15.82	14.13	10.31	12.72	8.59	11.6	11.09	12.39	12.39	11.37	12.56	15.97
ENSG00000023318.9	ERP44	ENST00000262455.7_ERP44-201,ENST00000684842.1_ERP44-202,ENST00000685319.1_ERP44-203,ENST00000685432.1_ERP44-204,ENST00000686275.1_ERP44-205,ENST00000687017.1_ERP44-206,ENST00000687025.1_ERP44-207,ENST00000687093.1_ERP44-208,ENST00000688230.1_ERP44-209,ENST00000689406.1_ERP44-210,ENST00000690306.1_ERP44-211,ENST00000690317.1_ERP44-212,ENST00000690739.1_ERP44-213,ENST00000691188.1_ERP44-214,ENST000…	17.38	21.59	18.99	22.89	22	20.97	25.27	26.98	23	27.73	24.55	19.4	21.18	24.88	19.55	23.64	26.9	20.5	23.42	19.56	28.92	21.56	27.14	21.72	24.47	24.3	21.98	28.34	26.5	25.04	30.16	24.2	18.69	20.54	17.47	19.09	21.77
ENSG00000023330.15	ALAS1	ENST00000310271.6_ALAS1-201,ENST00000394965.6_ALAS1-202,ENST00000459884.1_ALAS1-203,ENST00000469224.5_ALAS1-204,ENST00000484952.6_ALAS1-205,ENST00000493402.1_ALAS1-206	17.44	15.34	11.39	12.52	15.53	13.27	18.26	14.62	13.87	16.19	21.4	14.17	16.34	12.68	12.97	16.68	20	15.61	7.7	14.59	29.5	30.59	29.07	11.73	51.5	16.36	13.41	16.49	13.91	22.55	19.35	11.62	29.29	18.16	11.99	15.45	19.42
ENSG00000023445.16	BIRC3	ENST00000263464.9_BIRC3-201,ENST00000526421.6_BIRC3-202,ENST00000527309.2_BIRC3-203,ENST00000527336.1_BIRC3-204,ENST00000528940.1_BIRC3-205,ENST00000532808.5_BIRC3-206,ENST00000615299.4_BIRC3-207,ENST00000673846.1_BIRC3-208	20.08	23.03	48.81	33.86	36.56	14.74	19.86	28.71	21.66	30.31	66.85	12.21	39.52	36.64	71.53	19.43	23.53	56.15	41.82	18.41	41.56	37.98	57.52	24.69	31.18	60.46	40.97	84.97	28.17	28.91	51.31	59.19	45.64	51.17	55.59	25.38	43.06
ENSG00000023516.9	AKAP11	ENST00000025301.4_AKAP11-201	0.38	3.14	1.2	1.89	1.66	1.99	2.07	1.49	1.56	0.6	2.06	1.3	0.8	1.46	1.49	0.6	2.01	1.39	1.95	0.68	0.97	0.66	1.35	2.83	1.06	2.66	0.66	1.57	1.05	1.77	1.61	2.18	2.24	0.85	2.42	2.1	1.74
ENSG00000023572.10	GLRX2	ENST00000367439.8_GLRX2-201,ENST00000367440.3_GLRX2-202,ENST00000472197.1_GLRX2-203,ENST00000608166.2_GLRX2-204	3.14	2.53	1.54	3.95	3.95	2.42	4.73	4.43	4.36	3.08	3.53	1.49	3.93	4.49	4.1	3.05	4.44	3.24	2.98	3.14	4.83	2.25	4.16	2.95	2.24	2.17	3.42	1.77	5.82	2.31	4.25	2.51	3.83	3.94	2.04	2.73	3.46
ENSG00000023608.5	SNAPC1	ENST00000216294.5_SNAPC1-201	2.48	1.71	5.07	5.17	3.16	2.88	5.79	4	4.74	4.96	7.67	2.76	8.84	8.14	8.02	2.9	4.55	4.78	3.94	3.56	3.54	3.76	5.09	3.9	7.16	4.95	5.38	8.02	5.91	2.4	4.84	4.54	2.74	7.73	3.3	3.03	4.8
ENSG00000023697.13	DERA	ENST00000428559.7_DERA-201,ENST00000524480.5_DERA-202,ENST00000526521.5_DERA-203,ENST00000526530.1_DERA-204,ENST00000528821.5_DERA-205,ENST00000530274.5_DERA-206,ENST00000531803.5_DERA-207,ENST00000532573.1_DERA-208,ENST00000532964.5_DERA-209,ENST00000533447.5_DERA-210	4.47	5.97	3.8	6.95	8.82	8.19	11.18	5.93	9.73	6.36	8.31	5.85	4.6	5.45	5.92	2.82	7.1	7	9.45	3.04	5.64	3.89	7.47	7.71	1.96	9.26	4.5	6.82	5.29	10.15	6.56	7.76	8.04	6.9	7.69	9.44	10.44
ENSG00000023734.11	STRAP	ENST00000025399.10_STRAP-201,ENST00000419869.7_STRAP-202,ENST00000536737.1_STRAP-203,ENST00000538718.1_STRAP-204,ENST00000539887.1_STRAP-205,ENST00000541731.1_STRAP-206	27.77	27.31	51.2	32.29	35.09	28.77	30.22	29.91	51.6	46.78	39.27	25.32	59.15	51.08	54.86	30.47	38.9	51.92	53.11	27.37	33.86	43.09	37.63	31.64	55.04	41.06	35.59	45.03	43.98	40.01	50.9	43.37	37.13	46.61	42.24	42.81	44.86
ENSG00000023839.12	ABCC2	ENST00000370434.1_ABCC2-201,ENST00000496621.1_ABCC2-202,ENST00000647814.1_ABCC2-203,ENST00000647836.1_ABCC2-204,ENST00000648324.1_ABCC2-205,ENST00000648523.1_ABCC2-206,ENST00000648689.1_ABCC2-207,ENST00000649459.1_ABCC2-208,ENST00000649493.1_ABCC2-209,ENST00000649932.1_ABCC2-210	0.54	0.4	0.18	0.76	0.06	1.25	1.15	0.44	0.35	0.55	0.65	1.13	0.04	0.83	0.17	1.16	0.78	0.34	0.19	0.29	0.8	0.78	1.11	0.18	0.28	1.06	0.63	0.1	0.49	2.61	0.53	0.56	0.7	0.58	0.04	0.63	1.2
ENSG00000023892.12	DEF6	ENST00000316637.7_DEF6-201,ENST00000444278.3_DEF6-202,ENST00000468102.2_DEF6-203,ENST00000698929.1_DEF6-204,ENST00000698930.1_DEF6-205,ENST00000698931.1_DEF6-206	27.56	5.14	12.37	18.08	16.19	16.14	14.27	25.74	8.12	22.21	28.01	10.36	4.74	10.16	9.51	30.8	8.45	14.05	13.72	25.3	15.6	6.86	17.55	7.25	14.85	19.06	15.65	19.71	22.43	22.4	13.9	21.07	10.06	19.94	4.39	9.63	14.48
ENSG00000023902.14	PLEKHO1	ENST00000369124.5_PLEKHO1-201,ENST00000369126.5_PLEKHO1-202,ENST00000441340.1_PLEKHO1-203,ENST00000477309.1_PLEKHO1-204,ENST00000479194.5_PLEKHO1-205,ENST00000485470.1_PLEKHO1-206,ENST00000492304.1_PLEKHO1-207,ENST00000502767.1_PLEKHO1-208,ENST00000607609.2_PLEKHO1-209	55.22	21.67	37.22	49.61	41.84	34.67	55.45	61.19	34.06	44.94	82.58	47.27	36.29	32.12	16.46	68.09	36.06	43.25	29.39	56.32	54.71	58.29	46.09	40.2	59.01	41.8	51.34	75.18	53.89	56.8	55.3	39.64	36.99	33.56	29.67	32.11	52.1
ENSG00000023909.10	GCLM	ENST00000370238.8_GCLM-201,ENST00000462183.1_GCLM-202,ENST00000467772.1_GCLM-203,ENST00000615724.1_GCLM-204	5.21	2	6.54	6.3	5.17	3.85	4.99	6.76	9.32	11.29	5.91	3.41	7.47	9.78	5.43	7.93	6.5	9.32	9.69	8.43	9.7	10.51	4.67	3.13	15.24	6.59	12.12	8.18	7.53	7.28	9.95	3.8	4.62	8.78	3.76	4.3	10.36
ENSG00000024048.11	UBR2	ENST00000372899.6_UBR2-201,ENST00000372901.2_UBR2-202,ENST00000372903.6_UBR2-203	5.42	3.86	1.68	3.97	4.04	3.87	3.82	5.61	2.3	2.63	4.63	2.37	1.84	2.89	2.27	3.65	3.45	2.05	3.38	2.53	2.02	1.74	2.72	4.24	2.88	5.46	2.08	3.99	3.23	4.37	3.31	4.57	3.26	2.16	3.4	3.51	3.43
ENSG00000024422.12	EHD2	ENST00000263277.8_EHD2-201,ENST00000538399.1_EHD2-202,ENST00000540884.1_EHD2-203,ENST00000596225.5_EHD2-204,ENST00000602215.1_EHD2-205	18.38	69.37	35.26	44.54	37.19	45.23	48.38	26.41	38.56	14.03	52.48	48.78	25.26	38.23	32.65	21.2	48.14	28.45	31.19	21.1	27.71	43.94	24.39	56.04	27.28	46.19	13.48	32.65	33.57	58.77	36.51	49.93	52.44	17.12	46.63	63.85	43.87
ENSG00000024526.17	DEPDC1	ENST00000370966.9_DEPDC1-201,ENST00000456315.7_DEPDC1-202,ENST00000488146.5_DEPDC1-203,ENST00000489862.1_DEPDC1-204,ENST00000525124.1_DEPDC1-205	0.34	0	0.03	0.02	0	0.14	0.04	0.01	0	0	0.3	0.01	0	0	0	0.01	0.04	0	0	0.02	0.19	0	0	0.04	0	0.12	0	0.04	0	0	0.04	0	0	0.04	0	0	0.02
ENSG00000024862.18	CCDC28A	ENST00000617445.5_CCDC28A-201	3.35	8.79	4.63	4.77	5.43	6.83	7.96	6.46	3.97	4.9	7.9	4.68	1.24	3.13	3.22	7.84	4.65	4.35	3.69	2.38	3.96	2.24	5.29	6.4	2.83	8.41	4.25	8.6	6.03	8.02	3.79	7.33	7.63	2.59	8.53	6.07	3.73
ENSG00000025039.15	RRAGD	ENST00000359203.3_RRAGD-201,ENST00000369415.9_RRAGD-202,ENST00000492783.1_RRAGD-203	1.9	0.51	0.61	1.08	1.3	2.14	1.57	4.75	0.8	2.42	2.47	1.17	0.82	1.18	0.38	3.62	1.72	0.74	1.19	2.16	2.34	0.96	1.88	1.07	1.7	1.48	2.73	2.45	1.57	3.39	3.08	3.35	0.42	1.13	0.55	2.18	2.43
ENSG00000025156.13	HSF2	ENST00000368455.9_HSF2-201,ENST00000452194.5_HSF2-202,ENST00000465214.2_HSF2-203	1.02	4.76	3.42	1.99	4.22	2.84	4.57	2.35	2.72	0.85	2.99	2.01	2.28	4	3.42	0.26	4.09	2.72	2.14	1.52	2.96	2.74	1.99	2.81	1.43	3.39	1.2	2.1	2.41	2.7	1.97	4.38	2.51	2.08	4.5	1.86	3.23
ENSG00000025293.17	PHF20	ENST00000339089.10_PHF20-201,ENST00000374000.8_PHF20-202,ENST00000374012.8_PHF20-203,ENST00000420233.1_PHF20-204,ENST00000449988.1_PHF20-205,ENST00000452270.5_PHF20-206,ENST00000461122.5_PHF20-207,ENST00000461405.1_PHF20-208,ENST00000473943.1_PHF20-209,ENST00000480940.1_PHF20-210,ENST00000481202.5_PHF20-211,ENST00000485604.1_PHF20-212,ENST00000486408.5_PHF20-213,ENST00000495338.5_PHF20-214,ENST00…	14.78	8.32	19.18	22.13	16.25	12.28	23	15.46	21.31	33.49	22.53	10.13	12.17	28.21	27.99	23.4	20.37	21.11	24.45	16.63	18.03	11.85	30.24	14.39	9.06	26.46	21	20.79	16.71	22.22	20.02	31.36	15.6	18.42	20.99	16.97	31.18
ENSG00000025423.11	HSD17B6	ENST00000322165.1_HSD17B6-201,ENST00000553476.1_HSD17B6-202,ENST00000554150.5_HSD17B6-203,ENST00000554155.1_HSD17B6-204,ENST00000554643.5_HSD17B6-205,ENST00000555159.5_HSD17B6-206,ENST00000555805.5_HSD17B6-207,ENST00000556481.5_HSD17B6-208,ENST00000556650.5_HSD17B6-209,ENST00000556875.5_HSD17B6-210	3.96	36.63	24.05	26.48	26.36	23.35	11.17	10.69	44.35	8.85	6.68	14.7	27.42	22.43	12.86	1.59	59.98	30.26	33	9.26	10.37	26.81	9.68	19.74	5.88	42.38	9.2	2.57	17.11	8.23	4.93	4.84	34.47	15.92	40.77	23.81	27.06
ENSG00000025434.19	NR1H3	ENST00000395397.7_NR1H3-201,ENST00000405576.5_NR1H3-202,ENST00000405853.7_NR1H3-203,ENST00000407404.5_NR1H3-204,ENST00000412937.5_NR1H3-205,ENST00000419652.5_NR1H3-206,ENST00000420369.5_NR1H3-207,ENST00000436029.5_NR1H3-208,ENST00000436778.5_NR1H3-209,ENST00000437276.1_NR1H3-210,ENST00000441012.7_NR1H3-211,ENST00000444396.5_NR1H3-212,ENST00000449369.5_NR1H3-213,ENST00000457932.5_NR1H3-214,ENST000…	12.27	11.18	13.53	14.04	19.67	25.42	29.61	14.35	11.56	4.51	28.55	21.13	5.03	15.86	10.24	8.71	13.76	7.93	12.98	8.04	12.89	12.76	15.16	12.98	13.18	17.48	10.46	12.14	18.87	24.48	13.9	24.35	15.4	11.13	11.15	16.84	11.02
ENSG00000025708.14	TYMP	ENST00000252029.8_TYMP-201,ENST00000395678.7_TYMP-202,ENST00000395680.6_TYMP-203,ENST00000395681.6_TYMP-204,ENST00000425169.1_TYMP-205,ENST00000476284.1_TYMP-206,ENST00000487162.1_TYMP-207,ENST00000487577.5_TYMP-208,ENST00000650719.1_TYMP-209,ENST00000651095.1_TYMP-210,ENST00000651196.1_TYMP-211,ENST00000651401.1_TYMP-212,ENST00000651490.1_TYMP-213,ENST00000651906.1_TYMP-214,ENST00000652237.1_TYM…	175.94	39.91	99.92	172.51	136.27	95.7	111.52	238.72	73.54	243.18	184.07	54.31	81.08	123.04	50.76	464.59	93.86	127.78	93.26	182.13	247.85	115.63	167.16	78.27	358.37	114.75	229.15	283.32	324.15	237.66	268.06	137.56	62.8	246.87	30.99	87.97	150.29
ENSG00000025770.19	NCAPH2	ENST00000299821.15_NCAPH2-201,ENST00000395698.7_NCAPH2-202,ENST00000395701.7_NCAPH2-203,ENST00000418794.1_NCAPH2-204,ENST00000420993.7_NCAPH2-205,ENST00000518394.5_NCAPH2-206,ENST00000520297.5_NCAPH2-207,ENST00000522048.1_NCAPH2-208,ENST00000522304.1_NCAPH2-209,ENST00000523045.5_NCAPH2-210	9.99	9.02	15.99	17.07	17.43	14.31	20.44	14.09	13.99	11.74	16.35	15.31	16.67	15.07	18.31	16.58	16.93	18.46	18.35	16.5	12.8	17.41	17.83	13.59	16.44	18.18	14.19	16.54	14.36	14.99	13.56	16.41	12.86	11.71	18.01	17.04	19.57
ENSG00000025772.8	TOMM34	ENST00000372813.4_TOMM34-201	9.99	16.97	15.36	11.11	11.04	12.42	13.92	7.93	13.51	12.42	19.21	12.39	22.94	18.78	15.52	7.89	15.73	14.51	13.37	10.91	14.3	19.17	9.94	11.96	26.67	15.71	9.97	14.09	11.54	14.1	15.98	26.61	15.27	16.13	13.13	16.56	16.66
ENSG00000025796.14	SEC63	ENST00000369002.9_SEC63-201,ENST00000429168.1_SEC63-202,ENST00000446496.1_SEC63-203,ENST00000459782.1_SEC63-204,ENST00000460009.1_SEC63-205,ENST00000465210.1_SEC63-206,ENST00000466419.1_SEC63-207,ENST00000473746.1_SEC63-208,ENST00000484803.5_SEC63-209,ENST00000489455.1_SEC63-210	11.39	23.2	16.77	27.46	19.58	21.61	33.62	16.04	24.85	11.5	21.95	23.38	27.7	25.66	32.54	13.66	30.45	25.62	30.97	15.35	16.87	38.48	21.42	30.45	31.49	28.95	13.53	24.21	27.21	28.69	21.48	26.11	27.38	33.27	26.94	33.04	38.66
ENSG00000025800.14	KPNA6	ENST00000373625.8_KPNA6-201,ENST00000446515.1_KPNA6-202,ENST00000469790.1_KPNA6-203,ENST00000471599.5_KPNA6-204	3.64	5.46	6.49	5.83	5.14	5.14	5.51	3.9	5.94	4.14	7.87	3.99	7.78	7.43	7.09	3.44	5.55	6.15	5.61	4.04	3.9	6.25	4.52	5.41	7.9	5.7	3.88	6.49	6.29	5.45	6.61	8.18	6.39	6.06	6.73	6.26	8.08
ENSG00000026025.16	VIM	ENST00000224237.9_VIM-201,ENST00000421459.2_VIM-202,ENST00000469543.5_VIM-203,ENST00000478746.1_VIM-204,ENST00000485947.1_VIM-205,ENST00000487938.5_VIM-206,ENST00000495528.1_VIM-207,ENST00000497849.1_VIM-208,ENST00000544301.7_VIM-209,ENST00000637053.1_VIM-210	1052	1090.77	1387.31	1666.83	1848	1623.36	2122.51	1633.69	1701.79	2352.86	2078.51	1854.47	1539.73	1370.85	1441.66	2083.2	1617.56	1483.84	1236.73	2484.79	2316.27	2259.54	2113.76	1767.5	2374.96	1547.62	1862.88	2082.44	2587.08	1920.76	2506.82	1520.22	1149.5	1458.79	1161.78	1804.08	1653.46
ENSG00000026036.23	RTEL1-TNFRSF6B	ENST00000480273.5_RTEL1-TNFRSF6B-201,ENST00000492259.6_RTEL1-TNFRSF6B-202,ENST00000496281.2_RTEL1-TNFRSF6B-203,ENST00000697815.1_RTEL1-TNFRSF6B-204	0.23	0.3	1	1.8	1	0.39	1.24	1.21	0.43	0.58	0.69	1.96	0.7	0.74	0.62	0.59	0.94	1.05	0.79	0.74	1.06	0.83	1.54	1.39	1.11	1.65	1.52	1.02	0.54	1.45	1.25	0.93	0.98	0.87	0.64	0.86	1.13
ENSG00000026103.25	FAS	ENST00000313771.10_FAS-201,ENST00000355279.2_FAS-202,ENST00000355740.8_FAS-203,ENST00000357339.7_FAS-204,ENST00000371857.8_FAS-205,ENST00000460510.6_FAS-206,ENST00000466081.6_FAS-207,ENST00000477270.6_FAS-208,ENST00000479522.6_FAS-209,ENST00000484444.6_FAS-210,ENST00000487314.1_FAS-211,ENST00000488877.6_FAS-212,ENST00000492756.7_FAS-213,ENST00000494410.5_FAS-214,ENST00000494799.6_FAS-215,ENST0000…	20.06	79.22	83.02	43.19	35.84	37.69	23.72	33.5	56.96	33.54	30.6	18.21	64.11	33.72	65.97	19.68	59.88	37.59	52.88	25.6	37.7	32.69	50.54	46.43	21.27	68.39	26.65	29.97	32.59	16.63	31.56	22.36	52.17	24.34	64.23	46.52	51.74
ENSG00000026297.17	RNASET2	ENST00000028008.9_RNASET2-201,ENST00000358165.7_RNASET2-202,ENST00000366855.10_RNASET2-203,ENST00000421787.5_RNASET2-204,ENST00000467705.6_RNASET2-205,ENST00000476238.6_RNASET2-206,ENST00000478180.6_RNASET2-207,ENST00000496851.6_RNASET2-208,ENST00000499370.6_RNASET2-209,ENST00000508775.6_RNASET2-210,ENST00000509073.1_RNASET2-211,ENST00000510083.1_RNASET2-212,ENST00000611959.2_RNASET2-213,ENST0000…	361.95	95.85	88.44	155.55	203.56	205.38	152.08	240.05	93.98	178.9	237.07	76.19	67.29	116.38	68.1	374.83	109.27	146.51	213.06	215.4	217.98	68.31	184.26	173.5	152.11	189.8	280.96	153.61	160.16	164.42	231.31	133	78.94	98.82	59	147.82	160.75
ENSG00000026508.21	CD44	ENST00000263398.11_CD44-201,ENST00000278385.10_CD44-202,ENST00000278386.10_CD44-203,ENST00000279452.10_CD44-204,ENST00000352818.8_CD44-205,ENST00000415148.6_CD44-206,ENST00000425428.6_CD44-207,ENST00000428726.8_CD44-208,ENST00000433892.6_CD44-209,ENST00000434472.6_CD44-210,ENST00000442151.6_CD44-211,ENST00000524922.1_CD44-212,ENST00000525209.5_CD44-213,ENST00000525211.6_CD44-214,ENST00000525241.1…	172.44	57.55	261.46	235.14	394.75	244.2	431.8	362.42	378.24	884.46	607.66	366.01	456.02	331.1	133.02	714.01	234.25	368.24	239.12	1274.82	1003.54	873.49	490.67	240.48	1208.49	187.44	672.06	1066.96	479.53	382.97	834.11	252.52	94.25	403.7	76.41	225.94	416.55
ENSG00000026559.14	KCNG1	ENST00000371571.5_KCNG1-201,ENST00000424171.5_KCNG1-202,ENST00000433903.5_KCNG1-203,ENST00000439216.5_KCNG1-204,ENST00000447736.1_KCNG1-205,ENST00000506387.1_KCNG1-206	0	0.88	0.22	1.5	0.88	0.95	0.2	0.31	0.59	0.34	1.06	0.54	1.14	1.48	0.26	0.16	0.62	0.73	0.93	0.4	0.34	0.48	0.56	0.82	1.69	1.42	0.12	0.55	0.52	0.11	0.35	0.46	0.79	0.33	0.84	0.72	0.66
ENSG00000026652.15	AGPAT4	ENST00000320285.9_AGPAT4-201,ENST00000366905.3_AGPAT4-202,ENST00000366911.9_AGPAT4-203,ENST00000436279.1_AGPAT4-204,ENST00000437165.1_AGPAT4-205,ENST00000624499.2_AGPAT4-206	1.5	3.16	2.41	1.95	3.63	2.71	5.17	1.63	3.37	2.91	5.52	3.44	2.28	4.04	2.12	1.95	5.42	2.17	3.79	2.97	3.88	2.62	3.98	3.27	5.51	4.22	2.87	3.36	4.49	5.99	4.24	3.1	3.3	1.6	1.98	2.54	3.2
ENSG00000026751.17	SLAMF7	ENST00000359331.8_SLAMF7-201,ENST00000368042.7_SLAMF7-202,ENST00000368043.8_SLAMF7-203,ENST00000441662.6_SLAMF7-204,ENST00000444090.6_SLAMF7-205,ENST00000458104.6_SLAMF7-206,ENST00000458602.6_SLAMF7-207,ENST00000484221.1_SLAMF7-208,ENST00000488819.1_SLAMF7-209,ENST00000495334.1_SLAMF7-210,ENST00000621377.4_SLAMF7-211	2.18	2.1	1.73	1.49	3.13	2.36	5.65	5.82	1.93	5.78	12.22	4.05	0.99	1.65	0.2	5.11	3.39	2.71	2.05	7.41	18.43	5.67	4.61	5.51	4.57	2.36	2.47	19.11	3.53	5.15	9.86	3.33	0.71	2.38	0.39	1.11	2.92
ENSG00000026950.17	BTN3A1	ENST00000082468.11_BTN3A1-201,ENST00000289361.11_BTN3A1-202,ENST00000414912.2_BTN3A1-203,ENST00000425234.6_BTN3A1-204,ENST00000427334.5_BTN3A1-205,ENST00000450085.6_BTN3A1-206,ENST00000465690.6_BTN3A1-207,ENST00000476549.6_BTN3A1-208,ENST00000502361.1_BTN3A1-209,ENST00000506698.1_BTN3A1-210,ENST00000513047.5_BTN3A1-211	15.73	13.51	6.94	12	12.8	12.42	12.84	20.93	8.81	9.37	19.42	13.93	3.53	8.06	10.37	14.31	19.05	10.08	12.96	6.69	10.56	8.99	9.82	15.79	5.35	19.46	8.68	19.1	15.46	14.12	12.6	13.83	10.68	8.05	18.91	13.77	11.33
ENSG00000027001.10	MIPEP	ENST00000382172.4_MIPEP-201,ENST00000433710.2_MIPEP-202,ENST00000464194.3_MIPEP-203,ENST00000469167.1_MIPEP-204,ENST00000494139.1_MIPEP-205	2.16	4.68	2.83	2.85	3.46	2.44	3.71	3.18	3.24	1.08	2.42	3.66	3.4	2.74	4.58	1.45	5.13	2.83	3.83	1.56	1.77	2	1.65	4.49	0.96	3.95	0.75	1.28	3.14	1.87	1.45	2.12	3.42	2.43	4.82	3.38	4.5
ENSG00000027075.17	PRKCH	ENST00000332981.11_PRKCH-201,ENST00000536400.5_PRKCH-202,ENST00000552875.2_PRKCH-203,ENST00000553265.5_PRKCH-204,ENST00000553726.5_PRKCH-205,ENST00000553830.1_PRKCH-206,ENST00000553831.5_PRKCH-207,ENST00000553846.1_PRKCH-208,ENST00000553889.5_PRKCH-209,ENST00000554835.1_PRKCH-210,ENST00000555082.5_PRKCH-211,ENST00000555110.1_PRKCH-212,ENST00000555185.5_PRKCH-213,ENST00000555233.5_PRKCH-214,ENST00…	3.49	5.63	4.56	12.68	8.98	12.1	14.13	11.57	5.14	34.8	27.13	14.19	4.27	6.99	3.52	11.9	8.06	9.46	4.8	22.09	23.86	6.51	30.42	14.55	13.76	7.49	12.02	39.36	6.34	20.71	21.63	20.57	3.99	5.83	4.73	6	5.14
ENSG00000027644.5	INSRR	ENST00000368195.4_INSRR-201	0	0	0	0.08	0.1	0.07	0.2	0.03	0.04	0.02	0.35	0.09	0.03	0.1	0	0.03	0.05	0.02	0	0.07	0.09	0.05	0.12	0.11	0.19	0.03	0.08	0.37	0.08	0.54	0.06	0.25	0.03	0.01	0.04	0.08	0.09
ENSG00000027697.16	IFNGR1	ENST00000367739.9_IFNGR1-201,ENST00000414770.6_IFNGR1-202,ENST00000458076.6_IFNGR1-203,ENST00000478333.1_IFNGR1-204,ENST00000642390.1_IFNGR1-205,ENST00000643119.1_IFNGR1-206,ENST00000644894.1_IFNGR1-207,ENST00000645045.1_IFNGR1-208,ENST00000645753.1_IFNGR1-209,ENST00000646036.1_IFNGR1-210,ENST00000646898.1_IFNGR1-211,ENST00000647124.1_IFNGR1-212,ENST00000696693.1_IFNGR1-213,ENST00000696694.1_IFNG…	70.99	49.07	67.56	120	103.05	81.57	75.64	108.35	66.55	250.53	88.72	41.94	51.46	120.92	48.68	202.78	66.57	68.22	71.44	141.59	85.4	49.78	139.93	77.93	102.16	109.17	95.69	161.19	98.75	145.77	132.01	177.75	59.17	75.92	65.55	82.14	77.24
ENSG00000027847.14	B4GALT7	ENST00000029410.10_B4GALT7-201,ENST00000502420.1_B4GALT7-202,ENST00000505145.1_B4GALT7-203,ENST00000505433.5_B4GALT7-204,ENST00000505468.1_B4GALT7-205,ENST00000507061.1_B4GALT7-206,ENST00000510761.1_B4GALT7-207,ENST00000515353.1_B4GALT7-208	7.6	6.97	7.89	9.65	9.33	10.36	13.95	3.85	6.7	3.22	7	7.8	11.48	8.04	9.66	2.95	8.66	7.31	9.94	3.67	5.78	7.45	8.63	9.09	7.8	7.1	4.73	9.72	8.24	11.3	9.48	10.87	7.77	7.26	10.96	8.43	9.14
ENSG00000027869.12	SH2D2A	ENST00000368198.7_SH2D2A-201,ENST00000368199.8_SH2D2A-202,ENST00000392306.2_SH2D2A-203,ENST00000468744.5_SH2D2A-204,ENST00000486350.1_SH2D2A-205,ENST00000495306.1_SH2D2A-206	7.47	8.03	3.6	13.38	15.19	21.93	33.13	14.19	7.48	24.98	71.88	33.2	7.88	5.03	1.83	29.95	10	8.92	4.9	15.93	24.21	31.5	32.52	23.99	23.72	6.27	11.25	88.1	13.61	41.2	27.68	16.24	6.03	11.21	1.99	8.23	12.71
ENSG00000028116.18	VRK2	ENST00000340157.9_VRK2-201,ENST00000412104.6_VRK2-202,ENST00000417641.6_VRK2-203,ENST00000428021.1_VRK2-204,ENST00000432057.2_VRK2-205,ENST00000435505.6_VRK2-206,ENST00000440705.6_VRK2-207,ENST00000463222.1_VRK2-208,ENST00000478687.5_VRK2-209,ENST00000648897.1_VRK2-210	2.19	7.16	4.25	7.29	6.64	6.99	7.23	4.66	5.98	5.13	7.81	3.9	7.34	5.48	6.63	4.79	8.68	8.45	6.68	4.03	6.3	5.46	6.26	8.19	7.81	7.61	7.18	8.05	4.26	5.08	7.18	7.46	6.39	7.37	8.26	4.74	5.26
ENSG00000028137.19	TNFRSF1B	ENST00000376259.7_TNFRSF1B-201,ENST00000489921.1_TNFRSF1B-202,ENST00000492361.1_TNFRSF1B-203,ENST00000536782.2_TNFRSF1B-204	116.45	26.59	103.43	158.45	138.73	96.85	88.52	174.14	64.44	504.03	231.46	58	57.71	86.85	31.39	468.58	62.16	176.42	67.95	506.95	497.23	148.32	198.56	110.3	378.32	96.62	268.98	367.29	188.49	259.86	352.16	130.95	31.1	157.14	15.86	73.36	104.34
ENSG00000028203.19	VEZT	ENST00000356859.8_VEZT-201,ENST00000397792.8_VEZT-202,ENST00000436874.6_VEZT-203,ENST00000546365.5_VEZT-204,ENST00000546398.5_VEZT-205,ENST00000546409.5_VEZT-206,ENST00000546445.5_VEZT-207,ENST00000546557.5_VEZT-208,ENST00000546951.1_VEZT-209,ENST00000547484.5_VEZT-210,ENST00000547611.5_VEZT-211,ENST00000547894.5_VEZT-212,ENST00000547997.5_VEZT-213,ENST00000548245.5_VEZT-214,ENST00000548371.5_VEZ…	8.37	26.61	21.67	16.43	17.68	16.98	17.46	12.76	20.12	9.6	16.65	16.15	15.21	23.46	21.47	5.77	18.71	16.35	17.51	8.4	10.2	17.25	10.5	16.05	14.29	22.34	16.38	14.15	13.1	10.85	13.24	17.24	21.36	19.31	25.47	20.63	21.35
ENSG00000028277.22	POU2F2	ENST00000342301.8_POU2F2-201,ENST00000389341.9_POU2F2-202,ENST00000524801.6_POU2F2-203,ENST00000526816.6_POU2F2-204,ENST00000526831.2_POU2F2-205,ENST00000528894.8_POU2F2-206,ENST00000529067.5_POU2F2-207,ENST00000529952.5_POU2F2-208,ENST00000530982.7_POU2F2-209,ENST00000531773.5_POU2F2-210,ENST00000532176.2_POU2F2-211,ENST00000533548.1_POU2F2-212,ENST00000534559.5_POU2F2-213,ENST00000558596.4_POU2…	5.18	3.51	3.21	6.1	5.01	4.52	4.49	6.6	1.45	11.48	18.56	3.19	1.25	3.21	1.2	7.3	2.67	2.75	2.61	4.92	14.76	5.15	7.6	3.86	8.05	3.96	5.42	9.71	9.1	11.63	15.57	5.5	3.18	6.51	0.79	8.01	6.11
ENSG00000028310.18	BRD9	ENST00000466684.5_BRD9-201,ENST00000467963.6_BRD9-202,ENST00000475706.5_BRD9-203,ENST00000483173.5_BRD9-204,ENST00000483234.5_BRD9-205,ENST00000487688.1_BRD9-206,ENST00000489093.1_BRD9-207,ENST00000489816.5_BRD9-208,ENST00000490814.6_BRD9-209,ENST00000493082.5_BRD9-210,ENST00000494422.1_BRD9-211,ENST00000495265.5_BRD9-212,ENST00000495794.5_BRD9-213,ENST00000497410.5_BRD9-214,ENST00000518250.5_BRD…	8.77	5.79	10.78	10.29	7.88	8.62	14.16	9.94	11.08	7.41	10.93	10.52	15.81	13.77	12.03	8.91	9.49	10.16	5.29	6.53	9.42	10.19	11.1	8.19	14.49	12.16	8.05	9.15	9.02	10.29	10.08	12.91	12.01	10.61	10.48	9.08	11.41
ENSG00000028528.15	SNX1	ENST00000261889.9_SNX1-201,ENST00000380285.7_SNX1-202,ENST00000558040.5_SNX1-203,ENST00000559061.5_SNX1-204,ENST00000559339.1_SNX1-205,ENST00000559389.1_SNX1-206,ENST00000559401.1_SNX1-207,ENST00000559844.6_SNX1-208,ENST00000559961.1_SNX1-209,ENST00000560260.5_SNX1-210,ENST00000560829.5_SNX1-211,ENST00000560861.1_SNX1-212,ENST00000561026.5_SNX1-213,ENST00000625244.2_SNX1-214	19.38	21.21	36.81	28.43	32.18	32.63	37.26	35.31	36.61	31.29	34.87	28.44	41.16	42.28	53.23	25.36	51.54	53.36	49.68	21.5	31.39	32.88	35.35	29.81	38.25	44.45	28.82	43.03	37.2	44.88	40.16	64.62	39.92	42.71	53.35	42.7	46.68
ENSG00000028839.10	TBPL1	ENST00000237264.9_TBPL1-201,ENST00000367869.1_TBPL1-202,ENST00000367871.5_TBPL1-203,ENST00000416965.5_TBPL1-204,ENST00000457715.1_TBPL1-205,ENST00000477527.1_TBPL1-206,ENST00000481694.1_TBPL1-207,ENST00000613034.4_TBPL1-208	6.32	14.23	5.65	15.31	6.96	8.65	11.68	13.61	8.57	5.77	13.37	8.09	5.63	7.08	6.27	7.76	10.63	6.26	5.9	4.55	6.67	7.46	7.42	9.4	11.72	5.04	6.88	10.03	8.98	10.58	7.71	12.49	9.7	4.81	7.17	7.58	6.26
ENSG00000029153.15	ARNTL2	ENST00000261178.9_ARNTL2-201,ENST00000266503.10_ARNTL2-202,ENST00000311001.9_ARNTL2-203,ENST00000395901.6_ARNTL2-204,ENST00000457040.6_ARNTL2-205,ENST00000539558.1_ARNTL2-206,ENST00000542388.1_ARNTL2-207,ENST00000544915.5_ARNTL2-208,ENST00000546179.5_ARNTL2-209	0.49	0.02	1.38	0.34	0.86	0.11	0.36	0.38	0.8	0.52	0.46	0.15	2.81	0.65	0.95	0.38	0.68	2.65	0.81	0.4	0.86	1.02	0.64	0.48	0.86	0.9	1.12	0.6	0.55	0.35	1.06	0.23	0.53	1.5	0.37	0.26	0.91
ENSG00000029363.17	BCLAF1	ENST00000353331.8_BCLAF1-201,ENST00000392348.6_BCLAF1-202,ENST00000476194.1_BCLAF1-203,ENST00000526228.1_BCLAF1-204,ENST00000527536.5_BCLAF1-205,ENST00000527613.5_BCLAF1-206,ENST00000527759.5_BCLAF1-207,ENST00000528229.1_BCLAF1-208,ENST00000529522.5_BCLAF1-209,ENST00000529826.5_BCLAF1-210,ENST00000529917.5_BCLAF1-211,ENST00000530429.5_BCLAF1-212,ENST00000530767.5_BCLAF1-213,ENST00000531224.6_BCLA…	62.52	41.71	57.01	76.35	86.71	67.21	87.32	76.57	66.66	77.61	73.33	61.17	64.78	72.52	58.76	93.2	88.51	56.03	83.23	74.39	55.06	59.84	66.04	72.96	68.55	87.52	88.37	81.05	74.96	64.88	73.13	71.51	60.67	78.07	68.73	67.43	74.57
ENSG00000029364.12	SLC39A9	ENST00000031146.8_SLC39A9-201,ENST00000336643.10_SLC39A9-202,ENST00000538956.5_SLC39A9-203,ENST00000554023.1_SLC39A9-204,ENST00000554059.1_SLC39A9-205,ENST00000555245.5_SLC39A9-206,ENST00000555840.5_SLC39A9-207,ENST00000556125.5_SLC39A9-208,ENST00000556605.5_SLC39A9-209,ENST00000557046.1_SLC39A9-210,ENST00000628474.2_SLC39A9-211	3.98	6.05	6.21	6.72	5.93	5.51	7.05	4.82	6.45	4.51	6.58	4.53	5.33	6.24	6.55	3.93	6.63	5.44	5.54	4.75	5.62	6.94	5.27	6.85	5.87	7.32	5.27	5.85	5.68	5.08	6.64	5.95	6.46	4.61	7.04	7.74	7.07
ENSG00000029534.22	ANK1	ENST00000265709.14_ANK1-201,ENST00000289734.13_ANK1-202,ENST00000314214.12_ANK1-203,ENST00000335651.6_ANK1-204,ENST00000347528.8_ANK1-205,ENST00000348036.8_ANK1-206,ENST00000518061.1_ANK1-207,ENST00000518715.2_ANK1-208,ENST00000520299.5_ANK1-209,ENST00000521407.1_ANK1-210,ENST00000522231.5_ANK1-211,ENST00000522543.6_ANK1-212,ENST00000524227.5_ANK1-213,ENST00000645531.1_ANK1-214,ENST00000705521.1_…	0.1	0.09	0.03	0.24	0.27	0.1	0.35	1.15	0.38	0.78	0.7	0.27	0.03	0.37	0	0.09	0.26	0.2	0.14	0.15	0.18	0.54	0.25	0.44	0.5	0.49	0.19	0.31	0.66	0.32	0.13	0.25	0.31	0.07	0.06	0.13	0.26
ENSG00000029559.7	IBSP	ENST00000226284.7_IBSP-201	0	0.2	0	0	0	0	0	0	0	0	0.04	0	0	0	0	0	0	0	0	0.12	0	0.04	0	0	0	0	0	0	0	0	0	0	0	0	0	0	0
ENSG00000029639.11	TFB1M	ENST00000367166.5_TFB1M-201,ENST00000466349.1_TFB1M-202,ENST00000468889.5_TFB1M-203,ENST00000470239.1_TFB1M-204,ENST00000475849.1_TFB1M-205,ENST00000480390.1_TFB1M-206,ENST00000487586.5_TFB1M-207,ENST00000489874.5_TFB1M-208,ENST00000495806.1_TFB1M-209	1.57	1.44	0.76	0.62	1.45	1.19	1.91	0.77	0.82	0.82	1.63	2.74	0.59	0.65	0.76	0.38	2.16	0.52	0.69	1.82	0.51	0.38	0.47	2.33	0.59	2.85	0.9	1.29	0.94	2	1.82	3.68	1.12	1.47	1.77	2.59	1.14
ENSG00000029725.17	RABEP1	ENST00000341923.10_RABEP1-201,ENST00000537505.6_RABEP1-202,ENST00000570487.1_RABEP1-203,ENST00000572250.1_RABEP1-204,ENST00000574568.1_RABEP1-205,ENST00000575475.2_RABEP1-206,ENST00000575991.1_RABEP1-207	2.87	3.97	5.82	5.35	5.16	5.45	6.97	6.67	9.38	5.13	10.61	6.46	10.61	12.57	7.53	8.45	6.35	9.76	9.46	2.52	5.12	7.19	5	8.38	7.11	7.42	4.88	6.13	5.98	7	9.35	6.89	5.36	5.29	6.44	5.48	10.54
ENSG00000029993.15	HMGB3	ENST00000325307.12_HMGB3-201,ENST00000419110.5_HMGB3-202,ENST00000430118.1_HMGB3-203,ENST00000448905.6_HMGB3-204,ENST00000455596.5_HMGB3-205	2.96	3.62	4.09	4.29	5.55	3.52	2.77	4.11	4.28	6.74	6.99	4.5	7.7	6.58	8.18	2.73	6.52	5.85	3.71	4.64	1.47	3.62	7.1	6.03	2.89	3.35	6.45	4.22	7.64	4.33	5.18	4.57	5.71	2.35	3.5	5.99	4.34
ENSG00000030066.14	NUP160	ENST00000378460.7_NUP160-201,ENST00000526569.1_NUP160-202,ENST00000526870.1_NUP160-203,ENST00000527126.1_NUP160-204,ENST00000527750.1_NUP160-205,ENST00000528071.5_NUP160-206,ENST00000528501.5_NUP160-207,ENST00000529863.1_NUP160-208,ENST00000530326.5_NUP160-209,ENST00000531016.1_NUP160-210,ENST00000532773.1_NUP160-211,ENST00000694866.1_NUP160-212,ENST00000694867.1_NUP160-213	2.74	4.2	3.75	3.16	5.02	4.04	4.9	3.59	6.38	3.45	5.04	3.63	5.71	5.88	5.35	1.48	4.63	3.76	6.74	3.58	2.32	3.17	3.92	4.91	6.73	5.84	2.2	4.07	3.15	5.17	3.83	6.19	5.57	3.71	5.06	5.65	5.64
ENSG00000030110.14	BAK1	ENST00000374467.4_BAK1-201,ENST00000442998.6_BAK1-202	5.34	5.29	6.47	5.14	4.56	4.95	8.56	7.81	8.89	8.78	11.16	5.04	16.69	11.75	5.45	5.3	7.28	8.38	6.24	3.58	5.16	7.25	7.89	5.99	8.59	5.08	4.6	13.74	12.46	6.99	8.5	8.54	5.78	6.82	3.54	4.54	8.22
ENSG00000030304.15	MUSK	ENST00000189978.10_MUSK-201,ENST00000374438.1_MUSK-202,ENST00000374439.1_MUSK-203,ENST00000374448.9_MUSK-204,ENST00000416899.7_MUSK-205,ENST00000634612.1_MUSK-206	0	0	0.07	0	0	0	0.01	0.03	0	0	0	0.04	0.02	0.13	0.16	0	0.03	0.1	0.04	0.03	0	0.02	0.03	0.26	0.13	0.11	0.02	0	0	0	0	0.02	0	0	0.05	0.03	0
ENSG00000030419.17	IKZF2	ENST00000342002.6_IKZF2-201,ENST00000374319.8_IKZF2-202,ENST00000374326.7_IKZF2-203,ENST00000412444.5_IKZF2-204,ENST00000431520.5_IKZF2-205,ENST00000433134.5_IKZF2-206,ENST00000434687.6_IKZF2-207,ENST00000439848.5_IKZF2-208,ENST00000442445.1_IKZF2-209,ENST00000451136.6_IKZF2-210,ENST00000452786.2_IKZF2-211,ENST00000453575.5_IKZF2-212,ENST00000457361.5_IKZF2-213,ENST00000484040.1_IKZF2-214	0.11	0.41	0.08	1.15	0.18	0.33	0.41	0.21	0.23	0.14	0.8	0.2	0.05	0.21	0.14	0.97	0.25	0.25	0.55	0.15	0.71	0.19	0.28	0.63	0.17	0.38	0.08	0.3	0.09	0.15	0.24	0.77	0.21	0.17	0.5	0.22	0.43
ENSG00000030582.18	GRN	ENST00000053867.8_GRN-201,ENST00000585348.1_GRN-202,ENST00000585512.5_GRN-203,ENST00000586242.1_GRN-204,ENST00000586443.1_GRN-205,ENST00000586782.5_GRN-206,ENST00000587109.5_GRN-207,ENST00000587387.5_GRN-208,ENST00000587518.5_GRN-209,ENST00000587958.1_GRN-210,ENST00000588143.5_GRN-211,ENST00000588170.5_GRN-212,ENST00000588237.5_GRN-213,ENST00000589265.5_GRN-214,ENST00000589536.5_GRN-215,ENST00000…	317.05	200.42	207.03	391.13	312.03	260.99	239.21	415.62	167.08	544.56	425.3	230.1	85.2	202.24	129.86	634.93	224.17	205.76	194.19	376.23	409.65	199.16	329.31	237.52	236.59	290.16	294.47	405.78	526.21	500.72	438.13	296.4	211.36	319.45	161.6	249.29	303.95
ENSG00000031003.11	FAM13B	ENST00000033079.7_FAM13B-201,ENST00000420893.6_FAM13B-202,ENST00000425075.6_FAM13B-203,ENST00000502471.5_FAM13B-204,ENST00000505281.1_FAM13B-205,ENST00000505961.1_FAM13B-206,ENST00000508403.5_FAM13B-207,ENST00000509596.5_FAM13B-208,ENST00000510804.1_FAM13B-209,ENST00000513640.1_FAM13B-210,ENST00000514310.5_FAM13B-211,ENST00000689681.1_FAM13B-212	3.04	5.06	3.66	5.85	5.66	3.39	5.33	5.21	4.95	4.49	4.32	3.34	2.15	3.63	4.42	4.42	4.93	4.75	6.59	4.15	5.53	4.16	3.99	5.36	3.05	6.52	4.03	5	4.41	3.12	5.62	4.04	4.84	4.8	5.75	4.53	5.02
ENSG00000031081.11	ARHGAP31	ENST00000264245.9_ARHGAP31-201,ENST00000482743.1_ARHGAP31-202	0.84	1.26	1.59	1.71	1.51	1.22	2.11	1.41	1.61	1.9	2.43	1.52	0.81	1.1	0.43	1.74	0.98	1.62	1.37	2.08	3.33	3.2	1.79	2.33	3.27	2.88	1.69	2.27	1.28	2.24	4.67	1.81	1.17	1.36	1.05	1.59	1.73
ENSG00000031691.7	CENPQ	ENST00000335783.4_CENPQ-201	0.53	1.61	0.4	0.46	1.28	0.91	2.04	0.28	0.83	0.37	1.25	0.15	0.45	0.66	0.69	0.17	0.71	0.49	0.86	0.55	0.7	0.32	0.41	1.55	0.04	1.36	0.29	0.74	0.35	1.22	0.56	1.45	1.16	0.35	0.93	0.77	0.56
ENSG00000031698.13	SARS1	ENST00000234677.7_SARS1-201,ENST00000369923.4_SARS1-202,ENST00000468588.1_SARS1-203,ENST00000471705.1_SARS1-204,ENST00000477544.5_SARS1-205,ENST00000482384.1_SARS1-206	33.07	44.74	52.1	51.01	66.35	55.38	63.09	41.09	73.36	40.88	67.82	54.69	84.94	68.29	58.91	31.48	72.58	62.63	60.04	38.63	41.02	70.09	49.5	57	69.77	66.19	46.44	46.42	65.2	51.53	50.84	64.28	66.55	56.68	65.62	63.18	76.44
ENSG00000031823.14	RANBP3	ENST00000034275.12_RANBP3-201,ENST00000340578.10_RANBP3-202,ENST00000439268.6_RANBP3-203,ENST00000585339.5_RANBP3-204,ENST00000586117.5_RANBP3-205,ENST00000586344.5_RANBP3-206,ENST00000587159.5_RANBP3-207,ENST00000587263.5_RANBP3-208,ENST00000587411.5_RANBP3-209,ENST00000587463.5_RANBP3-210,ENST00000587479.2_RANBP3-211,ENST00000587799.1_RANBP3-212,ENST00000587956.5_RANBP3-213,ENST00000588010.5_RA…	12.96	18.08	15.87	23.64	18.18	20.94	23.82	18.76	21.68	13.35	30.23	21.57	18.55	15.16	17.08	13.06	27.09	15.43	15.73	13.49	18.68	18.72	16.49	30.33	20.92	19.76	11.06	22.82	19.35	21.89	18.41	23.57	17.64	16.26	29.22	22.17	18.94
ENSG00000032219.19	ARID4A	ENST00000348476.7_ARID4A-201,ENST00000355431.8_ARID4A-202,ENST00000395168.7_ARID4A-203,ENST00000417477.2_ARID4A-204,ENST00000424658.5_ARID4A-205,ENST00000431317.6_ARID4A-206,ENST00000431612.5_ARID4A-207,ENST00000445108.5_ARID4A-208,ENST00000466065.1_ARID4A-209,ENST00000469635.1_ARID4A-210,ENST00000553355.1_ARID4A-211	14.23	9.27	7.39	26.63	13.54	8.94	13.8	14.44	7.7	6.25	15.2	10.6	4.59	9.71	5.57	16.25	9.87	4.25	7.47	14.29	6.94	7.05	13.27	13.86	7.88	16.35	8.45	10.95	10.59	11.02	7.06	18.26	23.26	9.11	11.38	17.7	9.88
ENSG00000032389.13	EIPR1	ENST00000382125.9_EIPR1-201,ENST00000398659.8_EIPR1-202,ENST00000406835.6_EIPR1-203,ENST00000435721.5_EIPR1-204,ENST00000441271.1_EIPR1-205,ENST00000443925.6_EIPR1-206,ENST00000444776.1_EIPR1-207,ENST00000455162.5_EIPR1-208,ENST00000462515.1_EIPR1-209,ENST00000463662.5_EIPR1-210,ENST00000470625.1_EIPR1-211,ENST00000478754.5_EIPR1-212,ENST00000482570.5_EIPR1-213,ENST00000496433.5_EIPR1-214	2.28	4.31	3.26	7.88	4.58	7.66	7.64	3.24	4.27	2.73	4.98	3.27	4.14	2.92	4.83	3.04	8.03	5.2	5.25	3.36	2.69	4.58	3.16	6.08	4.36	6.7	2.71	4.39	4.37	4.73	4.46	4.93	5.71	2.75	6.71	5.93	5.78
ENSG00000032444.17	PNPLA6	ENST00000221249.10_PNPLA6-201,ENST00000414982.7_PNPLA6-202,ENST00000450331.7_PNPLA6-203,ENST00000545201.6_PNPLA6-204,ENST00000593924.5_PNPLA6-205,ENST00000594098.1_PNPLA6-206,ENST00000594551.1_PNPLA6-207,ENST00000594754.5_PNPLA6-208,ENST00000594864.1_PNPLA6-209,ENST00000595176.5_PNPLA6-210,ENST00000595264.5_PNPLA6-211,ENST00000595352.1_PNPLA6-212,ENST00000595889.1_PNPLA6-213,ENST00000596515.5_PNP…	37.41	46.74	36.03	69.75	54.82	46.16	69.61	58.62	25.7	61.09	74.05	53.12	40.57	53.06	19.09	80.34	38.93	37.95	28.9	81.42	51.59	48.04	53.42	51.67	191.26	62.69	71	89.75	56.57	88.75	57.29	64.98	42.49	49.8	32.59	54.98	46.89
ENSG00000032742.18	IFT88	ENST00000319980.10_IFT88-201,ENST00000351808.10_IFT88-202,ENST00000389373.3_IFT88-203,ENST00000461115.5_IFT88-204,ENST00000470695.1_IFT88-205,ENST00000482172.5_IFT88-206,ENST00000537103.2_IFT88-207	2.67	5.44	4.72	5.11	4.42	4.26	4.85	3.13	3.75	1.76	2.9	3.35	3.64	4.23	4.91	1.38	4.4	4.13	5.61	1.78	2.93	3.05	3.2	5.03	2.07	8.18	3.19	1.91	3.32	3.41	2.23	4.82	3.76	2.09	4.77	5.34	3.3
ENSG00000033011.14	ALG1	ENST00000262374.10_ALG1-201,ENST00000544428.1_ALG1-202,ENST00000586840.1_ALG1-203,ENST00000588623.5_ALG1-204,ENST00000591783.5_ALG1-205,ENST00000591822.5_ALG1-206,ENST00000592793.6_ALG1-207,ENST00000632058.1_ALG1-208,ENST00000650085.1_ALG1-209,ENST00000682020.1_ALG1-210,ENST00000682206.1_ALG1-211,ENST00000682314.1_ALG1-212,ENST00000682327.1_ALG1-213,ENST00000682349.1_ALG1-214,ENST00000682703.1_AL…	2.55	5.83	4.23	5.65	4.93	4.29	7.23	4.64	4.18	3.04	5.4	4.72	8.51	5.91	5.52	1.82	7.99	4.85	4.74	2.8	3.12	5.51	4.52	6.09	3.02	4.3	2.24	5.25	5.02	6.67	4.65	7.47	5.7	5.55	6.53	5.44	5.16
ENSG00000033030.15	ZCCHC8	ENST00000536306.5_ZCCHC8-201,ENST00000536663.5_ZCCHC8-202,ENST00000538116.5_ZCCHC8-203,ENST00000538493.1_ZCCHC8-204,ENST00000540586.1_ZCCHC8-205,ENST00000542892.2_ZCCHC8-206,ENST00000543897.5_ZCCHC8-207,ENST00000544054.5_ZCCHC8-208,ENST00000546149.1_ZCCHC8-209,ENST00000633063.3_ZCCHC8-210,ENST00000672018.1_ZCCHC8-211	4.88	10.48	6.84	9.25	8.46	9.51	11.39	6.08	9.15	6.2	10.14	8.52	6.62	10.16	10.39	6.05	9.64	9	8.73	5.16	5.84	8.36	6.25	7.48	7.83	11.71	5.32	7.17	7.24	8.86	7.8	8.98	12.41	7.35	11.52	10.27	10.68
ENSG00000033050.9	ABCF2	ENST00000287844.7_ABCF2-201,ENST00000441774.1_ABCF2-202,ENST00000468073.5_ABCF2-203,ENST00000473874.1_ABCF2-204,ENST00000477252.1_ABCF2-205	12.55	6.39	12.61	6.62	7.39	5.64	7.21	3.97	12.43	13.57	9.54	4.41	30.33	18.22	17.69	7.64	6.81	17.71	10.79	3.79	6.61	18.56	6.04	5.56	24.69	6.83	8.96	7.92	17.38	9.43	10.34	11.49	13.1	13.83	12.11	9.79	14.11
ENSG00000033100.17	CHPF2	ENST00000035307.7_CHPF2-201,ENST00000465601.2_CHPF2-202,ENST00000482173.6_CHPF2-203,ENST00000495645.5_CHPF2-204,ENST00000685322.1_CHPF2-205,ENST00000689322.1_CHPF2-206,ENST00000690444.1_CHPF2-207,ENST00000690577.1_CHPF2-208,ENST00000691224.1_CHPF2-209,ENST00000692651.1_CHPF2-210	9.04	9.35	8	15.96	11.08	10.06	12.21	11.9	9.81	11.83	15.8	8.92	9.46	10.97	6.46	12.5	10.68	7.7	9.14	12.09	9.7	10.52	11.46	10.97	8.53	8.4	7.7	12.48	13.78	15.44	12.43	15.04	7.63	9.94	7.17	10.96	10.8
ENSG00000033122.21	LRRC7	ENST00000310961.9_LRRC7-201,ENST00000370958.5_LRRC7-202,ENST00000415775.2_LRRC7-203,ENST00000441830.1_LRRC7-204,ENST00000565615.1_LRRC7-205,ENST00000588515.5_LRRC7-206,ENST00000607936.5_LRRC7-207,ENST00000608470.5_LRRC7-208,ENST00000608744.5_LRRC7-209,ENST00000608815.5_LRRC7-210,ENST00000609072.5_LRRC7-211,ENST00000609498.5_LRRC7-212,ENST00000651217.1_LRRC7-213,ENST00000651989.2_LRRC7-214	0.05	0.08	0.03	0.06	0.1	0.04	0.22	0.08	0.06	0	0.06	0.13	0	0.04	0.04	0.15	0	0.02	0.35	0.06	0.16	0	0.07	0	0	0.13	0	0.07	0	0.08	0.04	0.1	0.13	0.06	0.09	0.14	0.08
ENSG00000033170.17	FUT8	ENST00000342677.10_FUT8-201,ENST00000358307.6_FUT8-202,ENST00000360689.9_FUT8-203,ENST00000394586.6_FUT8-204,ENST00000549235.6_FUT8-205,ENST00000553924.5_FUT8-206,ENST00000554610.1_FUT8-207,ENST00000554667.1_FUT8-208,ENST00000554765.1_FUT8-209,ENST00000555559.5_FUT8-210,ENST00000556292.1_FUT8-211,ENST00000556518.5_FUT8-212,ENST00000557164.5_FUT8-213,ENST00000557338.5_FUT8-214,ENST00000557536.5_FU…	1.87	5.64	4.13	3.88	4.42	5.54	8.34	3.28	5.03	1.51	5.46	3.73	1.94	4.53	2.21	3.09	3.93	3.64	5.34	1.81	3.63	2.31	4.61	6.87	2.35	5.21	3.04	6.75	3.58	2.74	4.17	5.15	3.26	1.87	3.42	5.89	4.36
ENSG00000033178.13	UBA6	ENST00000322244.10_UBA6-201,ENST00000420827.2_UBA6-202,ENST00000429659.7_UBA6-203,ENST00000505673.2_UBA6-204,ENST00000506571.1_UBA6-205,ENST00000514261.1_UBA6-206	1.11	3.88	5.24	2.52	4.5	6.57	4.81	2.78	4.68	4.75	3.7	4.89	2.16	3.19	4.58	1.05	5.75	3.89	4.96	1.44	1.67	4.56	4.1	3.4	2.42	7.98	3.78	6.6	2.67	2.52	5.63	4.04	4.12	5.53	3.51	2.43	3.51
ENSG00000033327.13	GAB2	ENST00000340149.6_GAB2-201,ENST00000361507.5_GAB2-202,ENST00000526030.1_GAB2-203,ENST00000528329.1_GAB2-204,ENST00000528886.5_GAB2-205,ENST00000530915.1_GAB2-206,ENST00000534823.1_GAB2-207	12.79	5.61	11.36	19.64	17.45	11.46	13.21	25.19	11.02	52.5	18.02	8.64	9.12	12.37	5.16	38.66	14.09	15.42	12.33	65.9	37.29	18.36	24.71	16.72	30.17	13.73	27.57	24.53	24.98	18.44	36.21	18.13	5.41	15.07	5.61	12.03	10.86
ENSG00000033627.18	ATP6V0A1	ENST00000264649.10_ATP6V0A1-201,ENST00000343619.9_ATP6V0A1-202,ENST00000393829.6_ATP6V0A1-203,ENST00000537728.5_ATP6V0A1-204,ENST00000544137.5_ATP6V0A1-205,ENST00000585525.5_ATP6V0A1-206,ENST00000585828.5_ATP6V0A1-207,ENST00000586001.1_ATP6V0A1-208,ENST00000586201.6_ATP6V0A1-209,ENST00000586315.1_ATP6V0A1-210,ENST00000587299.1_ATP6V0A1-211,ENST00000587375.1_ATP6V0A1-212,ENST00000587510.5_ATP6V0A1…	38.66	38.16	44.99	37.08	37.42	32.19	32.82	36.11	40.93	33.38	60.86	28.84	45.85	57.36	35.98	27.34	34.07	41.03	35.64	23.63	25.57	37.5	25.2	33.17	45.13	46.36	29.9	35.71	39.27	51.19	34.13	43.66	47.2	43.6	43.25	47.12	46.74
ENSG00000033800.14	PIAS1	ENST00000249636.11_PIAS1-201,ENST00000545237.1_PIAS1-202,ENST00000562190.1_PIAS1-203,ENST00000563996.1_PIAS1-204,ENST00000564009.1_PIAS1-205,ENST00000564915.5_PIAS1-206,ENST00000567417.1_PIAS1-207,ENST00000611270.1_PIAS1-208	16.82	14.02	8.99	13.88	15.25	11.95	13.02	13.82	11.08	20.33	15.92	8.26	5.59	10.85	9.09	23.78	12.02	9.29	8.02	23.4	12.61	10.3	11.28	14.56	29.35	13.65	17.41	14.77	10.95	18.3	13.87	20.84	11.53	11.85	8.35	10.69	7.93
ENSG00000033867.17	SLC4A7	ENST00000295736.9_SLC4A7-201,ENST00000419036.5_SLC4A7-202,ENST00000425128.6_SLC4A7-203,ENST00000428005.1_SLC4A7-204,ENST00000428179.1_SLC4A7-205,ENST00000428386.5_SLC4A7-206,ENST00000437179.5_SLC4A7-207,ENST00000437266.5_SLC4A7-208,ENST00000438530.5_SLC4A7-209,ENST00000440156.5_SLC4A7-210,ENST00000445684.5_SLC4A7-211,ENST00000446700.5_SLC4A7-212,ENST00000454389.6_SLC4A7-213,ENST00000455077.5_SLC4…	1.42	2.5	2.26	3.75	2.95	1.95	8.9	1.3	3.39	2.41	7.98	1.12	8.01	5	3.1	4.12	1.23	4.34	4.49	2.85	2.28	6.6	4.76	1.66	27.63	3.63	5.5	7.14	6.04	4.72	6.98	7.67	2.58	4.23	2.81	2.22	8.25
ENSG00000034053.15	APBA2	ENST00000382938.3_APBA2-201,ENST00000411764.5_APBA2-202,ENST00000558206.1_APBA2-203,ENST00000558259.5_APBA2-204,ENST00000558330.5_APBA2-205,ENST00000558358.1_APBA2-206,ENST00000558402.5_APBA2-207,ENST00000558804.5_APBA2-208,ENST00000559709.5_APBA2-209,ENST00000559814.5_APBA2-210,ENST00000560283.5_APBA2-211,ENST00000561069.5_APBA2-212,ENST00000683413.1_APBA2-213	0.34	0.74	0.15	1.01	0.75	0.67	2.76	1.56	0.71	1.43	5.43	2.42	0.18	0.86	0.03	0.51	0.88	0.43	0.29	0.59	0.5	0.74	1.72	0.87	0.15	0.59	0.48	3.04	0.44	1.26	2.21	1.19	1.37	0.19	0.41	0.55	0.79
ENSG00000034152.19	MAP2K3	ENST00000316920.10_MAP2K3-201,ENST00000342679.9_MAP2K3-202,ENST00000361818.9_MAP2K3-203,ENST00000395491.6_MAP2K3-204,ENST00000477540.1_MAP2K3-205,ENST00000479129.5_MAP2K3-206,ENST00000483928.6_MAP2K3-207,ENST00000496046.5_MAP2K3-208,ENST00000526076.6_MAP2K3-209,ENST00000527123.1_MAP2K3-210,ENST00000529517.1_MAP2K3-211,ENST00000534743.1_MAP2K3-212,ENST00000583508.1_MAP2K3-213,ENST00000613338.4_MAP…	93.39	38.88	220.11	90.09	114.19	54.82	72.7	113.88	134.84	264.06	93.55	47.11	182.3	137.58	105.2	177.71	71.16	184.48	84.48	246.78	163.83	183.13	93.94	67.85	246.74	95.12	152.61	126.08	169.12	97.79	225.73	68.37	64.31	123.45	52.96	66.95	132.67
ENSG00000034239.11	CLXN	ENST00000262103.8_CLXN-201,ENST00000433756.1_CLXN-202,ENST00000519425.1_CLXN-203,ENST00000521002.5_CLXN-204,ENST00000521701.5_CLXN-205,ENST00000521721.1_CLXN-206,ENST00000522254.5_CLXN-207,ENST00000523008.5_CLXN-208,ENST00000523092.5_CLXN-209	0	0.98	0.37	0.29	0.12	0.11	0.41	0.28	0.99	0.15	0.18	0.74	0.44	0.23	1.01	0.05	0.26	0.14	0.28	0.19	0.11	0.06	0	0.17	0.18	0.68	0.39	0	0.26	0.26	0.03	0.27	0.47	0.14	0.54	0.33	0.63
ENSG00000034510.6	TMSB10	ENST00000233143.6_TMSB10-201	2301.22	1886.97	1746.53	2487.21	2389.65	2077.78	3390.61	2465.08	2479.01	2593.1	3189.45	2821.59	2332.18	2546.62	1787.04	2426.76	2637.5	1881.65	1535.96	2099.68	2816.19	2744.69	3185.54	2128.55	3040.13	2828.17	2427.7	3422.65	3600.4	2510	2884.58	3433.66	2323.24	2227.72	2151.3	2495.35	2703.85
ENSG00000034533.12	ASTE1	ENST00000264992.8_ASTE1-201,ENST00000504725.1_ASTE1-202,ENST00000504964.1_ASTE1-203,ENST00000505290.1_ASTE1-204,ENST00000505545.5_ASTE1-205,ENST00000507978.5_ASTE1-206,ENST00000509060.1_ASTE1-207,ENST00000514044.5_ASTE1-208	1.02	2.92	0.66	2.89	2.04	1.04	2.38	2.1	1.49	0.77	2.2	1.71	0.6	0.45	0.44	0.5	1.36	2.37	0.81	1.34	1.67	1	1.85	2.1	1.28	1.31	0.7	1.52	0.91	1.21	1.59	1.25	1.11	1.36	1.01	1.77	1.12
ENSG00000034677.13	RNF19A	ENST00000341084.7_RNF19A-201,ENST00000432381.2_RNF19A-202,ENST00000517584.5_RNF19A-203,ENST00000519342.1_RNF19A-204,ENST00000519449.5_RNF19A-205,ENST00000519527.5_RNF19A-206,ENST00000520071.1_RNF19A-207,ENST00000520903.1_RNF19A-208,ENST00000522182.1_RNF19A-209,ENST00000522369.5_RNF19A-210,ENST00000523167.1_RNF19A-211,ENST00000523255.5_RNF19A-212,ENST00000523481.5_RNF19A-213,ENST00000523644.1_RNF1…	8.22	11.63	6.47	18.47	17.08	21.62	23.5	17.9	10.68	11.2	24.36	15.88	7.5	12.47	8.94	11.49	16.75	8.39	20.87	11.36	17.67	11.15	28.59	22.36	14.61	31.55	11.98	28.57	14.78	23.42	25.34	16.66	17.91	15.45	21.22	24.4	29.03
ENSG00000034693.15	PEX3	ENST00000367591.5_PEX3-201,ENST00000367592.5_PEX3-202,ENST00000585848.1_PEX3-203	2.05	5.86	4.25	6.42	3.43	5.21	5.87	2.73	2.74	2.37	4.52	2.04	2.46	3.28	7.42	1.89	7.14	5.9	5.49	1.84	2.29	3.23	2.57	3.43	1.68	4.54	1.1	6.3	5.84	9.27	3.2	3.09	8.02	2.54	6.81	4.66	3.43
ENSG00000034713.8	GABARAPL2	ENST00000037243.7_GABARAPL2-201,ENST00000563744.1_GABARAPL2-202,ENST00000565057.5_GABARAPL2-203,ENST00000565985.1_GABARAPL2-204,ENST00000568455.1_GABARAPL2-205	33.48	40.45	27.64	44.66	52.1	41.9	46.15	56.05	40.61	61.87	41.52	39.65	33.29	49.1	41.54	52.29	48.27	40.76	49.72	50.88	39.95	32.23	38.52	46.78	43.41	55.5	41.85	40.65	40.62	42.93	40.95	46.2	43.61	28.05	50.15	44.26	40.95
ENSG00000034971.17	MYOC	ENST00000037502.11_MYOC-201,ENST00000638471.1_MYOC-202	4.77	18.39	4.3	25.97	36.28	58.19	55.95	24.23	5.81	12.72	34.28	57.93	3.99	8.56	1.55	24.86	9.77	6.52	17.55	7.7	40.19	19.91	20.87	19.39	59.39	15.23	19.39	21.03	34.84	117.57	21.79	68.33	14.72	17.31	2.26	53.96	29.12
ENSG00000035115.22	SH3YL1	ENST00000356150.10_SH3YL1-201,ENST00000402632.5_SH3YL1-202,ENST00000403657.5_SH3YL1-203,ENST00000403658.5_SH3YL1-204,ENST00000403712.6_SH3YL1-205,ENST00000405430.5_SH3YL1-206,ENST00000415368.5_SH3YL1-207,ENST00000431160.5_SH3YL1-208,ENST00000451005.5_SH3YL1-209,ENST00000454318.1_SH3YL1-210,ENST00000460974.1_SH3YL1-211,ENST00000462719.1_SH3YL1-212,ENST00000463865.5_SH3YL1-213,ENST00000465733.5_SH3…	3.3	12.72	7.88	9.87	7.85	4.11	6.13	8.83	5.37	3.34	10.98	4.54	3.6	9.89	6.49	2.63	12.72	5.5	8.22	5.34	6.24	5.18	7.65	10.18	2.95	10.81	4.05	6.24	4.5	5.65	3.39	7.81	11.11	4.86	8.19	7.23	7.85
ENSG00000035141.8	FAM136A	ENST00000037869.7_FAM136A-201,ENST00000430566.6_FAM136A-202,ENST00000438759.1_FAM136A-203,ENST00000450256.1_FAM136A-204,ENST00000460307.1_FAM136A-205,ENST00000498665.1_FAM136A-206	6.69	12.42	7.26	11.19	11	8.09	10.2	6.69	10.41	4.94	11.61	10.95	10.83	9.72	9.01	3.65	13.61	6.72	7.32	6.46	6.42	11.17	7.35	11.49	5.74	14.69	5.87	8	9.5	7.24	6.19	10.33	10.91	7.1	12.11	10.52	11.54
ENSG00000035403.18	VCL	ENST00000211998.10_VCL-201,ENST00000372755.7_VCL-202,ENST00000461383.1_VCL-203,ENST00000472585.1_VCL-204,ENST00000478896.2_VCL-205,ENST00000623461.3_VCL-206,ENST00000624354.3_VCL-207	13.72	16.46	13.39	15.89	14.86	17.77	16.61	13.49	17.13	12.42	21.83	10.16	15.97	23.85	12.28	14.16	13.35	13.47	15.87	8.21	13.84	17.9	14.05	16.78	28.52	18.5	10.67	19.21	16.6	18.39	23.25	21.6	18.81	18.53	22.87	17.74	17.49
ENSG00000035499.13	DEPDC1B	ENST00000265036.10_DEPDC1B-201,ENST00000453022.6_DEPDC1B-202,ENST00000505017.1_DEPDC1B-203,ENST00000509006.1_DEPDC1B-204,ENST00000512078.5_DEPDC1B-205,ENST00000512452.1_DEPDC1B-206	0.09	0	0.14	0.12	0.05	0.02	0.22	0.48	0.35	0.12	0.2	0.3	0	0.12	0.07	0.55	0	0.08	0.17	0.05	0.33	0.36	0.12	0.49	0.07	0	0.08	0.18	0	0.02	0.23	0	0	0.12	0.02	0.04	0.05
ENSG00000035664.11	DAPK2	ENST00000261891.7_DAPK2-201,ENST00000457488.6_DAPK2-202,ENST00000557867.1_DAPK2-203,ENST00000558064.1_DAPK2-204,ENST00000558069.5_DAPK2-205,ENST00000558076.1_DAPK2-206,ENST00000558482.5_DAPK2-207,ENST00000559007.5_DAPK2-208,ENST00000559306.1_DAPK2-209,ENST00000559731.5_DAPK2-210,ENST00000559897.1_DAPK2-211,ENST00000561162.5_DAPK2-212,ENST00000612884.4_DAPK2-213	27.91	2.2	6.88	10.77	15.53	6.98	6.84	20.81	5.75	21.05	8.51	4.78	1.73	13.18	4.19	33.9	5.32	7.73	7.99	8.28	9.22	4.47	9.51	9.19	6.56	19.08	11.57	10.72	14.67	23.23	10.34	16.56	2.62	9.05	3.66	5.35	7.29
ENSG00000035681.9	NSMAF	ENST00000038176.8_NSMAF-201,ENST00000427130.6_NSMAF-202,ENST00000517612.5_NSMAF-203,ENST00000518159.5_NSMAF-204,ENST00000518229.5_NSMAF-205,ENST00000519166.5_NSMAF-206,ENST00000519174.1_NSMAF-207,ENST00000519227.1_NSMAF-208,ENST00000519858.1_NSMAF-209,ENST00000519871.1_NSMAF-210,ENST00000521712.1_NSMAF-211,ENST00000521972.1_NSMAF-212,ENST00000522645.5_NSMAF-213,ENST00000523106.5_NSMAF-214,ENST000…	60.88	13.48	17.72	18.51	19.63	21.46	20.26	57.11	18.28	123.63	15.58	7.68	10.09	33.29	20.75	90.53	15.25	27.49	22.85	30.8	27.82	11.63	19.14	16.47	53.2	29.51	39.17	32.95	30.27	29.25	54.79	39.09	10.84	20.26	12.81	19.11	16.07
ENSG00000035687.10	ADSS2	ENST00000366535.4_ADSS2-201,ENST00000462358.1_ADSS2-202,ENST00000468215.1_ADSS2-203	3.39	6.65	4.13	7.81	7.48	6.82	7.53	5.99	7.32	8.64	9.18	5.6	5.79	7.16	7.79	5.06	9.67	6.15	7.76	4.74	7.3	8.66	10.56	7.11	11.95	9.53	4.11	8.09	7.52	5.96	9.76	8.36	9.69	4.97	9.81	7.4	6.85
ENSG00000035720.8	STAP1	ENST00000265404.7_STAP1-201,ENST00000396225.1_STAP1-202	0.37	0.19	0.25	0.29	0.17	0.46	0.88	0.34	0.18	0.19	2.27	0.11	0.06	0.15	0.23	0.7	0.27	0.09	0.09	0	0.38	0.87	0.9	0.32	0.3	0.37	0.06	1.57	0.57	0.52	0.34	1.66	0.09	0.4	0.57	0.05	0.03
ENSG00000035862.12	TIMP2	ENST00000262768.11_TIMP2-201,ENST00000536189.6_TIMP2-202,ENST00000585421.5_TIMP2-203,ENST00000586057.5_TIMP2-204,ENST00000592761.2_TIMP2-205	145.04	238.34	131.15	208.91	226.67	275.41	353.81	249.91	211.38	179.06	332.63	262.98	71.65	220.59	97.24	216.01	182.44	149.88	227.21	112.31	283.31	284.57	175.91	270.27	283.36	204.87	126.95	297.42	167.64	333.07	249.94	267.03	192.81	176.14	159.94	459.84	324.77
ENSG00000035928.17	RFC1	ENST00000349703.7_RFC1-201,ENST00000381897.5_RFC1-202,ENST00000418436.5_RFC1-203,ENST00000502706.1_RFC1-204,ENST00000502991.5_RFC1-205,ENST00000503784.1_RFC1-206,ENST00000504554.1_RFC1-207,ENST00000504849.5_RFC1-208,ENST00000504974.1_RFC1-209,ENST00000505077.1_RFC1-210,ENST00000509084.1_RFC1-211,ENST00000510783.5_RFC1-212,ENST00000512275.5_RFC1-213,ENST00000512726.1_RFC1-214,ENST00000512881.5_RFC…	5.88	22.61	7.63	15.83	13.87	17.3	16.86	8.95	9.4	6.71	11.29	13.39	10.58	8.83	11.6	2.89	18.36	11.26	13.64	5.69	7.85	10.44	14.44	14.24	5.27	21.28	5.89	16.24	9.54	9.89	7.89	12.39	17.02	15.58	17.67	15.57	14.31
ENSG00000036054.13	TBC1D23	ENST00000344949.9_TBC1D23-201,ENST00000394144.9_TBC1D23-202,ENST00000471098.1_TBC1D23-203,ENST00000471273.1_TBC1D23-204,ENST00000475134.1_TBC1D23-205,ENST00000484231.1_TBC1D23-206,ENST00000485687.5_TBC1D23-207,ENST00000486274.5_TBC1D23-208,ENST00000496167.1_TBC1D23-209	4.34	5.89	4.7	6.87	6.19	4.78	8.89	6.62	6.28	6.85	4.59	5.26	5.47	7.15	4.29	7.81	7.3	5.63	4.26	6.56	5.53	5.81	6.12	6.54	6.86	9.09	6.52	6.2	6.59	5.55	7.95	6.48	6.32	5.18	7.28	5.91	6.91
ENSG00000036257.14	CUL3	ENST00000264414.9_CUL3-201,ENST00000344951.8_CUL3-202,ENST00000409096.5_CUL3-203,ENST00000409777.5_CUL3-204,ENST00000432260.2_CUL3-205,ENST00000436172.1_CUL3-206,ENST00000451538.1_CUL3-207,ENST00000454323.1_CUL3-208,ENST00000481135.1_CUL3-209,ENST00000484081.1_CUL3-210,ENST00000487558.1_CUL3-211,ENST00000497715.1_CUL3-212,ENST00000536702.1_CUL3-213,ENST00000541548.5_CUL3-214,ENST00000546102.1_CUL…	28.66	16.76	27.44	27.62	38.36	22.38	31.93	28.06	28.07	31.22	28.09	28.58	36.72	34.21	37.47	23.74	34.77	29.99	30.73	30.9	31.03	28.67	38.83	32.25	33.15	36.44	32.9	33.97	35.24	26.84	35.46	34	25.6	35.18	28.94	29.83	36.06
ENSG00000036448.10	MYOM2	ENST00000262113.9_MYOM2-201,ENST00000517520.1_MYOM2-202,ENST00000518203.5_MYOM2-203,ENST00000518513.1_MYOM2-204,ENST00000518803.1_MYOM2-205,ENST00000519372.5_MYOM2-206,ENST00000519518.5_MYOM2-207,ENST00000519631.5_MYOM2-208,ENST00000520072.5_MYOM2-209,ENST00000520298.5_MYOM2-210,ENST00000520779.1_MYOM2-211,ENST00000523438.1_MYOM2-212,ENST00000523443.5_MYOM2-213,ENST00000612167.4_MYOM2-214,ENST000…	6.25	0.9	0.34	0.85	1	2.04	1.23	6.18	0.26	1.21	1.34	10.33	2.63	1	0.94	0.76	0.74	0.76	2.82	0.09	3.85	2.83	1.34	1.57	1.64	1.22	2.71	9.98	1.47	3.71	4.8	5	0.47	0.87	1.88	1.28	0.8
ENSG00000036473.8	OTC	ENST00000039007.5_OTC-201,ENST00000488812.1_OTC-202,ENST00000643344.1_OTC-203	0	0	0	0	0	0	0	0	0	0	0	0	0	0	0	0	0.09	0	0	0	0	0	0	0	0	0	0	0	0	0	0.05	0	0	0	0	0	0
ENSG00000036530.9	CYP46A1	ENST00000261835.8_CYP46A1-201,ENST00000380228.6_CYP46A1-202,ENST00000554176.5_CYP46A1-203,ENST00000554611.5_CYP46A1-204,ENST00000554917.5_CYP46A1-205,ENST00000556313.1_CYP46A1-206,ENST00000556822.1_CYP46A1-207	0.44	2.69	1.29	1.45	0.93	1.06	0.54	0.62	1.04	0.11	0.43	1.33	0.58	0.76	0.75	0.3	1.88	1.73	0.94	0.96	0.37	0.85	0.47	1.1	0.33	1.92	0.29	0.33	0.78	0.4	0.83	1.7	1.82	0.99	1.83	1.04	1.01
ENSG00000036549.13	ZZZ3	ENST00000370798.5_ZZZ3-201,ENST00000370801.8_ZZZ3-202,ENST00000414381.5_ZZZ3-203,ENST00000433749.5_ZZZ3-204,ENST00000458763.2_ZZZ3-205,ENST00000463166.5_ZZZ3-206,ENST00000469944.1_ZZZ3-207,ENST00000474746.1_ZZZ3-208,ENST00000476195.5_ZZZ3-209,ENST00000476275.5_ZZZ3-210,ENST00000481346.5_ZZZ3-211	2.9	3.28	3.45	2.8	3.53	4.28	3.83	4.02	4.62	2.84	2.94	2.66	7.77	4.75	5.07	1.04	4.53	2.96	4.65	2.24	3.8	5.66	3.24	4.46	4.19	5.01	2.85	2.93	3.22	2.51	3.91	5.37	5.37	6.16	4.98	3.36	4.81
ENSG00000036565.15	SLC18A1	ENST00000265808.11_SLC18A1-201,ENST00000276373.10_SLC18A1-202,ENST00000381608.8_SLC18A1-203,ENST00000437980.3_SLC18A1-204,ENST00000440926.3_SLC18A1-205,ENST00000517776.5_SLC18A1-206,ENST00000519026.5_SLC18A1-207,ENST00000519171.1_SLC18A1-208,ENST00000522513.5_SLC18A1-209,ENST00000524272.1_SLC18A1-210	0	0	0	0	0	0	0	0	0	0	0	0	0	0	0	0	0	0	0	0	0	0	0	0	0	0	0	0.09	0	0	0	0	0	0	0	0	0
ENSG00000036672.16	USP2	ENST00000260187.7_USP2-201,ENST00000455332.6_USP2-202,ENST00000525189.5_USP2-203,ENST00000525735.1_USP2-204,ENST00000527843.1_USP2-205,ENST00000531070.1_USP2-206,ENST00000532613.1_USP2-207	6.04	10.53	9.38	10.63	7.69	4.41	7.35	5.4	21.15	11.99	11.63	6.24	12.18	50.06	29.09	9.41	18.01	9.33	13.06	6.25	10.25	12.53	5.84	9.8	9.31	8.55	8.89	9.61	18.73	8.29	10.49	28.08	17.7	17.55	18.36	11.4	21.51
ENSG00000036828.17	CASR	ENST00000490131.7_CASR-201,ENST00000498619.4_CASR-202,ENST00000638296.1_CASR-203,ENST00000638421.1_CASR-204,ENST00000639785.2_CASR-205,ENST00000643573.1_CASR-206	0.01	0	0	0	0	0	0	0	0	0.03	0.1	0.04	0	0	0	0	0	0	0	0	0	0	0	0	0	0.03	0	0	0.11	0	0	0.06	0.01	0	0	0	0.01
ENSG00000037042.9	TUBG2	ENST00000251412.8_TUBG2-201,ENST00000588870.1_TUBG2-202,ENST00000590396.1_TUBG2-203	3.77	12.98	5.44	9.95	9.13	8.22	13.89	5.85	7.93	2.18	8.43	10.89	4.09	6.1	7.4	2.77	17.04	6.81	8.24	4.9	5.12	8.42	6	13.39	3.09	13.23	3.94	6.21	7.27	9.22	4.45	10.95	10.83	7.18	11.49	11.22	10.56
ENSG00000037241.7	RPL26L1	ENST00000265100.6_RPL26L1-201,ENST00000519156.1_RPL26L1-202,ENST00000519239.5_RPL26L1-203,ENST00000519522.1_RPL26L1-204,ENST00000519974.5_RPL26L1-205,ENST00000521476.5_RPL26L1-206	10.5	14.19	15.89	24.96	16.71	12.58	17.19	11.02	22.78	12.49	10.69	10.1	29.03	18.38	24.03	4.35	22.73	17.74	19.87	11.44	9.29	13.5	15.24	16.87	11.29	20.33	14.58	9.41	20.04	8.26	9.77	11.91	14.26	21.17	34.17	13.98	18.97
ENSG00000037280.16	FLT4	ENST00000261937.11_FLT4-201,ENST00000393347.7_FLT4-202,ENST00000424276.6_FLT4-203,ENST00000502293.5_FLT4-204,ENST00000502603.5_FLT4-205,ENST00000502649.5_FLT4-206,ENST00000507059.5_FLT4-207,ENST00000510000.1_FLT4-208,ENST00000512795.1_FLT4-209,ENST00000513527.1_FLT4-210,ENST00000514810.1_FLT4-211,ENST00000619105.4_FLT4-212	0.61	0.19	0.11	1	0.62	0.34	0.94	0.19	0.07	0.27	2.38	0.36	0.02	0.24	0.04	0.39	0.11	0.29	0.12	0.22	0.77	0.48	0.9	1.25	0.58	0.35	0.13	0.95	0.1	2.71	4.19	1.84	0.03	0.19	0.15	0.09	0.46
ENSG00000037474.15	NSUN2	ENST00000264670.11_NSUN2-201,ENST00000502932.1_NSUN2-202,ENST00000504374.5_NSUN2-203,ENST00000505264.1_NSUN2-204,ENST00000505892.5_NSUN2-205,ENST00000506139.5_NSUN2-206,ENST00000507888.1_NSUN2-207,ENST00000513888.5_NSUN2-208,ENST00000514127.1_NSUN2-209	11.92	8.54	17.59	10.65	12.11	8.95	12.43	8.73	16.99	13.78	15.01	7.94	27.14	24.64	23.38	9.72	11.24	25.22	19.78	8.96	11.21	19.5	14.48	12.78	28.57	15.3	13.29	11.06	21.52	12.16	20.19	14.29	19.96	23.21	18.55	13.14	24.66
ENSG00000037637.11	FBXO42	ENST00000375592.8_FBXO42-201,ENST00000444116.1_FBXO42-202,ENST00000456164.5_FBXO42-203,ENST00000478089.1_FBXO42-204	3.63	8.98	4.25	7.29	5.3	5.85	7.76	4.19	5.28	2.91	9.4	7.47	3.12	4.02	4.46	4.04	7.94	3.52	3.38	5.16	4.79	4.08	5.46	8.73	3.62	4.59	2.04	5.95	4.01	6.32	5.07	11.09	6.47	1.98	6.67	6.36	5.56
ENSG00000037749.13	MFAP3	ENST00000322602.9_MFAP3-201,ENST00000439768.2_MFAP3-202,ENST00000518497.6_MFAP3-203,ENST00000519325.1_MFAP3-204,ENST00000519612.5_MFAP3-205,ENST00000519928.2_MFAP3-206,ENST00000520327.6_MFAP3-207,ENST00000520899.1_MFAP3-208,ENST00000521527.5_MFAP3-209,ENST00000522177.1_MFAP3-210,ENST00000522440.5_MFAP3-211,ENST00000522782.6_MFAP3-212,ENST00000679729.1_MFAP3-213,ENST00000681641.1_MFAP3-214	1.78	3.29	1.71	2.05	1.68	1.68	2.57	3.3	2.03	1.72	3.39	2.12	2.46	2.87	2.31	2.79	3.28	2.23	2.03	1.18	1.3	2.45	1.82	3.07	4.37	4.01	1.1	3.16	1.83	2.91	3.21	1.96	1.99	1.99	2.28	2.76	2.66
ENSG00000037757.14	MRI1	ENST00000040663.8_MRI1-201,ENST00000319545.12_MRI1-202,ENST00000588526.5_MRI1-203,ENST00000589290.1_MRI1-204,ENST00000591688.5_MRI1-205,ENST00000593245.5_MRI1-206	3	8.42	7.15	14.08	8.51	6.81	14.29	6.5	8.13	1.37	8.22	6.14	7.97	6.41	5.32	1.58	12.37	6.04	6.91	3.53	4.12	7.54	7.1	8.35	2.67	10.67	2.74	5.29	5.31	10.43	5.55	8.26	7.42	5.2	10.16	8.1	6
ENSG00000037897.17	METTL1	ENST00000257848.7_METTL1-201,ENST00000324871.12_METTL1-202,ENST00000547653.1_METTL1-203,ENST00000548504.1_METTL1-204,ENST00000548681.1_METTL1-205,ENST00000549773.1_METTL1-206,ENST00000551117.1_METTL1-207,ENST00000553125.5_METTL1-208	11.86	7.83	22.11	6.22	10.66	8.01	11.74	8.75	15.69	9.86	9.05	6	30.97	24.23	17.29	11.03	9.71	21.51	15.17	5.89	13.64	21.42	12.34	7.13	15.3	13.19	11.22	6.02	18.54	11.15	14.55	17.2	17.53	14.43	10.56	14.3	16.57
ENSG00000037965.6	HOXC8	ENST00000040584.6_HOXC8-201	0	0.22	0	0	0.1	0	0.07	0.02	0.1	0.05	0.1	0.32	0.11	0.1	0.05	0	0.12	0	0.07	0.02	0.12	0.12	0.02	0.13	0.05	0	0.29	0.09	0.2	0.12	0.05	0.36	0.31	0.1	0.18	0.02	0.03
ENSG00000038002.9	AGA	ENST00000264595.7_AGA-201,ENST00000502310.5_AGA-202,ENST00000506853.5_AGA-203,ENST00000510635.1_AGA-204,ENST00000510955.5_AGA-205,ENST00000511231.1_AGA-206	6.28	13.05	8.34	9.16	4.39	7.38	8.8	9.96	14.27	6.58	11.09	9.38	13.27	6.83	8.76	3.33	10.21	7.62	5.86	6.29	9.14	9.42	8.24	10.16	1.72	8.72	5.44	8.08	11.97	6.38	10.75	9.11	9.09	5.74	12.04	8.68	9.4
ENSG00000038210.14	PI4K2B	ENST00000264864.8_PI4K2B-201,ENST00000512921.4_PI4K2B-202	0.27	1.32	0.56	1.18	0.96	1.15	3.05	1.48	1.49	1.25	2.63	1.12	1.02	1.51	0.96	0.52	1.94	0.65	1.35	0.78	1.34	1.32	0.97	1.55	1	2.15	0.81	1.64	1.09	1.48	1.42	1.33	1.25	1.58	1.04	1.04	1.46
ENSG00000038219.13	BOD1L1	ENST00000040738.10_BOD1L1-201,ENST00000482713.1_BOD1L1-202,ENST00000505343.1_BOD1L1-203,ENST00000507943.2_BOD1L1-204,ENST00000509897.1_BOD1L1-205,ENST00000511119.1_BOD1L1-206	18.24	7.97	7.7	15.07	15.45	12.44	11.74	21.05	6.96	19.31	14.55	8.03	7.16	11.03	6.65	32.69	7.32	10.25	10.97	12.75	16.98	9.29	11.92	12.01	22.17	15.58	17.29	16.12	12.26	15.96	12.42	16.38	11.1	12.86	10.12	13.6	13.25
ENSG00000038274.18	MAT2B	ENST00000280969.9_MAT2B-201,ENST00000321757.11_MAT2B-202,ENST00000421814.7_MAT2B-203,ENST00000518095.5_MAT2B-204,ENST00000519719.1_MAT2B-205,ENST00000520449.2_MAT2B-206,ENST00000523606.1_MAT2B-207,ENST00000694938.1_MAT2B-208,ENST00000694939.1_MAT2B-209,ENST00000694940.1_MAT2B-210,ENST00000694941.1_MAT2B-211,ENST00000694942.1_MAT2B-212,ENST00000694943.1_MAT2B-213,ENST00000694944.1_MAT2B-214,ENST00…	4.53	20.97	7.11	14.73	13.56	15.15	15.48	10.32	8.97	8.92	16.5	10.5	4.17	6.81	6.94	7.69	16.08	7.23	13.9	6.51	10	6.52	10.87	15	7.14	16.26	4.9	14	6.85	6.89	9.45	12.98	15.42	5.26	19.21	13.59	8.8
ENSG00000038295.8	TLL1	ENST00000061240.7_TLL1-201,ENST00000504560.5_TLL1-202,ENST00000506144.1_TLL1-203,ENST00000507499.5_TLL1-204,ENST00000509505.5_TLL1-205,ENST00000513213.5_TLL1-206	0.02	0.72	0.07	1.04	0.2	0.4	0.33	0.05	0.72	0.14	0.11	0.11	0.31	0.33	0.15	0.01	0.2	0.57	0.85	0.18	0.42	1.1	0.19	0.65	0.07	1.07	0.38	0.28	0.35	0.22	0.49	0.22	1.15	0.31	0.79	0.37	0.56
ENSG00000038358.15	EDC4	ENST00000358933.10_EDC4-201,ENST00000536072.6_EDC4-202,ENST00000572031.1_EDC4-203,ENST00000572221.5_EDC4-204,ENST00000572724.1_EDC4-205,ENST00000573985.5_EDC4-206,ENST00000573992.5_EDC4-207,ENST00000574770.5_EDC4-208,ENST00000575033.1_EDC4-209,ENST00000575507.1_EDC4-210,ENST00000575514.5_EDC4-211,ENST00000576972.5_EDC4-212,ENST00000577028.5_EDC4-213,ENST00000577105.1_EDC4-214	16.73	15.96	18.88	9.95	18.07	14.46	19.36	9.77	16.15	11.64	29.69	14.68	22.16	37.83	18.81	16.82	14.29	16.77	13.84	15.95	11.72	16.36	14.1	8.97	19.27	17.03	8.1	17.19	25.72	22.19	15.85	13.63	20.28	21.59	12.97	16.05	21.35
ENSG00000038382.23	TRIO	ENST00000344135.5_TRIO-201,ENST00000344204.9_TRIO-202,ENST00000502490.1_TRIO-203,ENST00000502816.1_TRIO-204,ENST00000503399.1_TRIO-205,ENST00000504606.1_TRIO-206,ENST00000505971.5_TRIO-207,ENST00000506611.1_TRIO-208,ENST00000507714.1_TRIO-209,ENST00000508283.5_TRIO-210,ENST00000508343.1_TRIO-211,ENST00000508717.1_TRIO-212,ENST00000509354.1_TRIO-213,ENST00000509967.6_TRIO-214,ENST00000510281.1_TRI…	10.58	11.54	10.35	14.84	10.39	14.68	24.99	12.38	18.48	14.92	20.53	15.33	24.65	22.75	12.42	10.25	9.19	14.67	23.99	7.68	21.72	28.77	19	17.73	45.42	21.19	14.6	9.92	12.66	23.55	17.63	16.53	19.04	21.53	12.14	26.71	24.91
ENSG00000038427.16	VCAN	ENST00000265077.8_VCAN-201,ENST00000342785.8_VCAN-202,ENST00000343200.9_VCAN-203,ENST00000502527.2_VCAN-204,ENST00000503923.1_VCAN-205,ENST00000505615.1_VCAN-206,ENST00000507162.1_VCAN-207,ENST00000512590.6_VCAN-208,ENST00000513016.5_VCAN-209,ENST00000513960.5_VCAN-210,ENST00000513984.5_VCAN-211,ENST00000515397.1_VCAN-212	25.71	7.99	31.79	32.75	39.44	29.65	30.79	48.72	36.17	99.4	70.31	19.5	26.61	44.01	8.51	70.11	24.93	43.93	29.29	52.81	91.12	49.35	108.43	44.59	173.25	53.25	105.54	127.3	116.32	80.72	166.31	31.01	19.09	114.99	13.46	45.61	74.31
ENSG00000038532.17	CLEC16A	ENST00000261657.5_CLEC16A-201,ENST00000409552.4_CLEC16A-202,ENST00000409790.6_CLEC16A-203,ENST00000428742.6_CLEC16A-204,ENST00000436973.5_CLEC16A-205,ENST00000459723.1_CLEC16A-206,ENST00000463459.1_CLEC16A-207,ENST00000463896.5_CLEC16A-208,ENST00000465491.5_CLEC16A-209,ENST00000476025.5_CLEC16A-210,ENST00000487189.5_CLEC16A-211,ENST00000494853.1_CLEC16A-212,ENST00000646363.1_CLEC16A-213,ENST00000…	2.75	7.17	8.07	7.89	5.08	6.14	5.14	4.65	6.43	6.27	7.44	5.52	13	17.42	8.83	7.05	6.98	12.77	7.3	4.21	4.9	9.72	6.07	6.02	8.92	6.06	4.97	5.05	6.14	5.06	8.75	9.39	8.12	9.96	9.9	8.21	11.92
ENSG00000038945.15	MSR1	ENST00000262101.10_MSR1-201,ENST00000350896.3_MSR1-202,ENST00000355282.6_MSR1-203,ENST00000381998.8_MSR1-204,ENST00000445506.6_MSR1-205,ENST00000517522.1_MSR1-206,ENST00000518026.5_MSR1-207,ENST00000518343.5_MSR1-208,ENST00000518960.5_MSR1-209,ENST00000519060.6_MSR1-210,ENST00000520846.1_MSR1-211,ENST00000521876.5_MSR1-212,ENST00000522130.1_MSR1-213,ENST00000522672.5_MSR1-214	6.89	6.11	5.68	16.95	7.86	4.74	17.29	7.71	6.06	21.08	86.54	11.32	2.03	6.61	0.8	10.76	10.25	2.16	3.73	3.81	10.96	3.34	21.73	14.43	7.82	8.27	9.94	52.52	12.22	41.75	49.25	21.65	4.02	20.2	2.21	5.86	7.59
ENSG00000039068.20	CDH1	ENST00000261769.10_CDH1-201,ENST00000422392.6_CDH1-202,ENST00000561751.1_CDH1-203,ENST00000562118.1_CDH1-204,ENST00000562836.5_CDH1-205,ENST00000564676.5_CDH1-206,ENST00000564745.1_CDH1-207,ENST00000565810.1_CDH1-208,ENST00000566510.5_CDH1-209,ENST00000566612.5_CDH1-210,ENST00000567320.1_CDH1-211	0.74	5.53	3.09	6.56	3.18	2.29	1.94	2.23	1.75	1.59	2.15	4.18	0.95	1.47	1.6	0.46	4.58	1.85	3.79	1.92	1.57	0.96	2.66	3.19	1.36	1.8	3.45	1.12	0.45	3.19	1.2	2.84	4.03	1.92	1.45	4.21	2.17
ENSG00000039123.16	MTREX	ENST00000230640.10_MTREX-201,ENST00000502953.1_MTREX-202,ENST00000503165.5_MTREX-203,ENST00000504388.5_MTREX-204,ENST00000504997.1_MTREX-205,ENST00000505565.5_MTREX-206,ENST00000506750.5_MTREX-207,ENST00000508716.1_MTREX-208,ENST00000518955.1_MTREX-209	7.11	10.12	6.21	7.36	11.79	10.59	13.05	8.5	9.37	5.7	11.46	8.5	16.62	13.73	11.29	4.36	11.45	8.09	10.01	4.19	5.89	9.26	6.45	9.43	16.73	13.85	5.58	9.08	7.31	8.96	9.2	10.79	10.65	9.67	10.42	13.51	10.7
ENSG00000039139.11	DNAH5	ENST00000265104.5_DNAH5-201,ENST00000504001.3_DNAH5-202,ENST00000508040.1_DNAH5-203,ENST00000512443.1_DNAH5-204,ENST00000680213.2_DNAH5-205,ENST00000681290.1_DNAH5-206,ENST00000682376.1_DNAH5-207,ENST00000682586.1_DNAH5-208,ENST00000683011.1_DNAH5-209,ENST00000683090.1_DNAH5-210,ENST00000683611.1_DNAH5-211,ENST00000683967.1_DNAH5-212,ENST00000684013.1_DNAH5-213,ENST00000684099.1_DNAH5-214	0.06	0.77	0.18	0.2	0.07	0.32	0.24	0.1	0.63	0	0.36	0.26	0.52	0.39	0.11	0.09	0.3	0.27	0.38	0.18	0.29	0.22	0.09	0.32	0.06	0.69	0.13	0.07	0.19	0.15	0.02	0.08	0.23	0.04	0.21	0.34	0.35
ENSG00000039319.17	ZFYVE16	ENST00000338008.9_ZFYVE16-201,ENST00000505560.5_ZFYVE16-202,ENST00000507548.1_ZFYVE16-203,ENST00000509558.1_ZFYVE16-204,ENST00000509562.2_ZFYVE16-205,ENST00000510158.5_ZFYVE16-206,ENST00000510995.1_ZFYVE16-207,ENST00000511050.5_ZFYVE16-208,ENST00000511829.5_ZFYVE16-209,ENST00000512442.1_ZFYVE16-210,ENST00000512558.5_ZFYVE16-211,ENST00000512907.5_ZFYVE16-212,ENST00000513789.1_ZFYVE16-213	3.69	3.47	3.92	7.28	6.02	8.42	7.13	10.11	4.62	26.16	11.18	5.23	4.27	5.39	2.86	15.86	4.96	9.17	4.9	12.4	11.5	8.04	7.46	8.35	16.61	7.06	12.03	14.38	11.02	12.18	13.83	7.58	6.9	12.81	4.55	6.05	7.67
ENSG00000039523.20	RIPOR1	ENST00000042381.9_RIPOR1-201,ENST00000379312.7_RIPOR1-202,ENST00000422602.8_RIPOR1-203,ENST00000428437.6_RIPOR1-204,ENST00000540839.7_RIPOR1-205,ENST00000561534.5_RIPOR1-206,ENST00000562116.1_RIPOR1-207,ENST00000562755.5_RIPOR1-208,ENST00000564616.1_RIPOR1-209,ENST00000565176.5_RIPOR1-210,ENST00000565190.1_RIPOR1-211,ENST00000565679.1_RIPOR1-212,ENST00000566522.5_RIPOR1-213,ENST00000566559.5_RIPO…	14.54	27.1	34.07	27.51	29.31	25.59	29.14	22.34	34.5	19.23	39.39	22.69	24.87	22.43	21.71	19.86	29.69	34.8	24.33	26.74	30.61	39.15	19.46	26.89	28.43	29.24	21.57	28.35	25.58	32.09	38.52	24.27	28.69	24.24	32.77	32.22	32.01
ENSG00000039537.15	C6	ENST00000263413.7_C6-201,ENST00000337836.10_C6-202,ENST00000417809.1_C6-203,ENST00000433294.2_C6-204,ENST00000461473.1_C6-205,ENST00000473450.1_C6-206,ENST00000475349.5_C6-207,ENST00000511470.1_C6-208,ENST00000695764.1_C6-209	0.84	0.71	0.5	1.55	2.36	2.82	4.58	3.59	0.74	1.26	1.57	3.72	0.15	1.54	0.38	1.23	1.61	1.69	0.97	0.66	2.62	1.64	3.28	4.08	2.6	0.95	1.02	1.14	2.24	6.96	1.24	4.96	0.85	0.58	0.71	2.62	1.47
ENSG00000039560.14	RAI14	ENST00000265109.8_RAI14-201,ENST00000428746.6_RAI14-202,ENST00000502736.5_RAI14-203,ENST00000503222.5_RAI14-204,ENST00000503673.5_RAI14-205,ENST00000504052.5_RAI14-206,ENST00000505185.5_RAI14-207,ENST00000506376.1_RAI14-208,ENST00000507276.5_RAI14-209,ENST00000507502.5_RAI14-210,ENST00000507883.1_RAI14-211,ENST00000508315.5_RAI14-212,ENST00000508777.5_RAI14-213,ENST00000509247.1_RAI14-214,ENST000…	2.54	5.04	5.8	5.27	5.09	4.18	4.55	3.58	7.68	3.47	6.49	2.8	15.87	13.54	6.58	1.33	6.56	7.61	6.67	2.23	3.77	8.75	2.6	4.85	11.52	5.97	4.56	4.79	5.91	2.81	4.54	6.12	5.26	10.32	7.81	5.49	5.9
ENSG00000039600.11	SOX30	ENST00000265007.11_SOX30-201,ENST00000311371.9_SOX30-202,ENST00000519442.1_SOX30-203	0	0	0	0.02	0.12	0.02	0.02	0.11	0.11	0	0.04	0	0	0	0	0	0.02	0.05	0	0.04	0	0	0.07	0.08	0.07	0.04	0.03	0.02	0.03	0.07	0.24	0.08	0.08	0	0	0.04	0
ENSG00000039650.12	PNKP	ENST00000322344.8_PNKP-201,ENST00000593706.3_PNKP-202,ENST00000593946.5_PNKP-203,ENST00000594661.5_PNKP-204,ENST00000595081.5_PNKP-205,ENST00000595792.1_PNKP-206,ENST00000596014.5_PNKP-207,ENST00000596624.1_PNKP-208,ENST00000596726.3_PNKP-209,ENST00000597965.2_PNKP-210,ENST00000598020.3_PNKP-211,ENST00000599454.5_PNKP-212,ENST00000599543.3_PNKP-213,ENST00000600573.5_PNKP-214,ENST00000600910.5_PNK…	12.11	15.59	12.36	13.76	16.87	17.49	21.58	14.35	13.6	19.09	17.67	14.52	13.99	13.73	13.07	17.92	20.57	10.93	12.4	15.39	14.75	14.12	16.34	16.21	27.21	17.32	17.63	18.8	16.32	29.01	18.69	16.69	22.73	22.98	18.92	21.31	19.08
ENSG00000039987.7	BEST2	ENST00000042931.1_BEST2-201,ENST00000549706.5_BEST2-202,ENST00000552539.1_BEST2-203,ENST00000553030.6_BEST2-204	0	0	0.03	0	0	0	0	0	0	0	0	0	0	0	0	0	0	0.12	0	0	0.03	0	0	0	0	0	0	0	0	0	0	0.39	0	0	0.03	0	0
ENSG00000040199.18	PHLPP2	ENST00000393524.6_PHLPP2-201,ENST00000538126.5_PHLPP2-202,ENST00000564884.5_PHLPP2-203,ENST00000567016.1_PHLPP2-204,ENST00000568004.5_PHLPP2-205,ENST00000568954.5_PHLPP2-206,ENST00000574977.1_PHLPP2-207	0.71	3.9	2.02	3.11	2.18	3.48	2.53	1.54	3.29	1.03	1.95	2.12	2.01	3.01	3.36	1	2.46	3.46	3.85	1.35	1.69	2.5	1.84	4.65	2.42	4.2	1.68	1.39	1.46	1.73	2.22	2.3	4.34	1.81	4.88	3.75	3.66
ENSG00000040275.17	SPDL1	ENST00000265295.9_SPDL1-201,ENST00000503209.1_SPDL1-202,ENST00000503871.1_SPDL1-203,ENST00000505977.1_SPDL1-204,ENST00000506574.5_SPDL1-205,ENST00000507232.5_SPDL1-206,ENST00000508247.5_SPDL1-207,ENST00000508837.1_SPDL1-208,ENST00000509785.5_SPDL1-209,ENST00000510751.5_SPDL1-210,ENST00000512028.5_SPDL1-211,ENST00000513795.1_SPDL1-212,ENST00000513941.5_SPDL1-213,ENST00000515224.5_SPDL1-214,ENST000…	1.13	1.65	0.47	1.01	1.09	1.13	1.67	0.69	2.71	0.36	2.5	0.67	2.86	0.7	1.76	0.2	1.47	0.85	1.04	0.7	0.75	0.99	1.68	1.15	0.78	1.15	1.51	0.75	0.95	3.59	0.8	1.37	1.53	0.97	0.88	2.09	1.27
ENSG00000040341.18	STAU2	ENST00000355780.9_STAU2-201,ENST00000517542.5_STAU2-202,ENST00000518502.5_STAU2-203,ENST00000518767.5_STAU2-204,ENST00000518981.5_STAU2-205,ENST00000519818.5_STAU2-206,ENST00000519961.5_STAU2-207,ENST00000520872.5_STAU2-208,ENST00000520945.5_STAU2-209,ENST00000521210.5_STAU2-210,ENST00000521293.5_STAU2-211,ENST00000521419.5_STAU2-212,ENST00000521447.5_STAU2-213,ENST00000521451.5_STAU2-214,ENST000…	6.64	17.35	17.12	12	14.51	10.29	10.12	9.77	16.23	9.42	10.12	7.12	8.1	10.11	16.47	8.55	16.35	12.9	11.4	6.2	8.51	9.14	8.45	14.72	6.23	19.96	9.42	9.76	11.34	9.86	12.7	14.69	14.69	10.28	16.77	17.29	12.24
ENSG00000040487.13	SLC66A1	ENST00000375153.8_SLC66A1-201,ENST00000375155.7_SLC66A1-202,ENST00000400548.6_SLC66A1-203,ENST00000432465.1_SLC66A1-204,ENST00000469076.5_SLC66A1-205,ENST00000497827.1_SLC66A1-206	3.26	3.39	5.03	5.9	4.23	6.25	8.09	4.32	4.96	4.78	6.13	5.37	9.77	9.01	6.31	4.49	6.62	6.28	5.56	5.51	4.85	6.74	4.03	5.67	5.83	7	4.72	3.8	7.99	6.42	5.56	4.99	6.64	3.44	5.92	4.95	5.65
ENSG00000040531.16	CTNS	ENST00000046640.9_CTNS-201,ENST00000381870.8_CTNS-202,ENST00000399306.7_CTNS-203,ENST00000452111.5_CTNS-204,ENST00000467663.5_CTNS-205,ENST00000488623.6_CTNS-206,ENST00000495445.5_CTNS-207,ENST00000574218.1_CTNS-208,ENST00000574776.6_CTNS-209,ENST00000576979.1_CTNS-210,ENST00000673669.1_CTNS-211,ENST00000673965.1_CTNS-212	4.72	4.83	5.45	7.02	5.91	6.15	7.59	6.08	3.48	3.4	8.8	6.43	3.3	4.43	2.35	2.87	3.66	4.56	6.19	3.09	3.09	4.65	4.72	7.24	5.83	5.3	2.49	4.4	3.52	6.63	7.08	5.47	7.87	4.24	5.24	6.56	5.38
ENSG00000040608.14	RTN4R	ENST00000043402.8_RTN4R-201,ENST00000416372.5_RTN4R-202,ENST00000425986.1_RTN4R-203,ENST00000463936.1_RTN4R-204,ENST00000469601.1_RTN4R-205,ENST00000474642.1_RTN4R-206	1.15	7.08	3.68	2.27	2.95	3.79	3.21	2.09	3.51	1.98	1.01	2.96	1.8	3.48	3.78	1.03	4.73	2.24	2.24	2.02	2.2	3.98	2.12	4.69	0.97	3.24	0.88	1.1	2.42	1.89	2.21	2.29	3.33	1.96	3.62	3.88	3.09
ENSG00000040633.13	PHF23	ENST00000320316.8_PHF23-201,ENST00000454255.6_PHF23-202,ENST00000570753.5_PHF23-203,ENST00000570899.1_PHF23-204,ENST00000571362.5_PHF23-205,ENST00000572789.5_PHF23-206,ENST00000573826.5_PHF23-207,ENST00000574236.5_PHF23-208,ENST00000574323.5_PHF23-209,ENST00000574407.5_PHF23-210,ENST00000574899.1_PHF23-211,ENST00000576955.5_PHF23-212,ENST00000613632.4_PHF23-213	25.78	34.56	18.36	24.94	14.04	17.29	21.8	17.97	24.84	18.78	30.44	16.78	32.6	39.98	32.46	22.16	23.87	30.46	16.42	13.9	18.67	20.1	10.87	19.45	36.82	11.49	11.66	28.69	22.57	41.75	33.76	30.01	24.08	26.31	17.17	22.22	32.77
ENSG00000040731.10	CDH10	ENST00000264463.8_CDH10-201,ENST00000502921.5_CDH10-202,ENST00000503958.1_CDH10-203,ENST00000510477.5_CDH10-204	0	0	0	0	0	0	0	0.07	0	0	0	0.06	0	0	0	0	0	0.02	0	0.05	0.13	0.03	0.13	0	0.02	0	0	0	0.02	0	0	0.21	0	0.12	0	0	0.35
ENSG00000040933.16	INPP4A	ENST00000074304.9_INPP4A-201,ENST00000409016.8_INPP4A-202,ENST00000409463.5_INPP4A-203,ENST00000409540.7_INPP4A-204,ENST00000409851.8_INPP4A-205,ENST00000463367.1_INPP4A-206,ENST00000467042.1_INPP4A-207,ENST00000468638.1_INPP4A-208,ENST00000498026.1_INPP4A-209,ENST00000523221.1_INPP4A-210	1.79	1.84	1.77	2.18	2.22	1.63	2.98	2.69	2.26	2.55	4.58	2.19	1.31	2.06	1.44	2.07	2.7	2.02	2.3	1.58	2.54	1.37	2.79	3.11	4.95	2.89	1.45	7.09	2.17	4.54	4.18	3.33	2.33	1.58	1.55	3.08	2.94
ENSG00000041353.10	RAB27B	ENST00000262094.10_RAB27B-201,ENST00000586570.5_RAB27B-202,ENST00000586594.1_RAB27B-203,ENST00000592334.1_RAB27B-204	0.05	0.42	0.24	0.47	0.4	0.69	1.02	0.25	0.66	0.25	0.53	0.27	0.42	1.45	0.51	0.24	0.58	0.28	0.8	0.2	1.07	1.33	1.26	0.34	0.51	0.57	0.51	0.58	0.3	0.22	0.61	0.41	0.23	0.6	0.45	0.27	0.75
ENSG00000041357.16	PSMA4	ENST00000044462.12_PSMA4-201,ENST00000413382.6_PSMA4-202,ENST00000557929.5_PSMA4-203,ENST00000558094.1_PSMA4-204,ENST00000558281.5_PSMA4-205,ENST00000558341.5_PSMA4-206,ENST00000558635.1_PSMA4-207,ENST00000558639.5_PSMA4-208,ENST00000559082.5_PSMA4-209,ENST00000559146.5_PSMA4-210,ENST00000559154.5_PSMA4-211,ENST00000559365.5_PSMA4-212,ENST00000559437.5_PSMA4-213,ENST00000559906.1_PSMA4-214,ENST00…	33.26	46.84	34.19	49.53	47.38	44.25	54.29	42.68	54.13	41.43	54.68	42.32	67.81	56.17	57.61	37.56	54.56	42.29	46.39	26.87	39.17	37.59	39.01	53.2	50.43	68.36	42.33	47.88	56.35	42.69	43.16	62.85	48.04	46.12	51.46	48.55	57.37
ENSG00000041515.16	MYO16	ENST00000251041.10_MYO16-201,ENST00000356711.7_MYO16-202,ENST00000375857.6_MYO16-203,ENST00000457511.7_MYO16-204,ENST00000467639.1_MYO16-205,ENST00000482793.1_MYO16-206	0	0.08	0.02	0.12	0.02	0.03	0.18	0.04	0.04	0.01	0.08	0.04	0.01	0	0.03	0.06	0.04	0	0.09	0	0.02	0.02	0.19	0.02	0.07	0.01	0	0.15	0.09	0.32	0.14	0.2	0.06	0.1	0.01	0.04	0.01
ENSG00000041802.11	LSG1	ENST00000265245.10_LSG1-201,ENST00000427461.1_LSG1-202,ENST00000437613.1_LSG1-203,ENST00000460584.1_LSG1-204,ENST00000461343.1_LSG1-205,ENST00000466391.1_LSG1-206,ENST00000475763.5_LSG1-207,ENST00000480853.1_LSG1-208	9.4	5.92	12.79	12.78	14.4	11.76	15.21	7.28	12.99	8.21	14.85	9.44	33.22	19.32	18.87	10.87	8.44	15.23	14.49	7.69	10.43	14.67	12.4	10.13	23.92	12.01	10.29	11.12	14.84	13.72	15.59	12.91	19.05	19.13	17.11	11.49	19.28
ENSG00000041880.15	PARP3	ENST00000398755.8_PARP3-201,ENST00000417220.6_PARP3-202,ENST00000431474.6_PARP3-203,ENST00000470601.5_PARP3-204,ENST00000470749.1_PARP3-205,ENST00000471971.6_PARP3-206,ENST00000475782.1_PARP3-207,ENST00000486510.1_PARP3-208,ENST00000498510.2_PARP3-209	4.64	18.06	11.33	11.88	12.93	11.92	13.79	8.29	14.83	3.89	7.55	8.85	7.97	8.05	12.55	2.93	20.32	9.54	11.27	6.29	4.86	8.19	9.72	14.02	3.82	15.78	4.9	4.54	8.61	7.65	5.31	8.52	13.69	8.02	17.67	13.5	9.1
ENSG00000041982.17	TNC	ENST00000341037.8_TNC-201,ENST00000350763.9_TNC-202,ENST00000423613.6_TNC-203,ENST00000460345.1_TNC-204,ENST00000473855.1_TNC-205,ENST00000476680.2_TNC-206,ENST00000481475.1_TNC-207,ENST00000534839.1_TNC-208,ENST00000537320.6_TNC-209,ENST00000542877.6_TNC-210,ENST00000544972.1_TNC-211,ENST00000635336.1_TNC-212,ENST00000705190.1_TNC-213,ENST00000705191.1_TNC-214,ENST00000705192.1_TNC-215	15.44	2.05	25.99	6.67	19.13	6.23	11.38	8.55	12.63	14.2	9.66	1.98	20.75	11.44	16.58	10.63	6.55	21.17	10.05	11.03	37.83	71.1	21.23	6.44	100.02	6.76	28.58	16.82	50.63	7.76	43.7	3.3	3.77	34.65	4.9	8.98	17.86
ENSG00000041988.16	THAP3	ENST00000054650.9_THAP3-201,ENST00000307896.10_THAP3-202,ENST00000377627.7_THAP3-203,ENST00000472925.1_THAP3-204,ENST00000480647.1_THAP3-205,ENST00000484669.6_THAP3-206,ENST00000484676.1_THAP3-207,ENST00000487819.5_THAP3-208	2.22	4.24	2.1	4.84	2.14	4.27	9.07	3.82	5.09	3.34	6.15	7.73	7.72	6.31	4.21	3.61	5.9	5.3	2.07	4	3.55	7.15	6.02	6.25	6.88	4.16	2.04	7.47	6.06	5.48	4.12	5.21	3.92	2.9	7.79	3.83	5.59
ENSG00000042062.13	RIPOR3	ENST00000045083.6_RIPOR3-201,ENST00000327979.8_RIPOR3-202,ENST00000462493.1_RIPOR3-203,ENST00000462842.1_RIPOR3-204,ENST00000482129.1_RIPOR3-205,ENST00000488529.5_RIPOR3-206	1.87	4.37	5.23	6.63	7.34	7.11	10.99	5.91	3.66	1.26	7.08	4.71	4.18	6.21	4.65	2.91	4.62	6.95	4.18	2.49	4.92	3.11	6.79	5.66	2.93	9.07	3.87	4.73	3.29	14.91	4.48	8.45	4.62	6.67	4.39	5.83	6.43
ENSG00000042088.14	TDP1	ENST00000335725.9_TDP1-201,ENST00000393452.7_TDP1-202,ENST00000393454.6_TDP1-203,ENST00000545686.6_TDP1-204,ENST00000553527.1_TDP1-205,ENST00000553569.1_TDP1-206,ENST00000553617.5_TDP1-207,ENST00000553989.1_TDP1-208,ENST00000554180.5_TDP1-209,ENST00000554976.5_TDP1-210,ENST00000555178.5_TDP1-211,ENST00000555565.5_TDP1-212,ENST00000555880.5_TDP1-213,ENST00000556063.1_TDP1-214,ENST00000556498.1_TDP…	1.73	2.57	1.28	1.87	2.54	2.42	3.78	3.78	2.69	2.38	3.52	2.83	0.93	2.61	1.45	2.12	3.45	1.82	2.42	3.16	3.48	2.54	1.97	3.91	2.26	2.33	1.69	3.73	2.21	5.17	3.94	2.66	5.64	1.14	2.48	1.78	2.88
ENSG00000042286.15	AIFM2	ENST00000307864.3_AIFM2-201,ENST00000373248.5_AIFM2-202,ENST00000482166.1_AIFM2-203,ENST00000613322.4_AIFM2-204	1.54	3.06	3.92	2.53	1.81	2.9	4.71	2.12	3.45	1.62	5.48	2.16	5.53	3.29	5.02	2.91	3.13	2.8	3.5	1.97	2.56	3.33	2.43	2.49	5.5	3.65	2.1	2.39	3.5	5.57	3.54	3.29	3.98	4.13	3.68	3.56	4.87
ENSG00000042304.14	C2orf83	ENST00000509872.1_C2orf83-201	0	0	0	0	0	0	0	0	0	0	0	0	0	0	0	0	0	0	0	0	0	0	0	0	0	0	0	0	0	0	0	0	0	0	0	0	0
ENSG00000042317.17	SPATA7	ENST00000045347.11_SPATA7-201,ENST00000356583.9_SPATA7-202,ENST00000393545.9_SPATA7-203,ENST00000553303.1_SPATA7-204,ENST00000553626.5_SPATA7-205,ENST00000553885.5_SPATA7-206,ENST00000553908.5_SPATA7-207,ENST00000554102.5_SPATA7-208,ENST00000554168.5_SPATA7-209,ENST00000554802.1_SPATA7-210,ENST00000555356.5_SPATA7-211,ENST00000555401.5_SPATA7-212,ENST00000555515.5_SPATA7-213,ENST00000555534.5_SPA…	1.37	3.83	2.21	3.09	3.69	5.4	4.87	2.32	3.97	1.27	3.98	3.75	1.27	0.95	3.1	0.74	4.32	2.05	2.98	1.82	1.94	2.56	2.7	5.58	0.71	7.08	1.92	1.2	1.67	2.01	1.64	2.85	7.25	1.41	4.39	4.13	1.69
ENSG00000042429.12	MED17	ENST00000251871.9_MED17-201,ENST00000507258.4_MED17-202,ENST00000525026.6_MED17-203,ENST00000525613.2_MED17-204,ENST00000528786.2_MED17-205,ENST00000529626.2_MED17-206,ENST00000530819.1_MED17-207,ENST00000531920.6_MED17-208,ENST00000533133.6_MED17-209,ENST00000533359.5_MED17-210,ENST00000533367.6_MED17-211,ENST00000638270.1_MED17-212,ENST00000638294.1_MED17-213,ENST00000638487.1_MED17-214,ENST000…	4.45	8.54	8.31	7.11	4.92	5.78	7.16	4	8.47	5.67	6.32	3.88	7.17	9.78	6.3	4.68	5.66	8.52	6.23	3.87	4.92	7.32	6.34	6.63	6.62	6.83	5.85	6.92	7.46	11.12	7.63	6.19	6.03	8.52	6.14	5.54	7.71
ENSG00000042445.14	RETSAT	ENST00000295802.9_RETSAT-201,ENST00000409984.2_RETSAT-202,ENST00000429806.5_RETSAT-203,ENST00000438611.4_RETSAT-204,ENST00000449375.1_RETSAT-205,ENST00000482694.1_RETSAT-206,ENST00000490291.1_RETSAT-207	6.48	12.81	8.88	15.71	13.83	12.62	14.33	8.39	14.37	3.93	12.25	10.72	8.28	9.62	6.59	2.95	8.9	15	13.85	7.57	6.02	12.39	9.45	6.91	7.27	14.88	10.08	7.05	5.85	12.83	9.13	11.26	13.17	11.38	16.82	15.61	13.53
ENSG00000042493.16	CAPG	ENST00000263867.9_CAPG-201,ENST00000409275.1_CAPG-202,ENST00000409670.5_CAPG-203,ENST00000409724.5_CAPG-204,ENST00000409921.5_CAPG-205,ENST00000415012.1_CAPG-206,ENST00000439385.5_CAPG-207,ENST00000447219.6_CAPG-208,ENST00000449030.5_CAPG-209,ENST00000453973.5_CAPG-210,ENST00000459793.2_CAPG-211,ENST00000471064.1_CAPG-212,ENST00000479651.1_CAPG-213,ENST00000483659.5_CAPG-214,ENST00000491267.1_CAP…	50.73	108.64	86.02	126.85	100.69	92.18	98.91	84.1	93.21	127.15	130.45	99.1	109.66	107.19	90.42	96.72	131.68	88.74	83.76	102.55	64.25	105.19	109.84	82.9	94.24	129.83	100.16	86.17	157.8	100.39	100.01	88.92	96.85	122.7	96.5	99.2	90.02
ENSG00000042753.12	AP2S1	ENST00000263270.11_AP2S1-201,ENST00000352203.8_AP2S1-202,ENST00000593442.5_AP2S1-203,ENST00000597020.5_AP2S1-204,ENST00000597421.1_AP2S1-205,ENST00000598027.1_AP2S1-206,ENST00000599990.5_AP2S1-207,ENST00000600964.1_AP2S1-208,ENST00000601498.5_AP2S1-209,ENST00000601649.1_AP2S1-210	55.03	49.95	44.59	61.81	76.09	55.24	84.58	60.03	47.58	45.75	80.68	74.87	58.41	65.11	59.39	49.96	71.39	45.91	49.27	47.16	69.05	78.8	77.93	60.49	56.31	81.36	44.54	74.07	102.7	89.46	77.43	86.31	68.8	53.46	67.2	73.23	73.29
ENSG00000042781.14	USH2A	ENST00000307340.8_USH2A-201,ENST00000366942.3_USH2A-202,ENST00000463147.1_USH2A-203,ENST00000481786.1_USH2A-204,ENST00000674083.1_USH2A-205	0	0	0	0	0	0	0.02	0.02	0	0	0	0	0	0	0	0	0	0	0	0	0	0	0	0.01	0	0	0	0	0	0	0	0	0	0.02	0	0	0
ENSG00000042813.8	ZPBP	ENST00000046087.7_ZPBP-201,ENST00000413331.1_ZPBP-202,ENST00000419417.5_ZPBP-203,ENST00000450231.1_ZPBP-204,ENST00000465922.1_ZPBP-205,ENST00000491129.5_ZPBP-206	0	0	0	0	0	0	0	0	0	0	0	0	0	0	0	0	0	0	0	0	0	0	0	0	0	0	0	0	0	0	0	0	0	0	0	0	0
ENSG00000042832.12	TG	ENST00000220616.9_TG-201,ENST00000518058.1_TG-202,ENST00000518097.1_TG-203,ENST00000518108.1_TG-204,ENST00000518505.1_TG-205,ENST00000519178.5_TG-206,ENST00000519294.5_TG-207,ENST00000519543.5_TG-208,ENST00000520089.5_TG-209,ENST00000520197.5_TG-210,ENST00000520769.1_TG-211,ENST00000521107.1_TG-212,ENST00000522523.5_TG-213,ENST00000522691.1_TG-214,ENST00000522797.1_TG-215,ENST00000522809.1_TG-216…	0.53	0.18	0.26	2.23	1.02	0.2	0.59	1.9	0.49	0.94	0.5	0.19	1.06	1.52	0.48	3.18	0.37	0.26	1.88	4.28	2.26	0.37	1.27	1.65	1.51	1.52	0.8	0.76	0.6	0.95	0.53	2.13	0.58	1.38	0.2	1.17	0.42
ENSG00000042980.14	ADAM28	ENST00000265769.9_ADAM28-201,ENST00000437154.6_ADAM28-202,ENST00000518326.1_ADAM28-203,ENST00000518516.5_ADAM28-204,ENST00000518737.1_ADAM28-205,ENST00000520448.5_ADAM28-206,ENST00000520665.1_ADAM28-207,ENST00000521110.1_ADAM28-208,ENST00000521629.5_ADAM28-209,ENST00000523236.5_ADAM28-210,ENST00000523379.5_ADAM28-211,ENST00000523440.1_ADAM28-212,ENST00000699027.1_ADAM28-213	1.34	0.23	0.91	1.25	0.55	0.83	2.12	3.17	0.78	5.73	3.64	0.94	0.55	1.31	0.22	3.48	0.24	0.53	1.69	2.53	2.11	1.57	3.67	1.24	2.34	2.68	2.32	3.35	2.72	3.93	2.69	2.19	1.51	1.61	0.25	0.79	2.2
ENSG00000043039.7	BARX2	ENST00000281437.6_BARX2-201,ENST00000605151.1_BARX2-202	1.92	1.12	15.69	2	3.81	2.72	1.5	2.46	16.25	5.88	0.5	0.5	38.28	7.61	5.01	1.7	5.65	6.58	10.36	4.01	1.94	12.7	1.72	0.71	1.33	2.58	18.31	0.94	9.82	0.32	2.22	0.93	10.82	10.64	4.48	3.22	25.53
ENSG00000043093.15	DCUN1D1	ENST00000292782.9_DCUN1D1-201,ENST00000460412.6_DCUN1D1-202,ENST00000466812.1_DCUN1D1-203,ENST00000469954.5_DCUN1D1-204,ENST00000487822.5_DCUN1D1-205,ENST00000492563.1_DCUN1D1-206,ENST00000497606.5_DCUN1D1-207,ENST00000632685.1_DCUN1D1-208	7.41	4.49	3.52	5.05	7.19	6.2	3.45	3.91	10.68	7	5.28	3.87	5.56	8.24	9.65	5.29	4.67	5.85	2.79	3.58	4.99	1.6	3.33	5.77	4.75	5.41	7.38	7.22	3.3	4.93	4.42	6.88	4.22	5.47	7.24	4.55	3.04
ENSG00000043143.22	JADE2	ENST00000282605.8_JADE2-201,ENST00000361895.6_JADE2-202,ENST00000395003.5_JADE2-203,ENST00000402835.5_JADE2-204,ENST00000430087.2_JADE2-205,ENST00000431355.2_JADE2-206,ENST00000453515.1_JADE2-207,ENST00000470876.1_JADE2-208,ENST00000512386.6_JADE2-209,ENST00000515554.1_JADE2-210,ENST00000612830.2_JADE2-211,ENST00000680418.1_JADE2-212,ENST00000681019.1_JADE2-213,ENST00000681498.1_JADE2-214,ENST000…	1.57	7.85	2.78	5.05	4.02	6.35	8.33	5.06	3.18	2.42	9.66	7.3	1.84	2.76	2.18	2.62	5.02	2.85	3.93	4.12	3.66	4.29	5.66	9.48	1.86	4.33	2.03	7.58	2.59	7.29	4.36	6.54	5.87	2.19	4.28	4.74	2.91
ENSG00000043355.12	ZIC2	ENST00000376335.8_ZIC2-201,ENST00000468291.1_ZIC2-202,ENST00000477213.1_ZIC2-203,ENST00000481565.1_ZIC2-204,ENST00000490085.5_ZIC2-205	0	0	0	0	0	0	0	0	0	0	0	0	0	0	0	0.04	0.02	0.02	0	0.06	0	0	0	0	0	0	0	0	0	0	0.02	0	0	0	0	0	0.02
ENSG00000043462.13	LCP2	ENST00000046794.10_LCP2-201,ENST00000519149.1_LCP2-202,ENST00000519594.5_LCP2-203,ENST00000520322.1_LCP2-204,ENST00000520344.1_LCP2-205,ENST00000521416.5_LCP2-206,ENST00000522760.5_LCP2-207,ENST00000522823.5_LCP2-208,ENST00000523369.1_LCP2-209	185.25	22.4	107.99	160.95	187.37	140.75	86.65	397.74	110.03	738.62	160.08	58.61	109.27	134.87	42.07	497.37	74.44	170.59	114.84	626.46	472.69	111.01	171.82	92.58	384.93	146.52	312.78	332.26	189.56	194.28	399.75	164.33	25.13	160.28	25.25	65.92	95.95
ENSG00000043514.17	TRIT1	ENST00000316891.10_TRIT1-201,ENST00000372818.5_TRIT1-202,ENST00000441669.6_TRIT1-203,ENST00000462243.2_TRIT1-204,ENST00000462797.5_TRIT1-205,ENST00000465417.5_TRIT1-206,ENST00000467774.1_TRIT1-207,ENST00000469476.2_TRIT1-208,ENST00000486825.6_TRIT1-209,ENST00000489945.5_TRIT1-210,ENST00000491865.5_TRIT1-211,ENST00000492612.6_TRIT1-212,ENST00000495175.6_TRIT1-213,ENST00000537440.5_TRIT1-214,ENST00…	2.33	6.12	3.94	4.67	3.17	5.32	7.08	4.19	4.79	3.28	3.05	6.3	8.42	7.61	5.85	2.91	6.44	5.06	6	2.53	1.94	4.22	2.1	4.92	7.17	6.13	3.59	2.07	5.29	4.77	2.53	5.36	7.62	6.16	6.66	5.63	8.25
ENSG00000043591.6	ADRB1	ENST00000369295.4_ADRB1-201	0.21	0.04	0.07	0.04	0.24	0.23	0.21	0.42	0.02	0.26	0.38	0.3	0.05	0.17	0	0.07	0.09	0.32	0.19	0.22	0.24	0.1	0.26	0.51	0.32	0.08	0.21	0.38	0.14	0.68	0.3	0.24	0	0.23	0.03	0.56	0.4
ENSG00000044012.4	GUCA2B	ENST00000372581.2_GUCA2B-201	0	0.28	0	0	0	0	0	0	0	0	0	0	0	0	0	0	0	0	0	0	0	0	0.39	0	0	0	0	0	0	0	0	0	0	0	0	0	0
ENSG00000044090.13	CUL7	ENST00000265348.9_CUL7-201,ENST00000478630.2_CUL7-202,ENST00000673725.1_CUL7-203,ENST00000673753.1_CUL7-204,ENST00000674100.1_CUL7-205,ENST00000674112.2_CUL7-206,ENST00000674134.1_CUL7-207,ENST00000683160.1_CUL7-208,ENST00000683242.1_CUL7-209,ENST00000683320.1_CUL7-210,ENST00000683493.1_CUL7-211,ENST00000685042.1_CUL7-212,ENST00000686442.1_CUL7-213,ENST00000687225.1_CUL7-214,ENST00000688302.1_CUL…	4.51	14.05	10.07	9.27	10.18	6.98	10.74	5.49	10.41	5	6.39	8.43	6.3	6.66	9.28	4.62	12.38	8.41	9.2	5.15	3.77	10.73	9.04	13.95	3.88	13.28	4.28	5.41	8.91	8.16	5.16	8.8	11.21	6.25	11.73	13.53	7.78
ENSG00000044115.21	CTNNA1	ENST00000302763.12_CTNNA1-201,ENST00000517533.5_CTNNA1-202,ENST00000517534.5_CTNNA1-203,ENST00000517656.5_CTNNA1-204,ENST00000517904.1_CTNNA1-205,ENST00000517980.5_CTNNA1-206,ENST00000518263.5_CTNNA1-207,ENST00000518381.5_CTNNA1-208,ENST00000518585.1_CTNNA1-209,ENST00000518825.5_CTNNA1-210,ENST00000518910.5_CTNNA1-211,ENST00000518919.1_CTNNA1-212,ENST00000519113.5_CTNNA1-213,ENST00000519116.5_CTN…	69.26	95.96	85.57	115.12	85.45	79.86	115.86	75.09	138.06	88.54	133.23	82.2	121.8	117.35	99.36	71.41	139.51	114.32	113.94	60.26	105.13	150.17	83.29	111.37	148.36	119.59	87.33	115.36	119.9	121.12	101.79	127.22	129.67	111.56	128.47	141.44	131.76
ENSG00000044446.12	PHKA2	ENST00000379942.5_PHKA2-201,ENST00000464455.1_PHKA2-202,ENST00000469485.5_PHKA2-203,ENST00000469645.5_PHKA2-204,ENST00000473597.1_PHKA2-205,ENST00000473739.5_PHKA2-206,ENST00000481718.1_PHKA2-207,ENST00000486231.2_PHKA2-208	6.3	8.16	7.52	13.09	9.86	8.09	7.35	6.51	8.16	7.22	6.76	5.79	4.6	6.29	9.19	7.47	7.08	11.12	10.29	5.9	9.61	7.15	8.25	8.62	7.71	12.42	9.52	8.7	7.76	13.86	7.75	10.48	10.88	10.25	10.22	8.34	6.33
ENSG00000044459.15	CNTLN	ENST00000380641.4_CNTLN-201,ENST00000380647.8_CNTLN-202,ENST00000461247.1_CNTLN-203,ENST00000484374.1_CNTLN-204	1.2	3.17	2.52	2.2	2.74	2.66	3.22	2.18	2.43	0.96	2.65	2.02	0.91	1.82	3.59	1.44	2.79	2.63	2.47	1.13	1.84	1.97	1.99	2.87	0.66	3.44	1.41	1.88	1.46	2.88	2.09	2.62	2.25	2.46	2.79	2.6	2.29
ENSG00000044524.11	EPHA3	ENST00000336596.7_EPHA3-201,ENST00000452448.6_EPHA3-202,ENST00000494014.1_EPHA3-203	0	0	0	0.04	0.02	0	0.05	0.05	0.07	0.09	0.07	0.07	0	0	0	0.09	0.01	0.02	0.02	0.02	0.07	0	0.06	0.07	0.08	0.07	0.03	0.09	0	0.32	0.13	0.14	0.02	0	0	0.03	0.02
ENSG00000044574.9	HSPA5	ENST00000324460.7_HSPA5-201,ENST00000679355.1_HSPA5-202,ENST00000679475.1_HSPA5-203,ENST00000680032.1_HSPA5-204,ENST00000680234.1_HSPA5-205,ENST00000680257.1_HSPA5-206,ENST00000680272.1_HSPA5-207,ENST00000680494.1_HSPA5-208,ENST00000680640.1_HSPA5-209,ENST00000681045.1_HSPA5-210,ENST00000681424.1_HSPA5-211,ENST00000681540.1_HSPA5-212,ENST00000681544.1_HSPA5-213,ENST00000681675.1_HSPA5-214,ENST000…	121.31	184.71	261.34	372.93	455.61	254.57	591.53	242.6	283.18	369.82	258.7	414.43	407.38	282.19	239.46	618.53	438.19	402.66	267.56	468.62	399.56	1008.23	628.39	410.16	1105.05	183.29	414.79	274.83	403.69	259.75	603.17	207.05	209.53	432.77	214.94	313.24	254.1
ENSG00000046604.14	DSG2	ENST00000261590.13_DSG2-201,ENST00000585206.1_DSG2-202,ENST00000682087.1_DSG2-203,ENST00000682241.1_DSG2-204,ENST00000683614.1_DSG2-205,ENST00000683654.1_DSG2-206,ENST00000684461.1_DSG2-207	4.76	9.63	11.67	9.95	8.36	8.36	4.73	4.42	11.86	4.01	5.5	2.61	9.79	9.82	19.85	1.63	11.38	15.11	17.93	2.91	3.09	9.02	5.18	11.86	5.28	13.01	6.31	2.84	8.82	3.84	6.26	7.67	11.72	8.9	13.75	8.81	14.53
ENSG00000046647.14	GEMIN8	ENST00000332885.7_GEMIN8-201,ENST00000380523.8_GEMIN8-202,ENST00000398355.7_GEMIN8-203,ENST00000460203.1_GEMIN8-204,ENST00000477386.2_GEMIN8-205,ENST00000680255.1_GEMIN8-206	3.42	7.31	6.01	8.44	7.12	9.44	10.15	5.86	8.05	2.51	4.56	10.18	5.34	7.97	6.93	1.8	10.14	6.38	7.39	6.04	4.24	6.72	5.46	7.46	2.44	13.59	3.17	2.48	5.14	4.87	3.8	7.86	7.66	5.71	10.97	9.37	8.23
ENSG00000046651.16	OFD1	ENST00000340096.11_OFD1-201,ENST00000380550.6_OFD1-202,ENST00000380567.6_OFD1-203,ENST00000398395.8_OFD1-204,ENST00000464463.6_OFD1-205,ENST00000466534.1_OFD1-206,ENST00000474705.1_OFD1-207,ENST00000485052.6_OFD1-208,ENST00000490265.6_OFD1-209,ENST00000682237.1_OFD1-210,ENST00000682562.1_OFD1-211,ENST00000682953.1_OFD1-212,ENST00000683055.1_OFD1-213,ENST00000683065.1_OFD1-214,ENST00000683284.1_OF…	3.88	8.69	8.21	10.19	8.94	6.99	8.36	6.88	6.35	3.51	13.65	8.02	10.1	8.8	10.01	2.8	6.83	9.23	8.23	4.91	6.83	6.28	6.49	8.93	6.53	12.41	7.11	6.11	5.91	11.04	5.73	13.71	12.04	5.31	12.01	10.38	13.53
ENSG00000046653.15	GPM6B	ENST00000316715.9_GPM6B-201,ENST00000355135.6_GPM6B-202,ENST00000356942.9_GPM6B-203,ENST00000398361.7_GPM6B-204,ENST00000454189.6_GPM6B-205,ENST00000468080.1_GPM6B-206,ENST00000472735.5_GPM6B-207,ENST00000475307.1_GPM6B-208,ENST00000493085.5_GPM6B-209,ENST00000493677.5_GPM6B-210,ENST00000495211.2_GPM6B-211	0.07	0.29	0.8	0.38	0.43	0.07	0.61	0.27	0.32	0.21	0.35	0.44	0.65	0.64	0.82	0.14	0.43	0.58	1.21	0.57	0.3	0.57	0.3	0.5	0.22	0.49	0.26	0.26	0.32	0.99	0.15	0.43	0.53	0.7	0.53	0.54	1.09
ENSG00000046774.10	MAGEC2	ENST00000247452.4_MAGEC2-201	0	0	0	0	0	0	0	0	0	0	0	0	0	0	0	0	0	0	0	0	0	0	0	0	0	0	0	0	0	0	0	0	0	0	0	0	0
ENSG00000046889.19	PREX2	ENST00000288368.5_PREX2-201,ENST00000517617.1_PREX2-202,ENST00000520235.1_PREX2-203,ENST00000522247.5_PREX2-204,ENST00000529398.5_PREX2-205	0.05	0.19	0.22	0.43	0.42	0.47	1.13	0.87	0.11	0.27	0.72	0.38	0.05	0.71	0	0.53	0.11	0.41	0.93	0.29	0.41	0.3	1.96	0.39	0.36	0.37	0.27	0.97	0.19	0.86	0.75	2.96	0.16	0.17	0.1	0.81	0.65
ENSG00000047056.18	WDR37	ENST00000263150.9_WDR37-201,ENST00000358220.5_WDR37-202,ENST00000381329.5_WDR37-203,ENST00000436154.2_WDR37-204,ENST00000482165.1_WDR37-205,ENST00000650072.1_WDR37-206,ENST00000704638.1_WDR37-207,ENST00000704657.1_WDR37-208,ENST00000704658.1_WDR37-209,ENST00000704671.1_WDR37-210,ENST00000704672.1_WDR37-211,ENST00000704673.1_WDR37-212,ENST00000704674.1_WDR37-213,ENST00000704675.1_WDR37-214,ENST000…	3.89	6.34	9.73	5.92	8.3	4.66	5.48	6.43	9.99	7.64	4.56	6.43	6.59	7.29	7.82	3.93	7.95	9.52	8.77	7.52	5.24	6.91	5.61	7.99	5.06	7.89	8.05	7.38	7.98	5.28	8.82	6.52	5.59	7.64	6.87	6.16	8.97
ENSG00000047188.16	YTHDC2	ENST00000161863.9_YTHDC2-201,ENST00000503857.5_YTHDC2-202,ENST00000506333.1_YTHDC2-203,ENST00000507567.1_YTHDC2-204,ENST00000512600.1_YTHDC2-205,ENST00000514720.1_YTHDC2-206,ENST00000515883.5_YTHDC2-207	1.67	1.87	2.23	1.91	4.04	1.64	3.04	1.94	3.47	2.5	4.28	1.68	2.54	3.21	2.08	1.56	2.11	2.52	2.29	1.82	2.39	2.29	5.23	2.39	3.68	4.91	2.52	3.61	2.11	3.44	4.13	2.56	3.93	3.03	3.69	2.94	4.04
ENSG00000047230.15	CTPS2	ENST00000359276.9_CTPS2-201,ENST00000380241.7_CTPS2-202,ENST00000443824.5_CTPS2-203,ENST00000455276.1_CTPS2-204,ENST00000483053.1_CTPS2-205	1.37	3.29	3.08	2.97	3.29	4.47	2.76	2.45	2.53	1.52	4.29	1.92	0.99	4.18	2.26	2.12	3.25	4.49	2.96	1.52	3.27	1.65	1.46	4.11	3.98	4.33	2.29	1.68	3.22	2.44	3.26	3.77	6.33	1.53	4.37	3.36	4.92
ENSG00000047249.18	ATP6V1H	ENST00000355221.7_ATP6V1H-201,ENST00000359530.7_ATP6V1H-202,ENST00000396774.6_ATP6V1H-203,ENST00000518072.1_ATP6V1H-204,ENST00000519588.1_ATP6V1H-205,ENST00000519922.1_ATP6V1H-206,ENST00000520188.5_ATP6V1H-207,ENST00000521275.5_ATP6V1H-208,ENST00000521335.1_ATP6V1H-209,ENST00000521377.5_ATP6V1H-210,ENST00000521707.1_ATP6V1H-211,ENST00000521900.5_ATP6V1H-212,ENST00000522159.5_ATP6V1H-213,ENST00000…	3.67	14.41	6.7	14.55	14.41	11.61	14.76	10.68	10.55	11.44	12.52	9.71	10.04	7.61	9.43	7.6	13.12	5.39	17.67	10.79	10.8	9.5	11.78	9.47	13.4	9.49	6.73	5.49	12.29	7.21	7.09	9.74	8.84	6.41	15.7	11.14	11.72
ENSG00000047315.17	POLR2B	ENST00000314595.6_POLR2B-201,ENST00000381227.5_POLR2B-202,ENST00000431623.6_POLR2B-203,ENST00000433463.1_POLR2B-204,ENST00000441246.6_POLR2B-205,ENST00000450656.5_POLR2B-206,ENST00000464918.1_POLR2B-207,ENST00000478188.5_POLR2B-208,ENST00000484821.1_POLR2B-209,ENST00000495311.1_POLR2B-210,ENST00000497845.1_POLR2B-211,ENST00000510355.1_POLR2B-212	8.81	10.83	9.79	10.12	11.56	12.14	16.07	8.52	13.96	12.4	18.82	10.17	18.6	18.03	13.7	9.32	14.99	14.66	15.38	6.24	7.63	11.34	14.07	13.48	18.67	17.74	10.96	11.32	13.68	12	15.31	14.66	21.39	15.23	16.65	13.09	14.1
ENSG00000047346.13	FAM214A	ENST00000261844.11_FAM214A-201,ENST00000399202.8_FAM214A-202,ENST00000534964.6_FAM214A-203,ENST00000546305.6_FAM214A-204,ENST00000561490.5_FAM214A-205,ENST00000561543.5_FAM214A-206,ENST00000562135.5_FAM214A-207,ENST00000562351.2_FAM214A-208,ENST00000566768.5_FAM214A-209,ENST00000566948.5_FAM214A-210,ENST00000568637.5_FAM214A-211,ENST00000568668.1_FAM214A-212,ENST00000568863.1_FAM214A-213,ENST0000…	5.51	9.17	3.65	11.34	7.85	11.21	15.46	9.73	5.54	4.68	10.89	9.97	3.16	4.45	4	4.78	12.09	3.16	5.87	6.94	5.67	6.43	10.18	8.78	4.49	15.36	5.84	8	4.52	9.5	7.03	9.44	7.56	4.48	11.14	11.05	8.56
ENSG00000047365.13	ARAP2	ENST00000303965.9_ARAP2-201,ENST00000503225.5_ARAP2-202,ENST00000503904.1_ARAP2-203,ENST00000505837.1_ARAP2-204,ENST00000506189.1_ARAP2-205,ENST00000508066.1_ARAP2-206,ENST00000511416.1_ARAP2-207,ENST00000512804.1_ARAP2-208,ENST00000513032.2_ARAP2-209	9.12	5.59	18.8	7.36	11.97	7.45	5.37	7.26	21.67	9.35	10.98	4.96	15.43	15.12	18.68	3.44	10.73	47.35	29.15	8.51	10.93	12.86	15.85	7.84	10.31	29.95	13.73	13.31	13.05	6.66	18.79	12.23	22.14	32.23	16.55	7.54	26.64
ENSG00000047410.14	TPR	ENST00000367478.9_TPR-201,ENST00000451586.1_TPR-202,ENST00000467810.1_TPR-203,ENST00000469463.1_TPR-204,ENST00000474852.1_TPR-205,ENST00000481347.1_TPR-206,ENST00000491783.5_TPR-207,ENST00000492973.1_TPR-208,ENST00000613151.1_TPR-209	36.44	40.69	27.55	35.25	45.69	29.5	35.69	35.16	32.96	26.32	35.08	30.84	31.6	39.31	34.32	38.94	44.12	38.28	33.64	29.67	31.2	30.34	29.98	36.92	44.32	40.06	30.97	41.19	41.16	40.32	42.86	32.87	36.74	33.32	42.74	43.27	40.57
ENSG00000047457.14	CP	ENST00000264613.11_CP-201,ENST00000455472.3_CP-202,ENST00000460674.5_CP-203,ENST00000462336.5_CP-204,ENST00000463556.5_CP-205,ENST00000471356.1_CP-206,ENST00000473296.1_CP-207,ENST00000474204.1_CP-208,ENST00000479771.5_CP-209,ENST00000481169.5_CP-210,ENST00000489736.5_CP-211,ENST00000490639.5_CP-212,ENST00000494544.1_CP-213,ENST00000497797.5_CP-214,ENST00000497902.5_CP-215	0.45	1.96	1.2	2.55	2.15	5.12	6.28	2.69	2.49	2.93	11.91	4.66	1.74	2.3	1.8	4.82	8.67	2.42	3.16	1.78	10.4	3.29	5.96	4.19	6.41	1.74	2.45	12.49	6.44	9.28	3.91	6.55	0.98	2.04	1.76	7.28	7.18
ENSG00000047578.14	KATNIP	ENST00000261588.10_KATNIP-201,ENST00000562207.1_KATNIP-202,ENST00000564749.5_KATNIP-203,ENST00000565672.5_KATNIP-204,ENST00000566023.1_KATNIP-205,ENST00000567894.5_KATNIP-206,ENST00000568258.5_KATNIP-207,ENST00000568622.1_KATNIP-208,ENST00000573850.1_KATNIP-209,ENST00000618117.1_KATNIP-210	2.51	6.48	3.87	4.36	5.21	3.66	4.47	5.89	6.79	5.09	3.65	4.17	3.16	4.58	5.92	2.43	7.8	5.6	7.31	4.62	4.5	4.45	4.92	5.42	5.12	5.35	4.23	5.03	4.35	2.86	5.45	7.22	6.76	4.55	5.19	5.6	8.43
ENSG00000047579.20	DTNBP1	ENST00000338950.9_DTNBP1-201,ENST00000344537.10_DTNBP1-202,ENST00000355917.7_DTNBP1-203,ENST00000462989.6_DTNBP1-204,ENST00000506844.1_DTNBP1-205,ENST00000509674.1_DTNBP1-206,ENST00000510395.5_DTNBP1-207,ENST00000511762.2_DTNBP1-208,ENST00000513680.5_DTNBP1-209,ENST00000514651.1_DTNBP1-210,ENST00000515875.5_DTNBP1-211,ENST00000622898.4_DTNBP1-212	5.13	10.83	7.89	7.25	13.9	9.36	11.84	9.96	12.04	12.17	12.97	14.53	11.81	7.37	7.32	12.06	13.65	12.78	8.63	9.63	11.98	12.19	11.6	13.12	9.89	11.45	8.75	10.31	11.94	9.29	12	12.84	10.78	10.62	12.04	13.91	12.8
ENSG00000047597.7	XK	ENST00000378616.5_XK-201	0	0.07	0.03	0.01	0.03	0	0.01	0	0	0.05	0.02	0.1	0	0.01	0	0	0.02	0.03	0	0	0.09	0	0.03	0.02	0.03	0	0	0.04	0	0	0.03	0.08	0.01	0	0	0.01	0.06
ENSG00000047617.17	ANO2	ENST00000327087.12_ANO2-201,ENST00000356134.9_ANO2-202,ENST00000536751.1_ANO2-203,ENST00000538154.5_ANO2-204,ENST00000540543.1_ANO2-205,ENST00000541487.1_ANO2-206,ENST00000541874.1_ANO2-207,ENST00000542326.5_ANO2-208,ENST00000544988.1_ANO2-209,ENST00000545860.1_ANO2-210,ENST00000650848.1_ANO2-211,ENST00000682330.1_ANO2-212	0.04	0.05	0.01	0.62	0.15	0.14	0.66	0.17	0	0	0.1	0	0.03	0	0.04	0.08	0.22	0	0.02	0.02	0.24	0.02	0	0.39	0.02	0.05	0	0.15	0	0.6	0.25	0.4	0.03	0.02	0.03	0.06	0
ENSG00000047621.12	C12orf4	ENST00000261250.8_C12orf4-201,ENST00000509318.2_C12orf4-202,ENST00000535030.1_C12orf4-203,ENST00000535887.1_C12orf4-204,ENST00000541014.5_C12orf4-205,ENST00000542080.5_C12orf4-206,ENST00000544258.1_C12orf4-207,ENST00000544697.1_C12orf4-208,ENST00000545746.5_C12orf4-209	1.92	3.22	4.09	3.18	3.06	4.61	4.93	2.93	3.85	2.98	4.21	2.77	5.49	5.88	3.93	1.87	3.91	5.02	5.68	2.05	2.48	2.53	3.27	3.67	3.07	5.08	1.5	2.67	3.28	3.42	3.79	3.71	6.06	4.82	4.16	3.66	4.93
ENSG00000047634.15	SCML1	ENST00000380041.8_SCML1-201,ENST00000380043.7_SCML1-202,ENST00000380045.7_SCML1-203,ENST00000398080.5_SCML1-204,ENST00000419185.1_SCML1-205,ENST00000427362.2_SCML1-206,ENST00000487842.1_SCML1-207	1.98	3.53	3.08	4.52	4.1	3.23	3.91	3.2	3.25	2.54	4.43	2.48	4.51	6.02	4.78	2.42	1.75	5.24	5.73	1.87	2.02	4.58	3.81	2.95	5.39	6.53	3.81	5.85	3.35	4.78	4.63	6.07	4.97	5.21	4.84	3.7	7.42
ENSG00000047644.20	WWC3	ENST00000380861.10_WWC3-201,ENST00000466248.1_WWC3-202	8.54	4.98	4.41	7.19	8.17	5.89	6.88	9.26	5.43	8.27	6.79	5.36	3.96	7.81	5.91	14.79	5.23	6.29	7.86	7.1	6.86	5.56	5.95	6.55	7.25	7.14	5.96	8.77	6.06	10.53	8.6	10.24	6.8	4.85	4.88	8.61	9.67
ENSG00000047648.23	ARHGAP6	ENST00000303025.10_ARHGAP6-201,ENST00000337414.9_ARHGAP6-202,ENST00000380717.7_ARHGAP6-203,ENST00000380718.1_ARHGAP6-204,ENST00000380736.5_ARHGAP6-205,ENST00000489330.6_ARHGAP6-206,ENST00000491514.1_ARHGAP6-207,ENST00000495242.5_ARHGAP6-208,ENST00000657361.1_ARHGAP6-209	4.24	11.15	7.33	8.14	5.26	7.95	5.94	3.86	6.29	2.73	6.27	5.96	2.67	7.33	9.85	1.95	8.4	7.89	11.19	3.27	4.02	6.15	4.26	7.36	3.9	9.67	3.17	3.82	6.23	5.02	6.76	8.47	8.22	4.54	10.84	8.31	7.17
ENSG00000047662.5	FAM184B	ENST00000265018.4_FAM184B-201	0.04	0	0	0	0	0	0	0	0	0	0	0	0	0	0	0	0	0	0	0	0	0	0	0	0	0	0	0	0	0	0	0	0	0	0	0	0
ENSG00000047849.22	MAP4	ENST00000335271.9_MAP4-201,ENST00000360240.10_MAP4-202,ENST00000383736.3_MAP4-203,ENST00000395734.8_MAP4-204,ENST00000420772.6_MAP4-205,ENST00000423088.5_MAP4-206,ENST00000426837.6_MAP4-207,ENST00000429422.5_MAP4-208,ENST00000434267.5_MAP4-209,ENST00000439356.2_MAP4-210,ENST00000462206.1_MAP4-211,ENST00000468075.2_MAP4-212,ENST00000477765.1_MAP4-213,ENST00000482752.1_MAP4-214,ENST00000497735.1_MA…	26.14	62.34	47.4	54.34	44.54	53.83	58.02	37.09	56	28.62	52.17	49.25	38.72	48.18	51.55	23.39	71.18	49.16	56.69	26.82	41.11	54.53	35.7	57.29	40.15	54.36	26.55	39.01	44.46	43.07	44.03	54.35	66.5	37.36	63.71	65.73	58.39
ENSG00000047932.14	GOPC	ENST00000052569.10_GOPC-201,ENST00000368498.7_GOPC-202,ENST00000535237.2_GOPC-203	1.26	4.76	1.47	2.75	3.1	4.08	4.49	2.7	3.05	0.86	3.68	2.95	1.76	3.14	3.16	1.35	3.98	2.17	2.67	1.5	2.8	1.8	2.45	4.22	1.66	4.68	0.94	1.71	1.63	3.19	2.36	3.45	4.1	1.53	4.08	4.15	2.89
ENSG00000047936.11	ROS1	ENST00000368507.8_ROS1-201,ENST00000368508.7_ROS1-202,ENST00000403284.2_ROS1-203	0	0.47	0	0	0	0	0	0	0	0	0	0	0.01	0	0	0	0	0	0	0	0	0	0	0	0	0	0	0	0	0	0.01	0	0	0	0	0	0.01
ENSG00000048028.12	USP28	ENST00000003302.8_USP28-201,ENST00000535607.5_USP28-202,ENST00000537490.1_USP28-203,ENST00000537642.1_USP28-204,ENST00000537706.5_USP28-205,ENST00000538224.1_USP28-206,ENST00000538475.5_USP28-207,ENST00000540438.5_USP28-208,ENST00000540925.5_USP28-209,ENST00000542033.5_USP28-210,ENST00000544272.1_USP28-211,ENST00000544750.1_USP28-212,ENST00000544967.5_USP28-213,ENST00000545540.5_USP28-214,ENST000…	2.37	8.35	6.45	4.78	6.34	5.28	4.49	4.02	5.44	1.31	5.32	2.86	2.01	2.76	4.61	1.55	3.78	4.86	4.74	2.61	4.12	5.23	1.52	7.49	2.58	4.03	2.78	4.92	2.15	2.72	4.22	3.6	5.55	3.43	5.13	5.86	4.81
ENSG00000048052.24	HDAC9	ENST00000401921.5_HDAC9-201,ENST00000405010.7_HDAC9-202,ENST00000406072.5_HDAC9-203,ENST00000406451.8_HDAC9-204,ENST00000411993.1_HDAC9-205,ENST00000413380.5_HDAC9-206,ENST00000413509.6_HDAC9-207,ENST00000417496.6_HDAC9-208,ENST00000425071.5_HDAC9-209,ENST00000428307.6_HDAC9-210,ENST00000430454.5_HDAC9-211,ENST00000432645.6_HDAC9-212,ENST00000433709.6_HDAC9-213,ENST00000441542.7_HDAC9-214,ENST000…	1.52	0.6	0.6	1.17	1.42	0.53	1.95	1.47	0.75	2	3.45	1.81	0.61	0.15	0.21	1.15	0.72	0.56	1.14	3.09	1.73	0.34	1.78	1.72	1.2	1.05	2.28	4.82	0.99	1.79	1.4	2.48	1.23	0.96	0.13	0.18	1.1
ENSG00000048140.18	TSPAN17	ENST00000298564.14_TSPAN17-201,ENST00000310032.12_TSPAN17-202,ENST00000503030.1_TSPAN17-203,ENST00000503045.5_TSPAN17-204,ENST00000504168.5_TSPAN17-205,ENST00000507471.1_TSPAN17-206,ENST00000508164.6_TSPAN17-207,ENST00000514705.5_TSPAN17-208,ENST00000515708.5_TSPAN17-209	3.8	4.97	4.19	6.93	4.23	3.91	5.99	4.53	4.33	3.88	7.2	4.34	4.48	4.82	4.54	1.96	6.35	4.36	4.28	3.22	3.31	5.22	4.95	6.11	4.29	5.85	1.88	4.8	4.19	5.42	5.63	5.47	5.12	3.89	4.76	5.06	4.22
ENSG00000048162.22	NOP16	ENST00000502577.1_NOP16-201,ENST00000502663.5_NOP16-202,ENST00000503849.5_NOP16-203,ENST00000504821.1_NOP16-204,ENST00000509257.1_NOP16-205,ENST00000510608.1_NOP16-206,ENST00000614830.5_NOP16-207,ENST00000616685.1_NOP16-208,ENST00000618911.4_NOP16-209,ENST00000621444.4_NOP16-210	46.92	19.61	73.13	28.36	45.1	25.02	25.16	22.08	83.12	48.39	39.8	22.76	149.23	106.21	107.55	42.18	38.07	108.87	67.13	25.41	44.41	86.86	32.36	18.18	97.54	46.7	56.32	39.07	88.02	33.21	55.34	56.39	71.03	96.23	70.7	46.43	83.93
ENSG00000048342.18	CC2D2A	ENST00000389652.11_CC2D2A-201,ENST00000424120.6_CC2D2A-202,ENST00000503292.6_CC2D2A-203,ENST00000503658.2_CC2D2A-204,ENST00000506643.5_CC2D2A-205,ENST00000507954.5_CC2D2A-206,ENST00000510220.1_CC2D2A-207,ENST00000511544.6_CC2D2A-208,ENST00000512202.1_CC2D2A-209,ENST00000512702.6_CC2D2A-210,ENST00000513035.2_CC2D2A-211,ENST00000513811.5_CC2D2A-212,ENST00000514039.6_CC2D2A-213,ENST00000514450.3_CC2…	2.45	7.79	3.04	5.88	7.28	7.69	6.71	5.82	5.15	3.29	5.36	9.14	2.27	4.51	4.14	5.05	10.44	4.11	4.28	5.52	5.87	5.12	3.14	9.55	4.39	8.05	5.1	4.94	4.79	6.19	3.08	4.64	4.89	4.12	4.52	8.19	6.09
ENSG00000048392.13	RRM2B	ENST00000251810.8_RRM2B-201,ENST00000395910.6_RRM2B-202,ENST00000395912.6_RRM2B-203,ENST00000517517.1_RRM2B-204,ENST00000519125.1_RRM2B-205,ENST00000519317.5_RRM2B-206,ENST00000519962.5_RRM2B-207,ENST00000522368.5_RRM2B-208,ENST00000522394.1_RRM2B-209,ENST00000523957.1_RRM2B-210	1.75	2.83	2.11	4.03	4.06	2.43	5.14	2.83	2.67	3.66	3.47	1.37	2.24	2.78	2.91	2.44	3.61	2.16	3.49	2.46	3.14	2.22	2.12	4.2	1.5	6.27	1.95	2.76	2.08	2.41	2.21	2.9	3.3	2.17	4.3	2.97	3.16
ENSG00000048405.11	ZNF800	ENST00000265827.8_ZNF800-201,ENST00000393312.5_ZNF800-202,ENST00000393313.5_ZNF800-203,ENST00000434602.5_ZNF800-204,ENST00000436992.5_ZNF800-205,ENST00000439506.1_ZNF800-206,ENST00000485577.1_ZNF800-207	5.24	8.41	8.6	7.61	8.46	8.6	9.21	7.12	13.14	11.55	10.89	6.42	9.95	9.25	9.01	6.31	7.89	12.9	9.97	5.98	11.63	11	7.88	9.91	17.1	10.93	7.34	11.1	9.29	13.77	17.3	9.35	8.2	16.29	9.16	10.91	12.72
ENSG00000048462.11	TNFRSF17	ENST00000053243.6_TNFRSF17-201,ENST00000396495.3_TNFRSF17-202,ENST00000562385.1_TNFRSF17-203	0.31	0	0.21	0	0.16	0	0.11	0	0	0.25	0.83	0.2	0	0	0	0.22	0.11	0	0	0	0.15	0	0	0.12	0	0.2	0	0.11	0.36	0	0.23	0.42	0	0.69	0	0	0.25
ENSG00000048471.14	SNX29	ENST00000562510.1_SNX29-201,ENST00000563308.1_SNX29-202,ENST00000564111.5_SNX29-203,ENST00000564791.5_SNX29-204,ENST00000566228.6_SNX29-205,ENST00000568359.1_SNX29-206,ENST00000568949.1_SNX29-207,ENST00000569801.5_SNX29-208	1.58	1.83	1.65	2.54	3.01	1.87	4.18	2.95	3.06	2.27	5.37	3.99	1.21	2.04	0.93	2.24	1.86	2.2	2	2.2	4.14	4.07	4.3	3.54	2.12	2.54	2.61	4.26	2.63	4.79	4.52	4.05	1.96	2.04	1.93	3.07	3
ENSG00000048540.16	LMO3	ENST00000261169.10_LMO3-201,ENST00000320122.10_LMO3-202,ENST00000332914.10_LMO3-203,ENST00000354662.5_LMO3-204,ENST00000396205.6_LMO3-205,ENST00000424192.6_LMO3-206,ENST00000439600.2_LMO3-207,ENST00000441439.6_LMO3-208,ENST00000447609.5_LMO3-209,ENST00000453727.6_LMO3-210,ENST00000534946.5_LMO3-211,ENST00000535535.5_LMO3-212,ENST00000536172.5_LMO3-213,ENST00000536509.5_LMO3-214,ENST00000537304.6_…	1.35	1.49	0.89	2.89	4.09	9.42	13.92	6.61	3.14	2.28	6.44	9.4	0.01	0.98	0.97	3.63	1.97	1.32	1.79	1.2	4.57	2.3	5.33	5.14	2.39	3.07	1.49	3.64	2.84	16.03	4.11	10.14	1.69	2.08	0.81	12.04	4.44
ENSG00000048544.6	MRPS10	ENST00000053468.4_MRPS10-201	6.04	8.11	6.16	6.49	6.44	7.31	9.03	5.58	7.15	4.39	9.16	7.76	11.99	8.31	7.79	4.22	7.46	6.43	5.98	3.38	4.46	6.2	5.37	6.68	9.17	8.24	3.38	6.71	6.6	5.99	5.52	9.85	11.15	6.53	7.91	8.71	8.46
ENSG00000048545.18	GUCA1A	ENST00000372958.2_GUCA1A-201,ENST00000679182.1_GUCA1A-202	0	0.02	0	0	0	0	0	0	0	0	0	0	0	0	0	0	0	0	0	0	0	0	0	0	0	0.08	0	0.08	0	0	0.07	0	0	0	0	0.04	0
ENSG00000048649.14	RSF1	ENST00000308488.11_RSF1-201,ENST00000440064.2_RSF1-202,ENST00000467567.1_RSF1-203,ENST00000480887.5_RSF1-204,ENST00000526324.5_RSF1-205,ENST00000528095.5_RSF1-206,ENST00000529470.1_RSF1-207,ENST00000530604.1_RSF1-208,ENST00000531026.5_RSF1-209,ENST00000531768.1_RSF1-210,ENST00000532556.1_RSF1-211,ENST00000534794.1_RSF1-212	22.81	32.51	32.04	50.46	38.69	43.47	52.64	35.35	29.35	20.55	48.75	42.41	26.87	33.34	26.81	28.01	42.41	25.64	32.3	19.25	25.26	32.76	35.26	44.97	28.53	52.78	28.67	30.52	29.79	49.79	30.24	62.57	55.48	31.29	45.61	42.94	42.08
ENSG00000048707.15	VPS13D	ENST00000011700.10_VPS13D-201,ENST00000460333.5_VPS13D-202,ENST00000466732.2_VPS13D-203,ENST00000469054.1_VPS13D-204,ENST00000473099.1_VPS13D-205,ENST00000476045.5_VPS13D-206,ENST00000476169.1_VPS13D-207,ENST00000481484.1_VPS13D-208,ENST00000487188.1_VPS13D-209,ENST00000489961.1_VPS13D-210,ENST00000543710.5_VPS13D-211,ENST00000543766.2_VPS13D-212,ENST00000613099.4_VPS13D-213,ENST00000620676.6_VPS…	6.62	8.26	9.29	12.59	10.18	10.18	11.71	8.88	8.47	6.96	15.65	7.69	8.12	11	7.7	10.17	11.61	9.36	9.64	6.65	10.35	13.57	9.76	16.37	9.4	10.03	6.57	15.58	10.06	18.83	11.87	16.76	11.76	9.82	9.76	14.1	13.73
ENSG00000048740.19	CELF2	ENST00000354897.3_CELF2-201,ENST00000399850.7_CELF2-202,ENST00000416382.6_CELF2-203,ENST00000417956.6_CELF2-204,ENST00000542579.5_CELF2-205,ENST00000608830.5_CELF2-206,ENST00000609692.5_CELF2-207,ENST00000609870.5_CELF2-208,ENST00000631460.1_CELF2-209,ENST00000631816.1_CELF2-210,ENST00000632065.1_CELF2-211,ENST00000632728.1_CELF2-212,ENST00000633077.2_CELF2-213,ENST00000633200.1_CELF2-214,ENST000…	27.62	19.32	19.2	26.68	20.74	26.53	21.37	26.56	20.96	33.75	23.33	15.63	12.17	24.26	27.02	36.29	25.49	26.51	25.99	17.22	19.79	21.15	30.44	29.64	12.58	30.13	20.12	20.64	23.83	28.97	27.24	43.28	25.72	17.15	23.46	28.87	27.52
ENSG00000048828.18	FAM120A	ENST00000277165.11_FAM120A-201,ENST00000375389.7_FAM120A-202,ENST00000427765.1_FAM120A-203,ENST00000446420.2_FAM120A-204,ENST00000475933.1_FAM120A-205,ENST00000652239.1_FAM120A-206,ENST00000698944.1_FAM120A-207	17.01	22.44	20.05	26.75	18.3	18.29	21.74	24.35	21.78	23.34	28.49	13.9	20.89	25.07	23.18	21.02	23.26	23.22	23.38	14.94	17.63	23.31	20.04	24.45	31.09	25.45	16.23	26.33	24.96	28	27.92	30.54	22.05	19.96	24.14	26.06	25.73
ENSG00000048991.17	R3HDM1	ENST00000264160.8_R3HDM1-201,ENST00000409478.5_R3HDM1-202,ENST00000409606.5_R3HDM1-203,ENST00000410054.5_R3HDM1-204,ENST00000425804.1_R3HDM1-205,ENST00000429703.6_R3HDM1-206,ENST00000436436.5_R3HDM1-207,ENST00000438014.5_R3HDM1-208,ENST00000441871.5_R3HDM1-209,ENST00000443537.2_R3HDM1-210,ENST00000445855.1_R3HDM1-211,ENST00000456040.1_R3HDM1-212,ENST00000463230.5_R3HDM1-213,ENST00000480793.1_R3HD…	5.66	9.11	5.44	6.28	6.75	7.39	7.26	4.82	8.74	4.34	8.77	4.41	3.09	6.02	3.11	3.17	9.81	7.03	5.41	4.26	3.47	7.97	7.11	13.98	4.8	6.06	3.86	7.78	3.74	6.18	9.24	8.33	4.45	9.28	5.21	8.5	5.95
ENSG00000049089.15	COL9A2	ENST00000372736.3_COL9A2-201,ENST00000372748.8_COL9A2-202,ENST00000417105.6_COL9A2-203,ENST00000427563.1_COL9A2-204,ENST00000461118.6_COL9A2-205,ENST00000466267.1_COL9A2-206,ENST00000482722.5_COL9A2-207,ENST00000488463.6_COL9A2-208,ENST00000490132.1_COL9A2-209,ENST00000495948.1_COL9A2-210,ENST00000496215.5_COL9A2-211,ENST00000642679.1_COL9A2-212	3.71	8.51	7.15	4.09	4.32	4.43	2.34	3.08	4.25	6.51	4	6.39	1.82	9.89	5.78	5.04	5.36	3.95	3.92	4.34	2.93	3.52	4.86	3.33	1.48	5.4	3.46	3.63	3.23	6.04	2.99	5.48	4.71	5.68	4.53	4.68	3.32
ENSG00000049130.16	KITLG	ENST00000347404.10_KITLG-201,ENST00000357116.4_KITLG-202,ENST00000378535.4_KITLG-203,ENST00000552044.1_KITLG-204,ENST00000644744.1_KITLG-205,ENST00000646633.1_KITLG-206	3	2.1	4.57	2.91	4.8	8.01	4.98	3.46	7.06	1.26	2.12	3.34	3.67	2.11	3.27	1.12	5.76	4.56	6.56	3.51	3.38	6.79	4.58	7.26	3.81	7.24	4.3	2.55	2.93	2.19	3.3	4.3	4.62	5.88	3.76	4.43	4.98
ENSG00000049167.16	ERCC8	ENST00000265038.10_ERCC8-201,ENST00000381118.7_ERCC8-202,ENST00000439176.6_ERCC8-203,ENST00000462279.5_ERCC8-204,ENST00000477893.1_ERCC8-205,ENST00000484330.5_ERCC8-206,ENST00000495985.5_ERCC8-207,ENST00000497892.6_ERCC8-208,ENST00000643034.1_ERCC8-209,ENST00000643708.1_ERCC8-210,ENST00000647431.2_ERCC8-211,ENST00000647486.2_ERCC8-212,ENST00000675042.2_ERCC8-213,ENST00000675229.1_ERCC8-214,ENST00…	0.44	1.07	0.66	2.41	1.11	2.47	1.47	1.5	1.1	1.38	0.75	1.11	1.92	2.5	2.32	1.64	1.41	2.21	1.29	1.81	2.78	1.28	1.91	1.51	3.17	2.86	1.78	3.24	1.56	1.08	3.27	1.63	1.55	2.08	2.25	2.06	1.52
ENSG00000049192.15	ADAMTS6	ENST00000314351.9_ADAMTS6-201,ENST00000381052.8_ADAMTS6-202,ENST00000381055.8_ADAMTS6-203,ENST00000417396.2_ADAMTS6-204,ENST00000464680.6_ADAMTS6-205,ENST00000470597.5_ADAMTS6-206,ENST00000502886.1_ADAMTS6-207,ENST00000504282.1_ADAMTS6-208	0.06	0.31	0.01	0.36	0.59	0.51	0.62	0.09	0.28	0.03	0.27	0.97	0.05	0.77	0.22	0.18	0.24	0.12	0.36	0.2	0.28	0.2	0.15	0.3	0.43	0.28	0.18	0.09	0.12	0.16	0.2	0.12	0.37	0.21	0.34	0.33	0.22
ENSG00000049239.13	H6PD	ENST00000377403.7_H6PD-201,ENST00000495451.1_H6PD-202,ENST00000602477.1_H6PD-203	6.25	17.56	17.18	15.07	11.01	12.61	11.35	9.35	13.27	5.48	10.99	7.95	9.29	11.3	15.97	4.3	18.61	17.27	19.22	7.25	8.16	11.22	10.06	19.09	5.53	18.73	6.29	6.03	9.02	12.22	11.58	12.84	15.65	13.48	15.81	18.09	18.71
ENSG00000049245.13	VAMP3	ENST00000054666.11_VAMP3-201,ENST00000470357.1_VAMP3-202,ENST00000487194.1_VAMP3-203	29.27	36.95	33.29	43.71	43.13	38.18	43.44	39.97	41.91	40.07	39.62	32.36	38.29	37.14	37.49	35.03	48.95	36.5	42.26	29.32	36.45	36.13	47.94	46.67	35.63	56.35	31.63	41.85	48.08	34.82	45.54	40.56	42.39	34.57	47.39	50.02	51.11
ENSG00000049246.15	PER3	ENST00000361923.2_PER3-201,ENST00000377532.8_PER3-202,ENST00000377541.5_PER3-203,ENST00000463106.1_PER3-204,ENST00000473653.1_PER3-205,ENST00000494684.1_PER3-206,ENST00000602883.1_PER3-207,ENST00000613533.4_PER3-208,ENST00000614998.4_PER3-209	1.52	1.45	2.36	3	1.25	3.23	5.69	2.51	2.27	1.23	2.71	4.13	2.15	3.08	3.54	2.21	2.85	2.63	2.97	1.45	1.66	5.46	3.32	5.43	2.6	5.15	1.4	2.25	2.34	2.39	2.47	4.67	4.51	0.96	6.04	5.53	7.81
ENSG00000049247.14	UTS2	ENST00000054668.5_UTS2-201,ENST00000361696.10_UTS2-202,ENST00000377516.6_UTS2-203	6.44	1.86	3.81	5.72	0	3.32	0.28	7.77	0	10	7.02	0	4.39	2.77	1.98	1.09	3.81	3.29	2.75	3.84	0	1.4	4.07	4.14	0.36	3.26	0	0	7.38	3.79	3.24	0	0.67	5.42	1.4	4.06	1.67
ENSG00000049249.10	TNFRSF9	ENST00000377507.8_TNFRSF9-201,ENST00000474475.1_TNFRSF9-202,ENST00000492571.1_TNFRSF9-203,ENST00000674210.1_TNFRSF9-204	0.48	0.64	0.65	0.92	1.38	0.24	1.37	1.12	1	1.76	2.3	0.45	0.35	0.52	0.16	1.88	0.13	0.6	1.09	1.3	3.14	1.24	3.06	0.9	1.3	0.64	1.52	4.58	0.82	1.12	1.5	0.76	0.3	0.28	0.37	0.26	0.67
ENSG00000049283.19	EPN3	ENST00000268933.8_EPN3-201,ENST00000503246.1_EPN3-202,ENST00000503690.5_EPN3-203,ENST00000504857.1_EPN3-204,ENST00000507467.1_EPN3-205,ENST00000507709.1_EPN3-206,ENST00000507998.5_EPN3-207,ENST00000510045.5_EPN3-208,ENST00000510462.5_EPN3-209,ENST00000511414.5_EPN3-210,ENST00000512291.5_EPN3-211,ENST00000512379.5_EPN3-212,ENST00000514874.5_EPN3-213,ENST00000515028.5_EPN3-214,ENST00000515126.1_EPN…	0.15	0.26	0.15	0.79	0.33	0.14	0.11	0.45	0.06	0.06	0.08	0.1	0.32	1.57	0.39	0.05	0.57	0.16	2.09	0	0.08	0	0.04	0	0	0.15	0	0	0.05	0.43	0.85	0.27	0.47	0.11	2.56	0.15	0.2
ENSG00000049323.16	LTBP1	ENST00000402934.5_LTBP1-201,ENST00000404525.5_LTBP1-202,ENST00000404816.7_LTBP1-203,ENST00000407925.5_LTBP1-204,ENST00000413303.5_LTBP1-205,ENST00000415140.6_LTBP1-206,ENST00000418533.6_LTBP1-207,ENST00000422669.1_LTBP1-208,ENST00000432635.1_LTBP1-209,ENST00000468091.2_LTBP1-210,ENST00000489740.1_LTBP1-211,ENST00000498013.1_LTBP1-212	4.96	0.97	1.14	2.84	3.22	4.85	9.99	6.15	3.54	2.62	9.36	7.45	0.71	4.4	0.89	3.89	0.78	2.92	3.48	1.67	8.67	4.58	2.95	5.47	6.66	3.6	2.37	4.11	3	4.66	4.88	4.73	2.77	3.21	0.7	8.87	9.19
ENSG00000049449.10	RCN1	ENST00000054950.4_RCN1-201,ENST00000527337.1_RCN1-202,ENST00000528630.1_RCN1-203,ENST00000531345.1_RCN1-204,ENST00000532474.5_RCN1-205,ENST00000532721.1_RCN1-206,ENST00000533898.5_RCN1-207	38.23	55.41	53.17	57.32	45.68	40.54	51.44	35.36	57.3	30.62	47.33	36.21	90.14	69.67	58.75	37.6	61.41	62.55	42.71	19.55	37.06	53.48	37.36	41.35	75.53	60.3	32.63	40.23	52.29	43.52	45.45	59.96	59.18	54.79	63.28	60.22	65.42
ENSG00000049540.19	ELN	ENST00000252034.12_ELN-201,ENST00000320399.10_ELN-202,ENST00000320492.11_ELN-203,ENST00000357036.9_ELN-204,ENST00000380553.8_ELN-205,ENST00000380562.8_ELN-206,ENST00000380575.8_ELN-207,ENST00000380576.9_ELN-208,ENST00000380584.8_ELN-209,ENST00000414324.5_ELN-210,ENST00000416107.5_ELN-211,ENST00000417091.5_ELN-212,ENST00000419398.1_ELN-213,ENST00000428787.5_ELN-214,ENST00000429192.5_ELN-215,ENST00…	17.99	48.09	27.44	52.65	43.04	35.24	92.43	39.73	27.49	17.51	93.36	55.72	8.09	66.85	10.7	44.38	41.16	16.39	36.64	20.62	61.42	47.14	22.5	48.6	36.61	43.46	20.61	52.54	14.56	100.81	76.42	63.93	22.36	39.73	23.83	61.78	48.11
ENSG00000049541.11	RFC2	ENST00000055077.8_RFC2-201,ENST00000352131.7_RFC2-202,ENST00000463194.1_RFC2-203,ENST00000470266.5_RFC2-204,ENST00000473493.2_RFC2-205,ENST00000479105.6_RFC2-206,ENST00000480432.5_RFC2-207,ENST00000485545.5_RFC2-208,ENST00000491206.5_RFC2-209,ENST00000493156.6_RFC2-210,ENST00000494019.5_RFC2-211,ENST00000497430.1_RFC2-212,ENST00000621097.4_RFC2-213	5.49	7.38	13.35	5.89	9.47	10.5	9.74	10.86	8.76	9.1	10.78	7.63	11.98	13.28	6.5	7.05	10.72	12	10.66	4.69	7.6	8.25	6.88	11.98	7.13	8.34	6.09	7.71	9.13	7.79	12.05	9.39	7.8	9.82	9.89	8.4	9.35
ENSG00000049618.25	ARID1B	ENST00000319584.11_ARID1B-201,ENST00000346085.10_ARID1B-202,ENST00000350026.10_ARID1B-203,ENST00000400790.3_ARID1B-204,ENST00000414678.7_ARID1B-205,ENST00000452544.2_ARID1B-206,ENST00000478761.4_ARID1B-207,ENST00000493658.2_ARID1B-208,ENST00000494260.2_ARID1B-209,ENST00000635849.1_ARID1B-210,ENST00000635928.1_ARID1B-211,ENST00000635957.1_ARID1B-212,ENST00000636205.1_ARID1B-213,ENST00000636227.1_A…	6.28	11.6	7.22	17.53	9.25	11.29	10.79	9.15	12.28	8.61	15.33	13.57	8.52	8.35	10.21	5.71	10.17	12.05	13.78	9.58	8.88	12.12	12.66	13.49	10.16	12.37	9.19	16.64	7.84	17.26	13.17	11.36	11.26	8.26	13.19	13.94	12.07
ENSG00000049656.14	CLPTM1L	ENST00000320895.10_CLPTM1L-201,ENST00000503042.5_CLPTM1L-202,ENST00000503151.5_CLPTM1L-203,ENST00000503534.5_CLPTM1L-204,ENST00000505605.5_CLPTM1L-205,ENST00000505914.5_CLPTM1L-206,ENST00000506641.5_CLPTM1L-207,ENST00000507195.5_CLPTM1L-208,ENST00000507807.3_CLPTM1L-209,ENST00000508765.5_CLPTM1L-210,ENST00000511268.6_CLPTM1L-211,ENST00000511786.1_CLPTM1L-212,ENST00000512451.5_CLPTM1L-213,ENST0000…	24.02	21.16	32.85	38.63	33.46	27.06	34.98	27.34	35.31	33.24	39.44	29.73	48.95	44.25	35.69	26.72	29.28	37.36	28.52	26.1	28.99	48.17	23.62	33.63	49.18	28.14	26.47	34.31	37.83	37.95	40.53	44.06	27.95	30.3	32.33	36.1	31.27
ENSG00000049759.20	NEDD4L	ENST00000256830.13_NEDD4L-201,ENST00000356462.10_NEDD4L-202,ENST00000357895.9_NEDD4L-203,ENST00000382850.8_NEDD4L-204,ENST00000400345.8_NEDD4L-205,ENST00000431212.6_NEDD4L-206,ENST00000435432.6_NEDD4L-207,ENST00000456173.6_NEDD4L-208,ENST00000456986.5_NEDD4L-209,ENST00000585323.5_NEDD4L-210,ENST00000585363.5_NEDD4L-211,ENST00000585594.6_NEDD4L-212,ENST00000585970.1_NEDD4L-213,ENST00000586263.5_NE…	5.93	15.41	19.72	17.56	14.7	11.2	14.43	16.34	31.05	14.7	10.95	11.43	23.91	24.22	18.64	10.67	21.87	18.34	24.89	20.79	13.76	25.44	16.57	15.51	13.01	18.57	25.56	13.03	15.42	9.97	23.36	12.03	19.99	9.28	20.58	17.94	21.61
ENSG00000049768.18	FOXP3	ENST00000376197.1_FOXP3-201,ENST00000376199.7_FOXP3-202,ENST00000376207.10_FOXP3-203,ENST00000455775.7_FOXP3-204,ENST00000518685.6_FOXP3-205,ENST00000557224.6_FOXP3-206,ENST00000651307.1_FOXP3-207,ENST00000652559.1_FOXP3-208,ENST00000684155.1_FOXP3-209	1.85	0.05	0.09	0.35	0.48	0.05	0.26	0.25	0.72	0.36	8.21	0.77	0.14	0.03	0.12	1.05	0.15	0.2	0.1	0.51	1.13	0.32	1.64	0.3	0.27	0.23	0.07	2.1	0.43	0.11	0.69	1.52	0	0.24	0.3	0.17	0.11
ENSG00000049769.14	PPP1R3F	ENST00000055335.11_PPP1R3F-201,ENST00000376188.1_PPP1R3F-202,ENST00000466508.5_PPP1R3F-203,ENST00000471261.2_PPP1R3F-204,ENST00000495799.5_PPP1R3F-205,ENST00000652102.1_PPP1R3F-206	1.45	2.89	1.93	2.65	2.96	1.89	2.48	1.31	2.46	0.73	1.58	5.55	1.22	1.96	2.08	0.86	3.91	1.85	1.96	1.98	1.2	2.21	1.62	1.81	0.28	2.25	1	1.08	1.05	1.09	1.55	3.07	2.42	1.26	1.3	1.4	2.29
ENSG00000049860.14	HEXB	ENST00000261416.12_HEXB-201,ENST00000503312.5_HEXB-202,ENST00000504459.5_HEXB-203,ENST00000505859.1_HEXB-204,ENST00000509579.1_HEXB-205,ENST00000510820.1_HEXB-206,ENST00000511181.5_HEXB-207,ENST00000511621.1_HEXB-208,ENST00000513079.5_HEXB-209,ENST00000513336.5_HEXB-210,ENST00000513539.1_HEXB-211,ENST00000513867.1_HEXB-212,ENST00000515528.1_HEXB-213	43.11	58.34	50.23	67.71	78.77	66.35	102.75	79.45	68.36	65.24	124.35	72.02	62.72	69.54	46.27	61.52	71.87	54.35	64.74	51.57	97.87	79.25	67.1	74.79	97.58	79.88	79.33	104.89	93.18	89.02	81.51	86.13	67.1	59.82	60.46	89.83	105.61
ENSG00000049883.15	PTCD2	ENST00000308077.9_PTCD2-201,ENST00000380639.10_PTCD2-202,ENST00000460837.2_PTCD2-203,ENST00000486995.5_PTCD2-204,ENST00000493283.5_PTCD2-205,ENST00000503315.5_PTCD2-206,ENST00000503868.5_PTCD2-207,ENST00000510676.6_PTCD2-208,ENST00000511752.5_PTCD2-209,ENST00000515198.5_PTCD2-210,ENST00000536805.5_PTCD2-211,ENST00000543322.5_PTCD2-212	0.71	1.66	0.05	1.22	0.3	0.7	0.99	0.68	1.16	0.18	0.91	0.8	0.99	0.55	0.6	0.3	1.33	0.39	0.17	0.3	1.36	0.27	0.38	0.94	0.76	1.19	0.12	0.4	0.31	0.31	0.25	0.79	1.51	0.18	0.67	0.53	1.13
ENSG00000050030.16	NEXMIF	ENST00000055682.12_NEXMIF-201,ENST00000616200.2_NEXMIF-202,ENST00000642681.2_NEXMIF-203	0.03	0.04	0.09	0.06	0.11	0.1	0.03	0.02	0.08	0.01	0.07	0.05	0.11	0.11	0.05	0.03	0.08	0.11	0.04	0	0	0.02	0.1	0.09	0.07	0.11	0.01	0.07	0.01	0.02	0.04	0.07	0.18	0.03	0.08	0.1	0.03
ENSG00000050130.18	JKAMP	ENST00000356057.9_JKAMP-201,ENST00000425728.6_JKAMP-202,ENST00000553156.2_JKAMP-203,ENST00000553647.1_JKAMP-204,ENST00000553941.5_JKAMP-205,ENST00000554271.5_JKAMP-206,ENST00000554721.1_JKAMP-207,ENST00000554754.5_JKAMP-208,ENST00000554795.1_JKAMP-209,ENST00000555491.5_JKAMP-210,ENST00000556985.5_JKAMP-211,ENST00000557560.5_JKAMP-212,ENST00000602482.5_JKAMP-213,ENST00000616435.5_JKAMP-214	3.75	17.64	11.12	12.65	14.76	14.25	15.58	11.56	16.31	4.3	9.79	7.79	5.42	8.78	12.47	5.28	16.27	7.09	16.37	5.92	7.08	5.52	8.3	16.71	4.65	17.25	9.7	5.97	8.62	5.98	7.71	10.07	11.59	5.61	14.48	11.67	12.91
ENSG00000050165.19	DKK3	ENST00000326932.8_DKK3-201,ENST00000396505.7_DKK3-202,ENST00000525493.5_DKK3-203,ENST00000525927.5_DKK3-204,ENST00000526218.5_DKK3-205,ENST00000527132.1_DKK3-206,ENST00000528188.5_DKK3-207,ENST00000529338.1_DKK3-208,ENST00000530694.5_DKK3-209,ENST00000531309.1_DKK3-210,ENST00000532372.5_DKK3-211,ENST00000532873.5_DKK3-212,ENST00000533813.5_DKK3-213,ENST00000533900.1_DKK3-214,ENST00000534479.5_DKK…	3.94	9.97	2.13	8.47	11.42	5.62	10.3	4.16	17.99	10.02	5.69	7.29	4.51	7.48	15.88	11.02	7.93	14.39	6.58	4.35	5.59	10.15	8.72	20.84	4.5	24.12	6.6	6.52	5.54	4.9	6.71	8.58	21.45	4.23	22.84	13.61	12.07
ENSG00000050327.15	ARHGEF5	ENST00000056217.10_ARHGEF5-201,ENST00000471847.2_ARHGEF5-202,ENST00000474817.5_ARHGEF5-203,ENST00000498580.5_ARHGEF5-204	5.15	10.81	13.93	11.19	9.37	11.03	8.75	4.9	16.53	6.54	7.19	5.79	9.32	5.37	11.27	3.21	14.93	14.9	14.91	6.58	5.69	8.13	4.96	6.04	3.64	14.71	6.6	5.22	5.86	4.59	8.33	9.7	14.06	8.5	16.43	9.38	10.95
ENSG00000050344.9	NFE2L3	ENST00000056233.4_NFE2L3-201,ENST00000606261.1_NFE2L3-202,ENST00000607375.1_NFE2L3-203	1.05	2.5	2.69	3.11	3.51	1.88	1.91	1.28	2.4	2.17	3.8	1.18	1.49	2.04	1.78	1.25	3.42	2.09	1.67	1.76	1.74	1.53	3.12	1.72	0.58	3.83	0.94	2.64	1.97	2.47	2.01	4.85	3.92	1.34	3.08	2.3	2.86
ENSG00000050393.12	MCUR1	ENST00000379170.9_MCUR1-201,ENST00000488770.1_MCUR1-202,ENST00000607303.1_MCUR1-203	2.12	6.8	4.36	2.93	4.92	3.41	4.29	2.2	4.98	4.21	7.53	4.07	4.27	4.69	6.05	1.68	3.85	3.29	4.52	1.37	3.58	4.08	3.35	4.52	3.48	8.08	2.36	2.85	3.89	2.69	3.68	4.09	5.19	3.26	7.84	4.7	8.32
ENSG00000050405.14	LIMA1	ENST00000341247.9_LIMA1-201,ENST00000394943.7_LIMA1-202,ENST00000547825.5_LIMA1-203,ENST00000549064.1_LIMA1-204,ENST00000550592.1_LIMA1-205,ENST00000550611.1_LIMA1-206,ENST00000551486.1_LIMA1-207,ENST00000551691.5_LIMA1-208,ENST00000552008.5_LIMA1-209,ENST00000552045.1_LIMA1-210,ENST00000552338.5_LIMA1-211,ENST00000552491.5_LIMA1-212,ENST00000552720.5_LIMA1-213,ENST00000552783.5_LIMA1-214,ENST000…	27.43	53.88	65.76	65.1	47.7	58.18	70.88	55.3	83.84	16.3	69.13	43.79	68.32	58.75	44.57	15.95	88.68	50.97	72.71	27.9	40.4	56.19	37.56	83.45	50.54	74.58	25.04	37.85	48.99	42.05	43.53	44.82	78.64	58.88	86.88	60.77	59.9
ENSG00000050426.16	LETMD1	ENST00000262055.9_LETMD1-201,ENST00000380135.7_LETMD1-202,ENST00000418425.6_LETMD1-203,ENST00000546814.1_LETMD1-204,ENST00000546992.5_LETMD1-205,ENST00000547008.5_LETMD1-206,ENST00000547029.5_LETMD1-207,ENST00000547256.1_LETMD1-208,ENST00000547318.5_LETMD1-209,ENST00000547555.5_LETMD1-210,ENST00000547660.5_LETMD1-211,ENST00000547877.5_LETMD1-212,ENST00000548209.5_LETMD1-213,ENST00000548251.5_LETM…	7.82	24.09	20.85	17.72	23.9	23.13	21.48	18.48	17.56	6.47	18.32	20.67	9.29	14.04	17.98	7.37	24.35	18.37	19.53	10.26	15.48	19.57	20	26.69	6.91	23.9	11.03	11.07	13.42	14.9	13.95	18.17	30.33	10.61	18.73	22.84	16.24
ENSG00000050438.17	SLC4A8	ENST00000319957.10_SLC4A8-201,ENST00000358657.7_SLC4A8-202,ENST00000453097.7_SLC4A8-203,ENST00000514353.7_SLC4A8-204,ENST00000535225.6_SLC4A8-205,ENST00000546497.1_SLC4A8-206,ENST00000546663.1_SLC4A8-207,ENST00000546872.1_SLC4A8-208,ENST00000546875.1_SLC4A8-209,ENST00000547697.6_SLC4A8-210,ENST00000548352.5_SLC4A8-211,ENST00000548616.1_SLC4A8-212,ENST00000548811.5_SLC4A8-213,ENST00000550211.1_SLC…	0.5	0.01	0.05	0.1	0.73	0.7	0.21	0.04	0.07	0.11	0.46	0.2	0.31	0.19	0.02	0.37	0.14	0.11	0.02	0.59	2.18	0.88	1.47	0.17	0.22	0.57	0.21	0.55	0.23	1.54	0.38	0.59	0.04	0.56	0	0.07	0.42
ENSG00000050555.19	LAMC3	ENST00000355452.5_LAMC3-201,ENST00000361069.9_LAMC3-202,ENST00000462567.1_LAMC3-203,ENST00000678544.1_LAMC3-204,ENST00000678758.1_LAMC3-205,ENST00000679272.1_LAMC3-206	0.02	0.22	0.65	2.94	0.18	0.09	0.74	1.42	0.47	0.02	1.52	2.41	0.04	0.08	0	1.13	0.16	0.19	0.13	0.14	0.69	0.71	1.04	0.47	6.49	0.2	0.39	3.65	2.95	7.13	1.6	3.06	0.38	0.72	0.25	3.53	1.46
ENSG00000050628.21	PTGER3	ENST00000306666.10_PTGER3-201,ENST00000356595.8_PTGER3-202,ENST00000361210.6_PTGER3-203,ENST00000370924.4_PTGER3-204,ENST00000370931.7_PTGER3-205,ENST00000460330.5_PTGER3-206,ENST00000479353.5_PTGER3-207,ENST00000497146.5_PTGER3-208,ENST00000628037.2_PTGER3-209	15.48	36.83	39.26	29.53	26.97	25.9	16.66	16.21	28.02	11.9	16.18	18.95	49.27	23.09	33.96	2.86	52.11	22.03	32.27	13.21	9.78	27.14	29.1	22.24	15.52	38.58	12.98	9.4	32.86	12.34	19.49	28.24	38.62	26.48	37.5	31.75	27.44
ENSG00000050730.16	TNIP3	ENST00000057513.8_TNIP3-201,ENST00000506753.1_TNIP3-202,ENST00000507879.5_TNIP3-203,ENST00000509841.1_TNIP3-204,ENST00000511909.5_TNIP3-205,ENST00000515036.1_TNIP3-206,ENST00000515605.1_TNIP3-207	8.95	0.52	12.47	3.46	4.39	3.97	5.57	4.33	6.92	7.24	7.06	1.23	1.71	3.98	2.13	3.27	1.86	4.24	1.91	3.38	47.11	6.88	12.83	5.42	5.24	5.55	10.06	17.15	4.95	6.68	36.46	2.77	4.12	3.83	0.51	2.06	9.31
ENSG00000050748.18	MAPK9	ENST00000343111.10_MAPK9-201,ENST00000347470.8_MAPK9-202,ENST00000393360.7_MAPK9-203,ENST00000393362.8_MAPK9-204,ENST00000397072.7_MAPK9-205,ENST00000425491.6_MAPK9-206,ENST00000452135.7_MAPK9-207,ENST00000455781.5_MAPK9-208,ENST00000520212.6_MAPK9-209,ENST00000523135.1_MAPK9-210,ENST00000523583.1_MAPK9-211,ENST00000524170.5_MAPK9-212,ENST00000539014.5_MAPK9-213	4.38	10.47	7.77	9.59	9.6	9.85	9.61	6.97	9.45	4.92	10.81	5.08	8.57	7.36	8.03	4.9	10.1	8.47	10.01	4.56	5.03	9.38	7.86	11.49	6.21	11.18	6.32	7	6.99	7.75	9.8	9.69	9.87	6.8	10.67	8.58	9.03
ENSG00000050767.18	COL23A1	ENST00000390654.8_COL23A1-201,ENST00000407622.3_COL23A1-202,ENST00000484750.1_COL23A1-203,ENST00000646779.1_COL23A1-204,ENST00000679888.1_COL23A1-205,ENST00000679896.1_COL23A1-206,ENST00000680268.1_COL23A1-207,ENST00000680889.1_COL23A1-208,ENST00000681261.1_COL23A1-209	0.1	0	0.04	0.46	0.07	0	0.29	0	0.21	0.09	0.13	0.11	0	0.12	0	0.24	0.16	0.12	0.13	0	0.02	0.21	0.4	0.04	0.09	0	0.15	0	0.19	0.38	0.21	0.22	0	0.38	0.04	0.02	0.13
ENSG00000050820.17	BCAR1	ENST00000162330.10_BCAR1-201,ENST00000393420.10_BCAR1-202,ENST00000393422.6_BCAR1-203,ENST00000418647.7_BCAR1-204,ENST00000420641.7_BCAR1-205,ENST00000535626.6_BCAR1-206,ENST00000538440.6_BCAR1-207,ENST00000542031.6_BCAR1-208,ENST00000546196.2_BCAR1-209,ENST00000561970.1_BCAR1-210,ENST00000562556.5_BCAR1-211,ENST00000563038.5_BCAR1-212,ENST00000563323.1_BCAR1-213,ENST00000563700.1_BCAR1-214,ENST0…	9.38	26.17	23.61	24.19	20.04	14.78	20.51	15.48	43.8	10.7	22.08	11.09	26.19	40.31	25.39	7.38	19.78	28.29	26.17	10.99	13.87	23.87	9.4	18.25	26.33	24.93	13.05	16.23	25.51	8.56	26.08	24.53	17.26	14.94	28.88	21.24	33.19
ENSG00000051009.11	FHIP1B	ENST00000265978.8_FHIP1B-201,ENST00000449352.7_FHIP1B-202,ENST00000524416.1_FHIP1B-203,ENST00000529360.1_FHIP1B-204,ENST00000532797.1_FHIP1B-205	12.88	37.44	22.96	33.86	23.8	27.51	27.07	21.11	25.27	35.23	19.42	23.7	18.64	24.25	23.99	19.42	34.88	22.44	22.19	26.53	22.58	24.15	19.09	35.41	12.99	24.4	18.94	21.57	21.94	26.97	19.77	29.1	37.61	18.77	26.95	31.39	24.05
ENSG00000051108.15	HERPUD1	ENST00000300302.9_HERPUD1-201,ENST00000344114.8_HERPUD1-202,ENST00000379792.6_HERPUD1-203,ENST00000439977.7_HERPUD1-204,ENST00000562914.1_HERPUD1-205,ENST00000563343.5_HERPUD1-206,ENST00000563781.5_HERPUD1-207,ENST00000563911.5_HERPUD1-208,ENST00000564678.1_HERPUD1-209,ENST00000565966.5_HERPUD1-210,ENST00000566550.1_HERPUD1-211,ENST00000567944.1_HERPUD1-212,ENST00000568358.1_HERPUD1-213,ENST00000…	47.63	174.57	111.75	211.12	149.07	153.64	258.83	103.36	106.52	164.44	165.72	166.29	107.19	132.81	80.36	235.12	215.09	117.59	103.56	128.44	115.46	256.37	327.67	225.53	287.27	92.06	172.04	178.48	124.66	217.71	258.96	187.14	127.51	224.94	117.27	153.43	83.58
ENSG00000051128.19	HOMER3	ENST00000221222.15_HOMER3-201,ENST00000392351.8_HOMER3-202,ENST00000433218.6_HOMER3-203,ENST00000539827.5_HOMER3-204,ENST00000542541.6_HOMER3-205,ENST00000594439.5_HOMER3-206,ENST00000594794.5_HOMER3-207,ENST00000595756.1_HOMER3-208,ENST00000596482.5_HOMER3-209,ENST00000599097.1_HOMER3-210,ENST00000599808.1_HOMER3-211,ENST00000600077.5_HOMER3-212	14.11	8.83	13.73	23.94	19.35	14.14	25.64	24.29	15.52	15.01	26.59	17.61	23.71	27.54	17.3	18.29	22.1	13.18	12.57	16.5	21.04	19.2	15.6	18.84	30.22	15.36	16.06	22.03	21.78	34.76	24.57	24.67	10.74	16.75	17.5	15.73	22.32
ENSG00000051180.17	RAD51	ENST00000267868.8_RAD51-201,ENST00000382643.7_RAD51-202,ENST00000423169.6_RAD51-203,ENST00000525066.5_RAD51-204,ENST00000526763.6_RAD51-205,ENST00000527860.5_RAD51-206,ENST00000531277.2_RAD51-207,ENST00000532743.6_RAD51-208,ENST00000533741.1_RAD51-209,ENST00000557850.5_RAD51-210,ENST00000645673.2_RAD51-211	0.07	0.64	0.29	0.57	1.27	0.5	0.82	0.39	0.32	0.13	0.69	0.59	0.62	0.24	0	0	0.37	1.31	0.82	1.34	0.85	0.17	0.35	0.12	0.28	0.93	0.11	0.43	0.12	0.7	0.31	0.55	0.53	1.97	0.34	0.61	0.43
ENSG00000051341.15	POLQ	ENST00000264233.6_POLQ-201,ENST00000474243.1_POLQ-202,ENST00000488282.1_POLQ-203,ENST00000683498.1_POLQ-204	0.02	0.05	0.01	0.04	0.01	0.01	0.12	0	0	0.28	0.12	0	0	0	0.01	0	0	0.01	0.01	0.01	0.01	0.01	0	0.05	0	0.07	0.02	0	0	0.06	0.02	0.01	0.02	0	0	0.13	0.02
ENSG00000051382.9	PIK3CB	ENST00000289153.6_PIK3CB-201,ENST00000462294.1_PIK3CB-202,ENST00000462898.5_PIK3CB-203,ENST00000465581.1_PIK3CB-204,ENST00000469284.6_PIK3CB-205,ENST00000473435.1_PIK3CB-206,ENST00000477593.5_PIK3CB-207,ENST00000481749.5_PIK3CB-208,ENST00000483968.5_PIK3CB-209,ENST00000485060.1_PIK3CB-210,ENST00000487552.1_PIK3CB-211,ENST00000493568.5_PIK3CB-212,ENST00000544716.5_PIK3CB-213,ENST00000674063.1_PIK3…	2.63	3.47	2.88	4	4.14	2.02	3.47	3.29	4.05	3.79	3.47	2.74	1.8	2.12	3.08	4.1	4.27	3.35	4.5	5.67	3.43	4.49	3.3	5.83	2.84	5.27	3.22	4.32	3.14	5.5	2.96	4.67	3.45	1.99	3.64	3.34	2.52
ENSG00000051523.12	CYBA	ENST00000261623.8_CYBA-201,ENST00000562209.1_CYBA-202,ENST00000563526.5_CYBA-203,ENST00000565588.6_CYBA-204,ENST00000566229.1_CYBA-205,ENST00000566534.5_CYBA-206,ENST00000567174.5_CYBA-207,ENST00000568278.1_CYBA-208,ENST00000569359.5_CYBA-209,ENST00000696156.1_CYBA-210,ENST00000696157.1_CYBA-211,ENST00000696158.1_CYBA-212,ENST00000696159.1_CYBA-213,ENST00000696160.1_CYBA-214,ENST00000696161.1_CYB…	528.71	178.05	323.16	529.33	463.32	388.71	455.82	787.34	318.15	951.31	709.54	402.66	266.45	389.34	196.43	1123.57	340	331.72	376.45	941.13	823.38	385.93	642.02	353.2	718.66	498.77	728.39	850.74	821.58	846.7	715.79	618.44	191.93	413.77	148.71	309.95	362.47
ENSG00000051596.10	THOC3	ENST00000265097.9_THOC3-201,ENST00000432305.6_THOC3-202,ENST00000505969.1_THOC3-203,ENST00000510300.5_THOC3-204,ENST00000511062.5_THOC3-205,ENST00000513006.1_THOC3-206,ENST00000513118.1_THOC3-207,ENST00000513482.1_THOC3-208,ENST00000514250.1_THOC3-209,ENST00000514861.5_THOC3-210,ENST00000515016.1_THOC3-211,ENST00000628318.2_THOC3-212	3.95	10.91	8.05	9.88	6.24	8.1	10.58	6.85	7.56	5.59	8.87	9.92	7.62	9.2	7.1	4.76	7.79	5.43	5.34	4.29	6.59	5.73	6.82	10.66	5.69	12.78	2.79	5.22	4.9	4.64	5.44	7.92	8.34	4.74	10.01	12.64	6.83
ENSG00000051620.11	HEBP2	ENST00000367697.7_HEBP2-201,ENST00000448741.5_HEBP2-202,ENST00000453452.1_HEBP2-203,ENST00000607197.6_HEBP2-204	11.53	16.32	7.94	17.06	20.29	18.62	24.48	16.67	11.83	12.62	11.03	10.44	7.99	19.45	12.82	24.58	13.09	10.15	16.17	15.01	12.77	9.85	15.64	17.72	11.92	19.7	13.59	17.21	20.44	23.4	15.99	13.06	6.63	12.38	11.38	15.28	12.92
ENSG00000051825.15	MPHOSPH9	ENST00000302373.8_MPHOSPH9-201,ENST00000369865.3_MPHOSPH9-202,ENST00000535049.5_MPHOSPH9-203,ENST00000536198.1_MPHOSPH9-204,ENST00000537854.5_MPHOSPH9-205,ENST00000538169.5_MPHOSPH9-206,ENST00000538250.5_MPHOSPH9-207,ENST00000539024.5_MPHOSPH9-208,ENST00000539336.2_MPHOSPH9-209,ENST00000539639.5_MPHOSPH9-210,ENST00000541076.6_MPHOSPH9-211,ENST00000541437.5_MPHOSPH9-212,ENST00000541603.6_MPHOSPH9-…	0.87	5.41	0.8	4.06	1.92	2.18	4.58	1.55	1.59	1.38	6.77	3.39	2.05	1.87	2.32	0.6	3.97	0.8	2.76	1.08	2.74	1.7	3.68	2.75	2.07	3.03	2.26	2.81	1.5	2.4	2.47	1.87	4.81	1.74	1.99	2.66	3.48
ENSG00000052126.16	PLEKHA5	ENST00000299275.10_PLEKHA5-201,ENST00000424268.5_PLEKHA5-202,ENST00000429027.7_PLEKHA5-203,ENST00000510738.2_PLEKHA5-204,ENST00000534979.1_PLEKHA5-205,ENST00000535357.5_PLEKHA5-206,ENST00000536974.5_PLEKHA5-207,ENST00000537027.1_PLEKHA5-208,ENST00000538034.5_PLEKHA5-209,ENST00000538068.1_PLEKHA5-210,ENST00000538305.5_PLEKHA5-211,ENST00000538677.1_PLEKHA5-212,ENST00000538714.5_PLEKHA5-213,ENST0000…	1.21	5.68	4.22	6.88	5.44	6.62	6.1	5.85	6.17	2.35	5.98	6.05	3.84	4.24	4.05	2.41	6.01	5.14	6.27	3.11	4.67	5.44	4.81	9.18	3.25	10.05	4.48	5.5	3.73	3.77	4.87	7.43	6.65	5.39	9.79	8.37	6.12
ENSG00000052344.16	PRSS8	ENST00000317508.11_PRSS8-201,ENST00000564025.1_PRSS8-202,ENST00000567531.5_PRSS8-203,ENST00000567797.1_PRSS8-204,ENST00000567833.1_PRSS8-205,ENST00000568261.5_PRSS8-206	0.97	0.97	0.79	0.23	0.42	0.37	0.64	0.83	0.52	0.25	0.2	0.52	1.25	4.71	1.15	0.42	0.41	0.75	0.17	0.94	0.82	0.79	0.56	0.76	0.06	0.47	0.54	0.22	0.44	0.44	0.15	1.48	0.71	0.96	0.76	0.51	0.73
ENSG00000052723.12	SIKE1	ENST00000060969.6_SIKE1-201,ENST00000369524.5_SIKE1-202,ENST00000369528.9_SIKE1-203,ENST00000462123.5_SIKE1-204,ENST00000466657.1_SIKE1-205,ENST00000471969.1_SIKE1-206,ENST00000474562.1_SIKE1-207,ENST00000475335.5_SIKE1-208,ENST00000506320.1_SIKE1-209,ENST00000510745.5_SIKE1-210	2.96	2.46	3.44	3.47	3.78	1.56	4.63	2.25	2.44	3.99	5.88	5.23	3.09	6.17	1.95	2.6	3.03	4.54	3.88	4.24	2.46	1.91	1.82	5.96	5.52	3.4	0.89	4.98	2.97	4.03	7.67	5.65	3.82	3.88	3.11	4.06	2.03
ENSG00000052749.14	RRP12	ENST00000315563.10_RRP12-201,ENST00000370992.9_RRP12-202,ENST00000414986.5_RRP12-203,ENST00000439965.6_RRP12-204,ENST00000465394.1_RRP12-205,ENST00000479317.1_RRP12-206,ENST00000479481.5_RRP12-207,ENST00000487612.1_RRP12-208,ENST00000490815.1_RRP12-209,ENST00000491313.5_RRP12-210,ENST00000536831.5_RRP12-211,ENST00000618765.1_RRP12-212,ENST00000619048.1_RRP12-213,ENST00000621606.4_RRP12-214,ENST00…	14.82	6.37	18.53	20.8	19.08	9.4	26.38	37.54	19.17	29.9	24.15	14.25	35.96	37.98	24.29	43.59	14.38	18.43	15.94	25.08	21.57	27.44	19.29	13.38	50.18	17.17	33.83	16.55	41.15	25.89	29	15.91	14.95	31.54	12.11	15.56	22.57
ENSG00000052795.13	FNIP2	ENST00000264433.11_FNIP2-201,ENST00000504704.6_FNIP2-202,ENST00000504715.1_FNIP2-203,ENST00000505130.1_FNIP2-204,ENST00000505445.1_FNIP2-205,ENST00000512986.5_FNIP2-206	1.33	2.81	2.99	2.48	3.14	1.81	5.08	2.08	4.08	4.86	3.57	1.84	4.96	7.43	3.18	2.92	2.27	4.74	2.81	5.28	5.93	7.24	4.58	2.55	7.96	3.62	6.36	4.39	3.23	2.79	8.35	3.51	2.86	4	3.53	2.47	5.53
ENSG00000052802.13	MSMO1	ENST00000261507.11_MSMO1-201,ENST00000393766.6_MSMO1-202,ENST00000504317.1_MSMO1-203,ENST00000505270.1_MSMO1-204,ENST00000507013.5_MSMO1-205	7.42	6.55	10.78	5.64	6.3	3.07	5.05	5.77	6.61	6.63	5.7	3.65	13.71	18.52	8.94	2.66	9.66	7.83	6.8	3.07	6.09	5.78	3.62	4.57	5.04	8.17	4.14	8.24	8.85	6.11	10.12	17.71	11.47	8.66	8.23	6.86	13.98
ENSG00000052841.16	TTC17	ENST00000039989.9_TTC17-201,ENST00000299240.10_TTC17-202,ENST00000418561.2_TTC17-203,ENST00000524936.1_TTC17-204,ENST00000525029.1_TTC17-205,ENST00000525135.5_TTC17-206,ENST00000525543.5_TTC17-207,ENST00000526774.5_TTC17-208,ENST00000529140.1_TTC17-209,ENST00000530469.1_TTC17-210,ENST00000530483.1_TTC17-211,ENST00000533072.1_TTC17-212,ENST00000533554.1_TTC17-213,ENST00000534347.5_TTC17-214,ENST00…	14.15	21.03	17.31	20.96	16.87	17.67	22.61	15.67	17.19	13.3	18.75	14.06	13.91	20.66	19.05	11.09	17.87	17.28	20.81	12.59	14.06	15.62	14.78	21.18	15.73	23.25	12.55	15.67	18.12	21.9	17.79	16.27	23.48	16.71	25.03	21.45	24.86
ENSG00000052850.8	ALX4	ENST00000652299.1_ALX4-201	0.01	0	0.02	0.02	0.03	0	0.01	0	0	0	0.01	0.08	0	0	0.05	0	0.01	0.02	0	0	0.07	0	0.02	0.07	0	0.04	0.01	0.04	0.01	0	0.02	0.02	0	0.02	0.02	0	0.02
ENSG00000053108.17	FSTL4	ENST00000265342.12_FSTL4-201,ENST00000507112.1_FSTL4-202,ENST00000509525.5_FSTL4-203,ENST00000510685.1_FSTL4-204,ENST00000511375.1_FSTL4-205,ENST00000514998.1_FSTL4-206,ENST00000621681.4_FSTL4-207	0.04	0	0.62	0.45	0	0.8	0	0	0.05	0.05	0	0	0	0.22	0.76	0.51	0.5	0.37	0.52	0.02	0.15	0.03	0.1	0.19	0	0.38	0.16	0.02	0.6	0.05	0.1	0	0	0	0.16	0	0.33
ENSG00000053254.16	FOXN3	ENST00000261302.9_FOXN3-201,ENST00000345097.8_FOXN3-202,ENST00000553353.5_FOXN3-203,ENST00000553840.5_FOXN3-204,ENST00000553904.1_FOXN3-205,ENST00000554005.1_FOXN3-206,ENST00000555010.1_FOXN3-207,ENST00000555034.5_FOXN3-208,ENST00000555353.5_FOXN3-209,ENST00000555658.5_FOXN3-210,ENST00000555855.5_FOXN3-211,ENST00000556541.1_FOXN3-212,ENST00000556916.5_FOXN3-213,ENST00000557258.6_FOXN3-214,ENST000…	12.11	11.54	13.38	19.59	26.03	21.93	30.88	30.81	16.22	20.63	25.91	20.34	9.92	14.21	8.03	25.09	16.33	14.48	20.25	29.79	24.25	16.01	20.03	24.58	15.58	17.95	17.86	27.16	21.87	24.04	26.67	24.94	11.39	10.05	10.69	23.69	20.55
ENSG00000053328.9	METTL24	ENST00000338882.5_METTL24-201,ENST00000490043.1_METTL24-202	0.32	2.54	0.88	1.39	1.22	1.47	1.21	1.15	1.35	0.83	0.7	0.95	0.62	1.22	1.51	0.37	1.66	0.99	1.48	0.57	0.36	0.73	0.79	1.27	0.36	1.85	0.53	0.36	0.93	0.43	0.84	1.7	1.51	0.62	1.54	1.67	1.3
ENSG00000053371.13	AKR7A2	ENST00000235835.8_AKR7A2-201,ENST00000330072.9_AKR7A2-202,ENST00000481966.1_AKR7A2-203,ENST00000489286.5_AKR7A2-204,ENST00000492217.1_AKR7A2-205	7.99	24.48	18.28	22.08	19.08	20.89	27.47	16.14	17.04	7.22	21.83	21.42	15.4	20.15	21.66	10.99	29.12	18.63	20.46	10.66	15.48	18.44	16.03	27.78	9.88	31.43	9.36	13.56	15.8	21.6	14.56	19.04	23.42	11.88	29.04	29.06	24.14
ENSG00000053372.5	MRTO4	ENST00000330263.5_MRTO4-201,ENST00000479559.1_MRTO4-202,ENST00000493700.1_MRTO4-203	16.79	8.82	23.91	10.42	16.11	7.51	10.07	7.19	24.59	16.45	12.9	8.59	52.45	38.61	29.75	10.93	13.8	25.01	16.76	6.65	12.6	23.56	11.36	9.35	39.8	12.2	13.11	10.78	22.75	13.47	17.05	16.96	25.81	29.45	19.37	14.35	28.24
ENSG00000053438.11	NNAT	ENST00000346199.3_NNAT-201,ENST00000647955.1_NNAT-202,ENST00000649309.1_NNAT-203,ENST00000649451.1_NNAT-204,ENST00000649697.1_NNAT-205	1.27	5.25	4.33	4.45	2.68	1.79	3.11	1.9	5.23	1.62	4.34	2.4	2.94	5.94	5.14	0.6	7.35	2.84	5.56	1.92	2.25	4.1	2.88	2.69	1.71	9.08	4.58	2.55	5.11	3.32	2.37	4.04	3.48	3.45	2.32	5.81	6.66
ENSG00000053501.14	USE1	ENST00000263897.10_USE1-201,ENST00000593597.1_USE1-202,ENST00000594399.1_USE1-203,ENST00000594724.5_USE1-204,ENST00000595101.5_USE1-205,ENST00000596136.5_USE1-206,ENST00000600970.5_USE1-207,ENST00000601592.5_USE1-208,ENST00000601662.5_USE1-209	27.23	34.04	28.55	34.25	33.02	24.92	34.45	26.5	26.97	20.82	23.62	28.98	29.31	30.31	28.29	18.66	29.75	23.28	23.41	19.2	23.62	26.18	27.1	22.78	29.13	28.1	22.17	20.01	22.66	21.75	19.34	29.15	38.49	30.2	29.29	33.29	30.6
ENSG00000053524.13	MCF2L2	ENST00000328913.8_MCF2L2-201,ENST00000414362.6_MCF2L2-202,ENST00000447025.6_MCF2L2-203,ENST00000459750.5_MCF2L2-204,ENST00000461074.1_MCF2L2-205,ENST00000464626.1_MCF2L2-206,ENST00000468976.5_MCF2L2-207,ENST00000473233.5_MCF2L2-208,ENST00000475664.1_MCF2L2-209,ENST00000478652.1_MCF2L2-210,ENST00000482017.1_MCF2L2-211,ENST00000488149.5_MCF2L2-212,ENST00000492331.1_MCF2L2-213,ENST00000640043.1_MCF2…	0.23	0	0.29	0.01	0.73	0.16	0.15	0.68	0.15	1.52	0.37	0.11	0.32	0.49	0.08	1.29	0.35	1.1	0.17	3.13	0.25	0.47	0.31	0.12	0.35	0.07	0.5	0.69	0.36	0.69	0.94	1.53	0.04	0.42	0.03	0.16	0.2
ENSG00000053702.15	NRIP2	ENST00000337508.9_NRIP2-201,ENST00000542386.1_NRIP2-202,ENST00000542990.5_NRIP2-203	0.13	0	0.19	0.21	0.3	0.17	0.58	0.19	0.04	0.12	0.3	0.24	0.02	0	0.08	0.06	0.17	0.15	0.18	0.15	0.16	0.15	0.14	0.76	0.13	0.55	0.11	0.38	0.19	0.62	0.4	0.45	0.29	0.08	0.13	0.16	0.14
ENSG00000053747.17	LAMA3	ENST00000269217.11_LAMA3-201,ENST00000313654.14_LAMA3-202,ENST00000399516.7_LAMA3-203,ENST00000585600.5_LAMA3-204,ENST00000586709.1_LAMA3-205,ENST00000586751.5_LAMA3-206,ENST00000587184.5_LAMA3-207,ENST00000588004.1_LAMA3-208,ENST00000588164.2_LAMA3-209,ENST00000588770.5_LAMA3-210,ENST00000590104.1_LAMA3-211,ENST00000591749.1_LAMA3-212,ENST00000592442.1_LAMA3-213,ENST00000592519.1_LAMA3-214,ENST0…	4.23	11.34	6.96	8.22	7.29	3.86	3.65	1.87	14.09	1.91	2.35	4.54	5.18	15.93	12.33	1.66	5	5.14	5.64	2.65	5.54	4.37	4.62	6.68	3.6	9.11	2.98	0.99	3.34	3.22	3.29	9.14	12.34	5.93	13.38	9.13	6.92
ENSG00000053770.12	AP5M1	ENST00000261558.8_AP5M1-201,ENST00000431972.6_AP5M1-202,ENST00000554213.1_AP5M1-203,ENST00000554863.1_AP5M1-204,ENST00000554931.1_AP5M1-205,ENST00000555448.5_AP5M1-206,ENST00000556377.1_AP5M1-207,ENST00000556723.1_AP5M1-208,ENST00000556995.1_AP5M1-209	2.12	6.04	2.38	3.64	3.04	3.01	6.91	3.16	8.12	2.61	4.57	3.67	3.46	3.28	3.38	1.96	5.51	3.04	3.08	3.22	1.99	2.17	3.12	6.05	1.21	4.38	1.71	2.82	3.9	2.31	2.72	4.57	3.32	2.46	4.1	4.65	2.87
ENSG00000053900.11	ANAPC4	ENST00000315368.8_ANAPC4-201,ENST00000503805.5_ANAPC4-202,ENST00000504256.5_ANAPC4-203,ENST00000505080.1_ANAPC4-204,ENST00000505842.5_ANAPC4-205,ENST00000505991.1_ANAPC4-206,ENST00000506973.1_ANAPC4-207,ENST00000507809.1_ANAPC4-208,ENST00000507925.1_ANAPC4-209,ENST00000510092.5_ANAPC4-210,ENST00000515848.1_ANAPC4-211	5.27	15.23	14.26	12.17	11.92	13.4	12.36	7.35	12.25	4.5	11.81	11.55	11.95	12.29	9.89	4.99	15.35	5.97	12.62	5.51	9.16	7.4	10.02	14.53	4.17	19.31	4.72	5.33	6.52	4.76	7.27	13.6	14.09	10.4	23.27	15.54	14.11
ENSG00000053918.18	KCNQ1	ENST00000155840.12_KCNQ1-201,ENST00000335475.6_KCNQ1-202,ENST00000345015.4_KCNQ1-203,ENST00000380776.4_KCNQ1-204,ENST00000496887.6_KCNQ1-205,ENST00000526095.2_KCNQ1-206,ENST00000646564.1_KCNQ1-207	5.5	1.65	4.23	7.29	6.68	4.24	8.18	8.02	3.33	9.94	13.13	4.53	2.17	3.82	1.43	9.48	4.24	3.07	3.28	12.75	10.84	3.72	12.57	6.5	4.78	4.23	6.92	9.67	9.35	12.29	12.01	8.51	1.72	4.54	1.31	4.62	5.5
ENSG00000054116.12	TRAPPC3	ENST00000373159.1_TRAPPC3-201,ENST00000373162.5_TRAPPC3-202,ENST00000373163.5_TRAPPC3-203,ENST00000373166.8_TRAPPC3-204,ENST00000462715.1_TRAPPC3-205,ENST00000469757.1_TRAPPC3-206,ENST00000497251.1_TRAPPC3-207,ENST00000616074.4_TRAPPC3-208,ENST00000616395.4_TRAPPC3-209,ENST00000617904.4_TRAPPC3-210	18.67	26.85	21.12	21.25	27.8	23.77	32.24	22.8	23.66	10.97	24.61	27.24	26.3	24.33	19.65	12.69	32.06	19.07	24.24	14.89	18.46	19.87	19.86	25.64	17.6	29.62	16.3	17.19	23.71	21.14	19.93	24.34	25.6	23.87	29.53	27.14	24.45
ENSG00000054118.15	THRAP3	ENST00000354618.10_THRAP3-201,ENST00000466743.1_THRAP3-202,ENST00000469141.6_THRAP3-203,ENST00000648638.1_THRAP3-204	12.18	16.68	11.49	18.52	15.27	14.17	20.35	17	16.73	16.45	23.02	13.83	12.22	18.12	12.86	19.06	18.02	18.3	14.21	14.29	19.69	16.1	15.4	24.34	23.65	16.44	10.38	18.56	15.11	17.75	21.02	26.44	13.07	16.45	20.17	20.42	18.48
ENSG00000054148.18	PHPT1	ENST00000247665.12_PHPT1-201,ENST00000371661.5_PHPT1-202,ENST00000462205.5_PHPT1-203,ENST00000463215.1_PHPT1-204,ENST00000492540.5_PHPT1-205,ENST00000497413.1_PHPT1-206	63.78	158.94	105.73	107.42	108.96	106.46	146.26	80.85	116.8	49.27	72.96	128.61	118.21	118.33	137.94	28.37	148.82	98.54	108.99	57.99	65.23	101.92	92.75	116.21	56.49	137.73	83.24	69.31	100.4	78.86	70.11	131.96	138.16	89.95	162.67	129.54	115.56
ENSG00000054179.12	ENTPD2	ENST00000312665.7_ENTPD2-201,ENST00000355097.7_ENTPD2-202,ENST00000460614.1_ENTPD2-203,ENST00000469106.4_ENTPD2-204	1.38	4.18	2.67	3.3	3.06	0.97	1.35	1.32	1.79	1.04	2.66	1.41	0.99	1.36	1.95	0.52	4.3	1.58	3.07	2.09	2.25	2.51	2.23	2.76	0.86	3.27	1.6	0.79	1.28	1.83	1.25	2.37	3.75	3.22	2.56	3.43	2.36
ENSG00000054219.11	LY75	ENST00000263636.5_LY75-201,ENST00000471164.1_LY75-202,ENST00000484559.1_LY75-203,ENST00000492955.1_LY75-204	1.01	0.44	0.27	1.64	0.94	1.53	0.81	1.17	1.19	2.46	3.24	0.43	0.6	1.6	0.45	1.01	1.1	1.11	1.73	0.56	1.5	0.49	1.44	1.5	1.12	0.99	1.65	2.67	0.78	1.01	1.73	1.75	0.48	0.73	1.12	1.5	0.91
ENSG00000054267.22	ARID4B	ENST00000264183.9_ARID4B-201,ENST00000349213.7_ARID4B-202,ENST00000366603.6_ARID4B-203,ENST00000418304.1_ARID4B-204,ENST00000421364.5_ARID4B-205,ENST00000444620.2_ARID4B-206,ENST00000462969.1_ARID4B-207,ENST00000466653.1_ARID4B-208,ENST00000471257.5_ARID4B-209,ENST00000474401.1_ARID4B-210,ENST00000474953.5_ARID4B-211,ENST00000491632.5_ARID4B-212,ENST00000494543.1_ARID4B-213	12.99	11.34	13.69	17.5	25.26	17.94	22.27	31.33	15	28.82	22.88	21.36	15.46	23.64	9.21	34.69	17.22	15.02	15.9	24.83	23.13	15.51	20.18	14.63	20.31	24.65	28.24	25.12	19.37	22.41	25.29	17.93	19.95	20.74	16.04	13.43	18.7
ENSG00000054277.14	OPN3	ENST00000366554.3_OPN3-201,ENST00000462265.5_OPN3-202,ENST00000463155.5_OPN3-203,ENST00000469376.5_OPN3-204,ENST00000478849.1_OPN3-205,ENST00000490673.5_OPN3-206,ENST00000635737.1_OPN3-207	2.16	4.32	2.97	5.85	4.68	4.45	4.9	2.37	2.19	4.18	14.43	4.8	1.76	4.44	2.09	2.96	5.19	1.4	3.32	1.46	2.42	3.48	5.61	5.07	2.69	5.88	2.7	17.03	5.52	7.84	5.45	9.01	2.98	1.69	2.43	4.17	5.5
ENSG00000054282.16	SDCCAG8	ENST00000366541.8_SDCCAG8-201,ENST00000435549.1_SDCCAG8-202,ENST00000463012.1_SDCCAG8-203,ENST00000463042.1_SDCCAG8-204,ENST00000476722.6_SDCCAG8-205,ENST00000482234.1_SDCCAG8-206,ENST00000490065.5_SDCCAG8-207,ENST00000491888.1_SDCCAG8-208,ENST00000493334.1_SDCCAG8-209,ENST00000496361.1_SDCCAG8-210,ENST00000497459.1_SDCCAG8-211	3.82	15.24	10.02	11.28	13.4	11.83	10.99	12.84	11.25	5.36	11.92	16.11	5.55	8.22	8.26	6.89	16.49	8.16	14.14	9.52	12.29	12.99	9.13	19.7	8.28	15.16	7.39	7.54	13.26	11.98	9.25	14.32	11.83	6.66	16.33	14.88	11.46
ENSG00000054356.14	PTPRN	ENST00000295718.7_PTPRN-201,ENST00000409251.7_PTPRN-202,ENST00000412847.5_PTPRN-203,ENST00000423636.6_PTPRN-204,ENST00000440552.5_PTPRN-205,ENST00000442029.5_PTPRN-206,ENST00000443981.5_PTPRN-207,ENST00000446182.5_PTPRN-208,ENST00000451506.5_PTPRN-209,ENST00000460801.5_PTPRN-210,ENST00000462351.5_PTPRN-211,ENST00000468454.1_PTPRN-212,ENST00000476930.1_PTPRN-213,ENST00000477819.1_PTPRN-214,ENST000…	0.2	0.34	0	0.12	0.01	0.19	0.38	0.06	0.32	0	0.4	0.03	0.39	1.5	0.12	0.53	0.18	0.13	0.15	0.33	0	0.27	0.12	0	0.24	0.14	0.18	0.17	0.37	0	0.47	0.07	0.6	0.14	0.17	0.17	0.2
ENSG00000054392.13	HHAT	ENST00000261458.8_HHAT-201,ENST00000367009.2_HHAT-202,ENST00000367010.5_HHAT-203,ENST00000413764.6_HHAT-204,ENST00000426968.2_HHAT-205,ENST00000537898.5_HHAT-206,ENST00000541565.5_HHAT-207,ENST00000545154.5_HHAT-208,ENST00000545781.2_HHAT-209	0.95	3.6	2.17	1.44	2.16	1.79	1.41	1.16	1.35	1.22	1.98	1.41	0.71	1.13	1.66	0.65	3.66	1.86	2.84	0.57	1.21	0.75	1.1	3.06	0.51	2.3	1.43	0.74	1.24	1.2	0.72	1.91	2.44	0.96	3.02	2	2.34
ENSG00000054523.20	KIF1B	ENST00000263934.10_KIF1B-201,ENST00000377081.5_KIF1B-202,ENST00000377083.5_KIF1B-203,ENST00000377086.5_KIF1B-204,ENST00000377093.9_KIF1B-205,ENST00000465635.5_KIF1B-206,ENST00000470616.1_KIF1B-207,ENST00000483340.1_KIF1B-208,ENST00000495136.1_KIF1B-209,ENST00000497835.1_KIF1B-210,ENST00000620295.2_KIF1B-211,ENST00000622724.3_KIF1B-212,ENST00000635499.1_KIF1B-213,ENST00000676179.1_KIF1B-214,ENST00…	4.85	3.25	3.15	7.51	5.3	4.35	7.13	9.6	4.89	11.33	4.85	4.48	4.65	6.82	5.69	7.83	6.99	6.15	5.81	12.49	5.24	4.74	5.41	7.47	5.15	6.13	8.78	6.88	6.95	4.12	8.12	6.31	4.4	6.3	4.36	6.01	6.52
ENSG00000054598.9	FOXC1	ENST00000645831.2_FOXC1-201	7.59	1.4	9.69	4.14	6.97	4.17	7.12	4.37	8.76	6.32	6.34	4.32	6.6	6.79	8.67	3.44	6.46	17.37	11.48	4.37	7.44	15.07	4.99	3.08	10.04	6.79	4.33	4.92	6.85	4.01	5.4	3.76	6.91	9.42	5.06	8.15	9.75
ENSG00000054611.14	TBC1D22A	ENST00000337137.9_TBC1D22A-201,ENST00000355704.7_TBC1D22A-202,ENST00000380995.5_TBC1D22A-203,ENST00000394449.6_TBC1D22A-204,ENST00000406733.1_TBC1D22A-205,ENST00000407381.7_TBC1D22A-206,ENST00000441162.5_TBC1D22A-207,ENST00000441936.5_TBC1D22A-208,ENST00000472791.5_TBC1D22A-209,ENST00000486163.5_TBC1D22A-210,ENST00000496139.5_TBC1D22A-211	10.97	19.03	16.12	19.03	16.06	16.17	13.11	16.54	15.28	12.93	19.22	13.07	11.48	12.84	15.55	13.94	22.21	15.96	17.44	11.14	14.51	15.27	16.13	18.54	9.84	20.2	12.04	14.53	17.1	14.05	14.34	15.97	18.15	15.58	18.59	19.64	17.37
ENSG00000054654.20	SYNE2	ENST00000341472.9_SYNE2-201,ENST00000344113.8_SYNE2-202,ENST00000358025.7_SYNE2-203,ENST00000394768.6_SYNE2-204,ENST00000441438.2_SYNE2-205,ENST00000458046.6_SYNE2-206,ENST00000553289.5_SYNE2-207,ENST00000553308.1_SYNE2-208,ENST00000553455.1_SYNE2-209,ENST00000553801.1_SYNE2-210,ENST00000554584.5_SYNE2-211,ENST00000554805.6_SYNE2-212,ENST00000554928.1_SYNE2-213,ENST00000554997.1_SYNE2-214,ENST000…	8.64	12.44	10.55	13	10.63	9.71	14.71	12.02	7.73	14.31	20.6	12.99	8.22	9.51	13.26	16.45	10.52	15.42	10.01	12.84	13.52	12.38	13.45	12.38	11.16	13.64	8.32	22.57	9.49	18.41	16.12	14.28	10.17	11.98	9.87	10.93	12.32
ENSG00000054690.14	PLEKHH1	ENST00000329153.10_PLEKHH1-201,ENST00000557971.5_PLEKHH1-202,ENST00000558214.1_PLEKHH1-203,ENST00000558296.1_PLEKHH1-204,ENST00000558366.5_PLEKHH1-205,ENST00000558386.5_PLEKHH1-206,ENST00000558981.5_PLEKHH1-207,ENST00000559168.1_PLEKHH1-208,ENST00000559766.1_PLEKHH1-209,ENST00000559832.1_PLEKHH1-210,ENST00000559981.1_PLEKHH1-211,ENST00000560100.1_PLEKHH1-212,ENST00000561057.1_PLEKHH1-213,ENST0000…	0.26	0.8	0.96	1.88	0.84	0.86	0.9	0.54	0.35	0.34	1.03	0.81	0.61	0.75	1.09	0.27	1.05	1.56	1.44	0.29	0.53	0.36	0.74	1.41	0.73	1.77	0.84	0.43	0.7	1.4	0.75	0.87	1.81	0.49	0.85	1.19	1.66
ENSG00000054793.14	ATP9A	ENST00000311637.9_ATP9A-201,ENST00000338821.6_ATP9A-202,ENST00000477492.1_ATP9A-203	0.8	5.14	3.1	3.46	3.19	3.12	2.89	2.17	2.97	1.16	3.1	2.43	1.56	2.19	3.08	0.83	3.3	2.92	4	1.23	1.63	2.17	1.95	5.14	1.25	4.78	1.69	1.58	1.98	1.76	1.61	3.46	4.91	2.31	4.57	4.92	4.18
ENSG00000054796.13	SPO11	ENST00000345868.8_SPO11-201,ENST00000371260.8_SPO11-202,ENST00000371263.8_SPO11-203,ENST00000418127.5_SPO11-204,ENST00000494972.1_SPO11-205	0	0	0	0	0	0	0	0	0	0	0	0	0	0	0	0	0	0	0	0	0	0	0	0	0	0	0	0	0	0	0	0	0	0	0	0	0
ENSG00000054803.4	CBLN4	ENST00000064571.3_CBLN4-201	0.13	0.06	0	0.73	0.29	0.22	0.86	0.89	0.14	0.04	0.46	0.51	0.03	0.22	0	0.09	0.23	0.15	0.45	0.16	0.68	0.42	0.05	0.94	0	0.26	0	0.4	0.17	0.56	0.56	1.2	0	0.04	0.03	0.19	0.72
ENSG00000054938.17	CHRDL2	ENST00000263671.9_CHRDL2-201,ENST00000376324.7_CHRDL2-202,ENST00000376332.8_CHRDL2-203,ENST00000525413.5_CHRDL2-204,ENST00000528471.1_CHRDL2-205,ENST00000528789.1_CHRDL2-206,ENST00000529912.5_CHRDL2-207,ENST00000534159.5_CHRDL2-208,ENST00000534276.5_CHRDL2-209	2.42	0	1.63	2.21	0.8	3.28	0.47	0.21	3.09	1.24	2.57	0	8.54	0.78	2.37	0.31	1.36	3.97	1.95	0.37	3.59	1.3	0.55	2.44	4.05	2.24	0.4	0.56	2.45	2.42	0.65	0.08	7.03	1.89	2.11	0.84	1.29
ENSG00000054965.11	FAM168A	ENST00000064778.8_FAM168A-201,ENST00000356467.5_FAM168A-202,ENST00000432223.2_FAM168A-203,ENST00000450446.6_FAM168A-204,ENST00000632101.1_FAM168A-205	2.9	6.21	3.61	5.43	5.51	5.04	6.17	4.58	4.35	2.37	4.72	4.65	2.14	3.26	3.62	3.2	5.65	3.95	4.85	2.48	4.4	4.38	4.63	7.17	2.82	6.19	3.25	3.37	3.08	4.81	4.58	4.29	5.25	3.31	5.29	6.25	5.74
ENSG00000054967.13	RELT	ENST00000064780.7_RELT-201,ENST00000393580.2_RELT-202,ENST00000537771.1_RELT-203,ENST00000539134.1_RELT-204,ENST00000544075.5_RELT-205,ENST00000545687.5_RELT-206,ENST00000545886.1_RELT-207	10.67	1.65	8.77	10.42	13.47	7.56	15.77	20.81	9.32	25.79	24.28	8.57	13.98	13.61	7.46	22.12	6.65	11.42	9.97	22.73	21.41	18.48	17.28	10.99	36.85	9.49	22.5	25.22	21.27	23.33	24.75	10.81	5.28	11	2.25	8.16	14.04
ENSG00000054983.17	GALC	ENST00000261304.7_GALC-201,ENST00000393568.8_GALC-202,ENST00000393569.6_GALC-203,ENST00000474294.6_GALC-204,ENST00000477716.3_GALC-205,ENST00000544807.6_GALC-206,ENST00000554372.5_GALC-207,ENST00000554916.5_GALC-208,ENST00000555000.5_GALC-209,ENST00000555179.1_GALC-210,ENST00000555956.1_GALC-211,ENST00000556261.5_GALC-212,ENST00000556879.5_GALC-213,ENST00000557316.5_GALC-214,ENST00000557520.1_GAL…	4.74	6.64	5.61	7.94	7.68	8.5	8.99	9.57	4.79	12.27	11.25	6.65	3.94	5.73	4.24	9.89	6.17	7.12	9.69	8.77	12.53	5.74	9.36	10.12	7.47	8.98	9.31	12.92	7.06	8.11	9.95	8.82	5.18	6.63	6.47	8.45	8.01
ENSG00000055044.11	NOP58	ENST00000264279.10_NOP58-201,ENST00000426814.5_NOP58-202,ENST00000433543.2_NOP58-203,ENST00000467734.5_NOP58-204,ENST00000472050.5_NOP58-205,ENST00000478508.1_NOP58-206,ENST00000478941.1_NOP58-207,ENST00000488403.5_NOP58-208,ENST00000492688.5_NOP58-209,ENST00000492740.5_NOP58-210	75.08	51.07	92.76	60.42	70.24	51.31	75.51	48.41	82.58	50.35	74.43	61.04	166.02	126.03	114.42	49.28	56.62	94.1	93.56	34.15	54.94	84.82	65.5	50.48	125.95	103.61	76.62	73.49	81.98	73.41	71.77	89.07	115.38	123.55	98.9	77.29	119.55
ENSG00000055070.17	SZRD1	ENST00000401088.9_SZRD1-201,ENST00000401089.3_SZRD1-202,ENST00000471507.5_SZRD1-203,ENST00000472351.5_SZRD1-204,ENST00000472461.1_SZRD1-205,ENST00000475078.1_SZRD1-206,ENST00000475554.5_SZRD1-207,ENST00000476423.5_SZRD1-208,ENST00000486763.5_SZRD1-209,ENST00000492354.1_SZRD1-210	40.85	56.42	68.8	64.2	61.35	61.45	59.66	60.1	75.58	55.72	55.65	44.24	69.39	65.66	55.71	51.98	74.89	71.05	65.64	52.52	61.06	71.39	54.55	60	65.83	58.14	55.31	59.91	60.18	61.48	72.83	58.77	60.47	57.6	58.61	53.14	62.42
ENSG00000055118.17	KCNH2	ENST00000262186.10_KCNH2-201,ENST00000330883.9_KCNH2-202,ENST00000461280.2_KCNH2-203,ENST00000473610.5_KCNH2-204,ENST00000532957.5_KCNH2-205,ENST00000683359.1_KCNH2-206,ENST00000684116.1_KCNH2-207,ENST00000684241.1_KCNH2-208	0.12	1.46	0.64	0.5	1	1.15	0.58	0.26	1.11	0.12	0.85	0.74	0.04	1.96	0.5	0.61	0.98	0.43	0.47	0.26	0.68	0.49	0.62	0.57	0.05	0.86	0.13	0.28	0.57	0.44	0.39	0.45	1.92	0.24	0.59	0.77	0.33
ENSG00000055130.18	CUL1	ENST00000325222.9_CUL1-201,ENST00000409469.5_CUL1-202,ENST00000602748.5_CUL1-203,ENST00000655324.1_CUL1-204,ENST00000656001.1_CUL1-205,ENST00000660013.1_CUL1-206,ENST00000660240.1_CUL1-207,ENST00000662132.1_CUL1-208,ENST00000662670.1_CUL1-209,ENST00000662716.1_CUL1-210,ENST00000662975.1_CUL1-211,ENST00000663044.1_CUL1-212,ENST00000663835.1_CUL1-213,ENST00000665936.1_CUL1-214,ENST00000666124.1_CUL…	7.65	13.15	12.82	12.99	14.8	13.9	16.31	13.22	18.5	12.85	16.77	11.59	17.86	20.8	18.38	13.07	17.31	15.12	15.5	12.43	18.51	19.09	13.65	16.26	21.44	15.57	14.96	16.83	18.79	12.27	19.15	13.76	13.24	15.96	17.1	15.73	19.72
ENSG00000055147.19	FAM114A2	ENST00000351797.9_FAM114A2-201,ENST00000517605.1_FAM114A2-202,ENST00000517803.5_FAM114A2-203,ENST00000518102.5_FAM114A2-204,ENST00000518735.1_FAM114A2-205,ENST00000518900.1_FAM114A2-206,ENST00000518914.1_FAM114A2-207,ENST00000518946.1_FAM114A2-208,ENST00000519808.5_FAM114A2-209,ENST00000520313.5_FAM114A2-210,ENST00000520667.5_FAM114A2-211,ENST00000521031.1_FAM114A2-212,ENST00000522395.5_FAM114A2-…	1.35	5.85	2.3	2.29	2.52	2.39	3.01	2.06	3.58	1.07	2.81	2.09	2.37	2.53	3.42	1.29	3.4	1.79	3	0.98	1.83	1.27	2.06	3.25	3.1	3.9	1.05	1.21	1.97	3.64	2.02	4.54	3.84	1.51	2.64	2.49	2.81
ENSG00000055163.21	CYFIP2	ENST00000435847.6_CYFIP2-201,ENST00000518456.1_CYFIP2-202,ENST00000518511.1_CYFIP2-203,ENST00000518555.1_CYFIP2-204,ENST00000519663.5_CYFIP2-205,ENST00000520424.1_CYFIP2-206,ENST00000520942.1_CYFIP2-207,ENST00000520960.2_CYFIP2-208,ENST00000521420.5_CYFIP2-209,ENST00000522463.5_CYFIP2-210,ENST00000522637.5_CYFIP2-211,ENST00000522775.1_CYFIP2-212,ENST00000522884.5_CYFIP2-213,ENST00000522892.1_CYFI…	38.11	21.01	14.1	30.55	26.8	24.44	24.84	28.32	17.89	68.85	30.9	21.15	12.43	18.7	11.61	58.19	19.86	17.24	19.23	52.49	35.63	19.6	25.77	17.84	48.3	29.17	30.69	38.6	25.32	28.01	25.2	27.68	15.22	19.69	12.52	18.44	23.3
ENSG00000055208.20	TAB2	ENST00000367456.5_TAB2-201,ENST00000461481.5_TAB2-202,ENST00000470466.5_TAB2-203,ENST00000484505.1_TAB2-204,ENST00000606202.1_TAB2-205,ENST00000606797.5_TAB2-206,ENST00000636456.1_TAB2-207,ENST00000637181.2_TAB2-208,ENST00000703212.1_TAB2-209,ENST00000703213.1_TAB2-210	16.78	26.62	23.13	24.81	28.67	21.48	28.06	36.58	33.14	41.55	30.68	26.83	24.46	22.89	24.96	24.62	25.01	30.69	30.37	62.25	36.52	29.63	23.61	33.73	35.44	25.76	30.24	35.65	22.98	23.81	36.91	27.64	19.67	26.64	25.07	21.35	26.96
ENSG00000055211.14	GINM1	ENST00000367419.10_GINM1-201,ENST00000433539.1_GINM1-202,ENST00000650599.1_GINM1-203	9.05	19.94	13.28	19.03	21.64	18.51	21.69	17.77	21.77	11.49	19.27	18.51	16.25	16.3	20.21	9.67	20.64	18.32	20.95	11.37	14.99	17.71	15.68	22.08	12.96	21.06	14.22	14.62	15.35	15.51	14.69	20.39	20.12	13.99	25.94	21.74	23.34
ENSG00000055332.19	EIF2AK2	ENST00000233057.9_EIF2AK2-201,ENST00000395127.6_EIF2AK2-202,ENST00000405334.5_EIF2AK2-203,ENST00000411537.7_EIF2AK2-204,ENST00000462861.1_EIF2AK2-205,ENST00000496059.1_EIF2AK2-206,ENST00000647926.1_EIF2AK2-207,ENST00000679507.1_EIF2AK2-208,ENST00000679979.1_EIF2AK2-209,ENST00000680273.1_EIF2AK2-210,ENST00000681329.1_EIF2AK2-211,ENST00000681463.1_EIF2AK2-212,ENST00000681507.1_EIF2AK2-213,ENST00000…	5.11	6.81	6.53	8.77	8.29	6.5	5.04	7.18	7.03	12.51	6.55	3.67	6.21	5.48	5.73	12.37	7.99	6.54	6.2	2.78	8.25	4.46	6.95	6.46	6.45	7.27	5.81	10.11	14.45	5.09	6.36	9.64	5.22	7.1	6.08	4.81	8.17
ENSG00000055483.20	USP36	ENST00000312010.10_USP36-201,ENST00000449938.7_USP36-202,ENST00000542802.7_USP36-203,ENST00000586066.3_USP36-204,ENST00000586531.5_USP36-205,ENST00000586896.2_USP36-206,ENST00000587010.5_USP36-207,ENST00000587379.1_USP36-208,ENST00000587783.5_USP36-209,ENST00000588086.6_USP36-210,ENST00000588130.5_USP36-211,ENST00000588365.1_USP36-212,ENST00000588467.5_USP36-213,ENST00000589225.5_USP36-214,ENST00…	15.07	22.41	20.63	34.5	11.4	20.42	43.27	25	24.91	54	66.56	21.37	28.57	44.46	33.53	28.65	20.7	31.81	26.29	27.36	27.74	45.43	26.08	20.28	34.35	19.98	32.94	58.04	35.36	42.06	34.76	29.75	24.27	28.08	15.87	26.56	41.19
ENSG00000055609.21	KMT2C	ENST00000262189.11_KMT2C-201,ENST00000360104.8_KMT2C-202,ENST00000418061.2_KMT2C-203,ENST00000418673.2_KMT2C-204,ENST00000424877.6_KMT2C-205,ENST00000452749.2_KMT2C-206,ENST00000473186.5_KMT2C-207,ENST00000485241.2_KMT2C-208,ENST00000489110.2_KMT2C-209,ENST00000490130.2_KMT2C-210,ENST00000558665.2_KMT2C-211,ENST00000679393.1_KMT2C-212,ENST00000679560.1_KMT2C-213,ENST00000679567.1_KMT2C-214,ENST00…	8.3	8.47	10.01	13.23	11.54	6.87	12.47	14.73	8.76	16.87	13.36	7.83	5.73	9.37	7.94	14.65	7.66	10.64	10.05	13.3	15.66	10.01	14.05	9.7	15.29	15.1	11.41	15.65	13.15	16.39	16.44	13.66	8.83	11.6	11.69	11.25	11.29
ENSG00000055732.13	MCOLN3	ENST00000341115.8_MCOLN3-201,ENST00000370587.5_MCOLN3-202,ENST00000370589.7_MCOLN3-203,ENST00000474447.1_MCOLN3-204,ENST00000475312.1_MCOLN3-205,ENST00000490600.6_MCOLN3-206	0.4	3.09	1.37	2.06	1.18	1.53	1.52	2.5	1.54	0.18	0.59	3.01	1.36	2.23	2.42	0.31	0.78	2.1	3.73	0.39	1.86	1.2	1.3	2.08	1.32	3.36	1.29	0.9	0.92	2.89	1.24	1.95	3.4	2.11	1.38	3.26	3.11
ENSG00000055813.6	CCDC85A	ENST00000407595.3_CCDC85A-201	0.19	0.23	0.76	1.13	0.72	0.36	0.79	0.4	0.67	0.33	0.26	0.26	0.34	0.18	0.39	0.11	1.23	0.67	1.55	0.06	0.42	0.76	0.8	0.54	0.16	2.09	0.25	0.28	0.33	1.02	0.54	0.51	0.48	0.32	0.55	0.61	0.76
ENSG00000055917.17	PUM2	ENST00000338086.9_PUM2-201,ENST00000361078.7_PUM2-202,ENST00000420234.5_PUM2-203,ENST00000424110.1_PUM2-204,ENST00000429419.6_PUM2-205,ENST00000432105.5_PUM2-206,ENST00000440577.5_PUM2-207,ENST00000442400.5_PUM2-208,ENST00000446940.5_PUM2-209,ENST00000704930.1_PUM2-210	6.14	7.07	5.75	7.23	6.32	7.2	7.62	6.42	6.14	6.89	9.94	5.08	8.03	7.43	8.56	6.82	6.75	8.57	7.8	4.79	5.95	7.55	7.86	7.77	10.54	9.98	6.43	9.55	6.26	8.81	9.94	9.07	7.87	6.67	8.22	7.37	7.4
ENSG00000055950.17	MRPL43	ENST00000299179.9_MRPL43-201,ENST00000318325.6_MRPL43-202,ENST00000318364.13_MRPL43-203,ENST00000342071.5_MRPL43-204,ENST00000370234.4_MRPL43-205,ENST00000370236.5_MRPL43-206,ENST00000370241.7_MRPL43-207,ENST00000370242.8_MRPL43-208,ENST00000448244.5_MRPL43-209,ENST00000476012.5_MRPL43-210,ENST00000477279.1_MRPL43-211,ENST00000487059.1_MRPL43-212,ENST00000493646.1_MRPL43-213,ENST00000523148.5_MRP…	31.51	86.41	44.48	68.61	56.35	59.39	75.01	58.72	50.25	22.33	39.33	62.99	34.05	43.25	49.69	20.75	67.99	40.97	58.03	24.62	27.2	41.8	51.37	63.55	40.98	61.26	28.31	38.47	43.16	55.98	36.92	55.43	65.24	42.59	79.64	69.6	44.09
ENSG00000055955.17	ITIH4	ENST00000266041.9_ITIH4-201,ENST00000406595.5_ITIH4-202,ENST00000441637.2_ITIH4-203,ENST00000461966.5_ITIH4-204,ENST00000464000.1_ITIH4-205,ENST00000467462.1_ITIH4-206,ENST00000471505.1_ITIH4-207,ENST00000481977.5_ITIH4-208,ENST00000483372.1_ITIH4-209,ENST00000484632.1_ITIH4-210,ENST00000485816.5_ITIH4-211,ENST00000485894.1_ITIH4-212,ENST00000491663.5_ITIH4-213,ENST00000537897.5_ITIH4-214	2.73	7.61	1.93	1.89	4.29	1.22	5.36	2.02	1.85	4.02	5.26	5.45	2.43	4.36	2.31	4.74	2.84	2.92	2.82	4.07	0.99	1.25	3.6	2.98	4.45	6.16	1.48	4.31	4.4	2.46	2.19	6.74	4.73	3.08	3.37	3.86	3.77
ENSG00000055957.11	ITIH1	ENST00000273283.7_ITIH1-201,ENST00000405128.3_ITIH1-202,ENST00000428133.5_ITIH1-203,ENST00000478667.5_ITIH1-204,ENST00000480409.1_ITIH1-205,ENST00000482836.1_ITIH1-206,ENST00000484844.2_ITIH1-207,ENST00000487686.5_ITIH1-208,ENST00000494603.1_ITIH1-209,ENST00000494705.1_ITIH1-210,ENST00000537050.5_ITIH1-211,ENST00000628722.2_ITIH1-212	0	0	0.49	0.02	0.24	0.11	0	0	0	0.12	0.31	0.18	0	0	0	0.21	0.16	0	0	0	0	0	0	0	0.12	0	0.07	0.09	0.15	0	0.22	0	0.25	0	0	0	0.55
ENSG00000056050.7	HPF1	ENST00000393381.3_HPF1-201,ENST00000506125.1_HPF1-202,ENST00000515204.1_HPF1-203	3.11	15.11	9.8	7.27	9.92	8.3	9.04	8.89	10.4	2.7	9.24	9.41	9.41	10.51	9.69	3.14	16.82	8.03	7.78	4.62	5.03	4.93	5.3	15.11	5.21	13.26	6.43	3.7	5.68	6.92	5.43	16.11	9.56	7.86	12.1	12.86	7.6
ENSG00000056097.16	ZFR	ENST00000265069.13_ZFR-201,ENST00000502988.5_ZFR-202,ENST00000505204.1_ZFR-203,ENST00000505366.1_ZFR-204,ENST00000507465.1_ZFR-205,ENST00000510369.5_ZFR-206,ENST00000514356.5_ZFR-207	4.97	9.52	9.98	9.32	12.13	10.11	12	10.9	14.87	9.12	10.48	7.33	13.57	15.77	17.06	4.95	13.15	14.53	15.75	7.24	9.2	12.76	10.24	13.49	13.13	13.94	10.27	11.26	9.21	7.1	13.82	13.95	10.09	11.5	13.34	10.68	13.28
ENSG00000056277.16	ZNF280C	ENST00000370978.9_ZNF280C-201,ENST00000447817.1_ZNF280C-202	0.18	0.26	0.17	0.34	0.21	0.23	0.42	0.16	0.24	0.42	0.34	0.29	0.37	0.19	0.29	0.12	0.21	0.19	0.11	0.14	0.12	0.31	0.26	0.34	0.65	0.29	0.08	0.1	0.11	0.41	0.3	0.31	0.44	0.34	0.28	0.3	0.26
ENSG00000056291.19	NPFFR2	ENST00000308744.12_NPFFR2-201,ENST00000344413.6_NPFFR2-202,ENST00000358749.3_NPFFR2-203,ENST00000395999.5_NPFFR2-204,ENST00000506359.1_NPFFR2-205	0.33	0.64	0.93	1.07	0.62	0	0.94	0.17	1.33	0.17	0.64	1.05	0	0.06	0.33	0	2.27	0.38	1.94	0.55	0.48	0.77	0.38	0.77	0	1.19	0.2	0.21	0.41	1.29	0.28	0.49	0.49	1	0.8	1.02	1.37
ENSG00000056487.16	PHF21B	ENST00000313237.10_PHF21B-201,ENST00000396103.7_PHF21B-202,ENST00000403565.5_PHF21B-203,ENST00000414269.1_PHF21B-204,ENST00000420689.1_PHF21B-205,ENST00000460507.5_PHF21B-206,ENST00000462631.1_PHF21B-207,ENST00000474327.5_PHF21B-208,ENST00000490679.5_PHF21B-209,ENST00000491522.1_PHF21B-210,ENST00000495348.1_PHF21B-211,ENST00000629843.2_PHF21B-212	0.01	0.76	0.08	0	1.09	0.45	0.3	0.36	0.3	0.05	0.13	0.11	0.29	0.11	0.39	0.7	0.16	0.3	0.09	0.19	0.09	0.1	0.07	0.19	0.19	0.05	0.08	0.3	0.22	0.15	0.31	0.68	0.2	0.05	0.18	0.74	0.22
ENSG00000056558.11	TRAF1	ENST00000373887.8_TRAF1-201,ENST00000540010.1_TRAF1-202,ENST00000546084.5_TRAF1-203	4.44	1.63	15.5	9.74	15.27	11.96	17.58	19.47	10.17	43.36	26.06	10.19	13.5	8.12	3.91	31.33	6.03	17.68	8.97	41.5	49.7	38.46	22.63	13.07	41.97	13.72	37.05	35.85	13.74	14.2	51.43	8.19	3.97	9.74	3.48	5.95	10.72
ENSG00000056586.16	RC3H2	ENST00000335387.9_RC3H2-201,ENST00000357244.7_RC3H2-202,ENST00000373670.5_RC3H2-203,ENST00000398671.2_RC3H2-204,ENST00000423239.6_RC3H2-205,ENST00000454740.5_RC3H2-206,ENST00000471874.2_RC3H2-207,ENST00000478216.1_RC3H2-208,ENST00000495727.2_RC3H2-209,ENST00000498479.5_RC3H2-210	1.38	3.64	2.22	2.11	2.06	3.5	4.49	3	3.51	1.86	5.44	2.06	4.41	3.46	4.92	2.42	2.49	2.48	3.88	4.17	1.7	2.13	3.84	3.53	6.25	5.2	1.29	3.13	2.73	2.93	2.36	4.22	3.56	2.84	5.45	3.45	3.32
ENSG00000056736.10	IL17RB	ENST00000288167.8_IL17RB-201,ENST00000475124.1_IL17RB-202,ENST00000494338.1_IL17RB-203	0.12	1.09	0.38	0.48	0.75	0.42	0.88	0.15	0.57	0.22	0.54	0.18	0.69	0.61	0.47	0.35	0.75	0.53	0.18	0.5	0.39	0.15	0.58	0.81	0.4	0.75	0.12	0.25	0.22	0.27	0.41	0.13	0.36	0.36	0.19	0.41	0.51
ENSG00000056972.21	TRAF3IP2	ENST00000340026.10_TRAF3IP2-201,ENST00000359831.8_TRAF3IP2-202,ENST00000368730.5_TRAF3IP2-203,ENST00000368731.6_TRAF3IP2-204,ENST00000368734.5_TRAF3IP2-205,ENST00000368735.1_TRAF3IP2-206,ENST00000368761.11_TRAF3IP2-207,ENST00000464903.1_TRAF3IP2-208,ENST00000492671.1_TRAF3IP2-209,ENST00000528599.1_TRAF3IP2-210,ENST00000532708.5_TRAF3IP2-211,ENST00000650649.1_TRAF3IP2-212,ENST00000651359.1_TRAF3IP…	58.59	30.9	143.98	38.39	69.46	49.42	33.94	34.06	97.29	41.62	32.15	29.3	101.27	65.99	100.52	26.45	73.02	139.28	102.7	74.48	76.35	67.9	51.11	31.36	47.8	65.87	73.45	29.18	77.38	29.35	49.8	41.38	71.01	85.43	77.29	62.49	83.8
ENSG00000056998.20	GYG2	ENST00000353656.10_GYG2-201,ENST00000381157.2_GYG2-202,ENST00000381161.5_GYG2-203,ENST00000381163.7_GYG2-204,ENST00000398806.8_GYG2-205,ENST00000453106.1_GYG2-206,ENST00000469234.6_GYG2-207,ENST00000520904.3_GYG2-208,ENST00000639373.1_GYG2-209	0.28	3.24	2.13	2.6	2.1	1.32	1.98	2.55	2.61	0.78	1.69	2.43	0.48	1.87	2.82	0.49	3.28	2.86	3.04	1.12	2.47	1.32	1.89	2.54	0.45	3.11	0	0.83	1.22	5.62	1.23	2.24	3.26	2.14	2.6	2.2	2.08
ENSG00000057019.16	DCBLD2	ENST00000326840.11_DCBLD2-201,ENST00000326857.9_DCBLD2-202,ENST00000449482.1_DCBLD2-203,ENST00000460008.1_DCBLD2-204,ENST00000469648.5_DCBLD2-205,ENST00000470393.1_DCBLD2-206,ENST00000479144.5_DCBLD2-207,ENST00000486004.1_DCBLD2-208,ENST00000494614.5_DCBLD2-209,ENST00000496736.1_DCBLD2-210	4.1	10.97	6.65	7.2	7.22	11.09	10.46	6.5	11.36	2.32	4.14	7	9.52	11.89	7.51	1.14	9.13	9.85	11.45	5.03	3.86	12.34	4.69	15.65	11.1	13.45	10.17	1.87	4.42	3.54	6.93	6	15.24	5.03	16.07	7.36	10.3
ENSG00000057149.16	SERPINB3	ENST00000283752.10_SERPINB3-201,ENST00000332821.8_SERPINB3-202	0	0	0	0	0	0	0	0	0.04	0.04	0	0	0.59	0	0	0	0.04	0	0.04	0	0	0	0	0	0	0	0.04	0	0	0	0	0	0	0	0	0	0
ENSG00000057252.13	SOAT1	ENST00000367619.8_SOAT1-201,ENST00000426956.1_SOAT1-202,ENST00000539888.5_SOAT1-203,ENST00000540564.5_SOAT1-204	3.61	2.11	3.98	6.41	4.49	2.61	5.43	4.08	6.03	9.16	8.35	2.66	3.02	6.95	2.53	6.19	3.91	5.18	3.61	2.4	6.64	4.92	7.44	6.94	11.13	4.13	7.95	15.3	4.87	4.47	11.38	5.28	1.72	5.23	2.31	4.41	5.43
ENSG00000057294.17	PKP2	ENST00000070846.11_PKP2-201,ENST00000340811.9_PKP2-202,ENST00000546498.2_PKP2-203,ENST00000546741.2_PKP2-204,ENST00000546769.1_PKP2-205,ENST00000549461.2_PKP2-206,ENST00000552612.5_PKP2-207,ENST00000700555.1_PKP2-208,ENST00000700556.1_PKP2-209,ENST00000700557.1_PKP2-210,ENST00000700558.1_PKP2-211,ENST00000700559.1_PKP2-212,ENST00000700560.1_PKP2-213,ENST00000700561.1_PKP2-214,ENST00000700562.1_PK…	6.03	12.13	11.48	9.73	7.92	6.18	4.65	3.11	14.76	5.66	5.74	4.17	17.13	20.25	19.73	1	9.73	11.21	13.39	4.08	3.04	6.84	6.94	10.64	5.03	11.8	6.68	2.23	7.49	9.35	4.29	24.07	12.4	14.87	21.53	10.57	12.08
ENSG00000057468.7	MSH4	ENST00000263187.4_MSH4-201	0	0	0.03	0	0	0	0	0.07	0	0.04	0	0	0	0	0.03	0	0	0.02	0	0	0	0	0	0	0	0.06	0	0	0	0	0	0	0	0.02	0	0.02	0
ENSG00000057593.14	F7	ENST00000346342.8_F7-201,ENST00000375581.3_F7-202,ENST00000444337.1_F7-203,ENST00000473085.1_F7-204,ENST00000479674.1_F7-205,ENST00000541084.5_F7-206	0.44	0.53	0.82	0.28	0.08	0.2	0.14	0.22	0.31	0.06	0.82	0.59	0.46	0.18	0.1	0.2	0.8	0.22	0.29	0.37	0.12	0.33	0.61	0.67	0.19	0.41	0.15	0.14	0.9	0.08	0.14	0.4	0.61	0.24	0.5	0.35	0.02
ENSG00000057608.17	GDI2	ENST00000380127.5_GDI2-201,ENST00000380181.7_GDI2-202,ENST00000380191.9_GDI2-203,ENST00000418688.5_GDI2-204,ENST00000447751.5_GDI2-205,ENST00000456041.5_GDI2-206,ENST00000479928.1_GDI2-207,ENST00000608581.5_GDI2-208,ENST00000609712.1_GDI2-209	52.64	67.64	57.21	68.76	68.72	59.5	76.62	54.39	70.59	57.07	69.33	58.95	83.78	73.97	70.95	50.35	80.71	71.15	64.64	39.8	59.4	73.25	67.09	78.38	81.4	86.88	52.27	67.09	70.42	77.1	83.63	80.6	68.78	66.85	70.55	72.75	75.66
ENSG00000057657.17	PRDM1	ENST00000369089.3_PRDM1-201,ENST00000369091.6_PRDM1-202,ENST00000369096.9_PRDM1-203,ENST00000424894.1_PRDM1-204,ENST00000450060.5_PRDM1-205,ENST00000481163.1_PRDM1-206,ENST00000489365.1_PRDM1-207,ENST00000648754.1_PRDM1-208,ENST00000651185.1_PRDM1-209,ENST00000652320.1_PRDM1-210	5.45	2.82	3.04	4.79	6.84	10.2	6.84	8.02	4.9	6.04	22.16	10.92	2.01	6.21	1.47	6.16	4.03	3.25	4.01	11.34	11.42	5.99	14.33	6.49	3.99	5.95	3.66	27.24	6.38	14.64	15.21	16.85	5.96	3.57	2.37	4.47	9.62
ENSG00000057663.16	ATG5	ENST00000343245.7_ATG5-201,ENST00000360666.6_ATG5-202,ENST00000369070.5_ATG5-203,ENST00000369076.8_ATG5-204,ENST00000475645.1_ATG5-205,ENST00000476518.1_ATG5-206,ENST00000613993.1_ATG5-207,ENST00000635758.2_ATG5-208,ENST00000636335.1_ATG5-209,ENST00000636437.1_ATG5-210,ENST00000646025.1_ATG5-211	4.04	5.73	5.67	5.66	7.26	6.09	6.72	5.62	7.44	2.96	7.6	6.66	6.12	6.4	7.52	3.39	6.81	5.78	7.17	5.88	5.82	4.94	7.68	5.95	5.4	5.49	3.32	5.62	5	6.28	5.34	7.65	5.53	3.8	5.66	5.38	6.05
ENSG00000057704.13	TMCC3	ENST00000261226.9_TMCC3-201,ENST00000548918.1_TMCC3-202,ENST00000551457.1_TMCC3-203,ENST00000552239.1_TMCC3-204	9.77	2.7	7.08	19.16	13.34	11.83	4.86	11.2	6.06	64.22	8.48	3.1	4.98	11.34	6.08	50.12	8.14	11.62	9.17	27.67	19.13	6.51	16.06	11.65	23.08	12.13	22.21	16.81	11.01	21.56	16.62	23.05	3.69	10.48	4.2	6.59	4.4
ENSG00000057757.10	PITHD1	ENST00000246151.9_PITHD1-201,ENST00000374524.1_PITHD1-202,ENST00000415372.1_PITHD1-203	12.16	17.72	18.42	15.94	17.85	15.95	20.52	11.92	23.34	16.57	22.73	19.11	26.08	23.29	26.31	13.82	23.99	21.95	20.96	15.31	19.66	23.32	16.4	19.83	18.69	22.05	14.77	17.47	24.71	16.72	19.2	17.22	19.76	17.75	19.23	18.87	23.3
ENSG00000057935.14	MTA3	ENST00000405094.2_MTA3-201,ENST00000405592.5_MTA3-202,ENST00000406652.5_MTA3-203,ENST00000406911.5_MTA3-204,ENST00000407270.7_MTA3-205,ENST00000409019.5_MTA3-206,ENST00000430763.5_MTA3-207,ENST00000433553.5_MTA3-208,ENST00000454356.5_MTA3-209,ENST00000461256.5_MTA3-210,ENST00000467925.5_MTA3-211,ENST00000472767.5_MTA3-212,ENST00000475383.5_MTA3-213,ENST00000478602.1_MTA3-214,ENST00000482875.5_MTA…	6.01	21.55	6.94	14.33	12.09	12.26	16.7	6.47	9.56	4.49	10.22	6.74	7.37	4.88	11.46	2.73	12.39	6.74	6.84	6.96	4.03	4.98	8.34	15.9	3.55	17.98	5.25	4.03	6.5	8.03	6.26	8.97	10.74	5.3	12.89	12.99	8.15
ENSG00000058056.10	USP13	ENST00000263966.8_USP13-201,ENST00000482333.5_USP13-202,ENST00000496897.5_USP13-203,ENST00000497155.1_USP13-204,ENST00000497380.1_USP13-205,ENST00000602704.2_USP13-206,ENST00000679350.1_USP13-207,ENST00000679403.1_USP13-208,ENST00000679407.1_USP13-209,ENST00000679602.1_USP13-210,ENST00000679640.1_USP13-211,ENST00000679660.1_USP13-212,ENST00000679664.1_USP13-213,ENST00000679674.1_USP13-214,ENST000…	2.6	6.45	9.17	3.59	4.28	14.88	19.47	2.7	3.09	0.98	2.3	6.93	4.91	5.11	10.09	6.77	12.47	4.3	9.39	6.23	9.44	14.44	2.82	14.63	3.43	3.78	6.44	2.6	2.05	8.11	9.88	17.06	13.05	4.6	4.49	4	7.34
ENSG00000058063.16	ATP11B	ENST00000323116.10_ATP11B-201,ENST00000466758.5_ATP11B-202,ENST00000475636.1_ATP11B-203,ENST00000482070.1_ATP11B-204,ENST00000482794.1_ATP11B-205,ENST00000484691.1_ATP11B-206,ENST00000490303.5_ATP11B-207,ENST00000491699.6_ATP11B-208,ENST00000493826.1_ATP11B-209,ENST00000498086.5_ATP11B-210	7.74	4.27	6.21	7.49	11.73	10.77	6.9	9.51	6.64	30.69	10.27	5.04	6.5	10.58	8.24	24.65	7.59	10.28	12.39	24.7	17.25	6.35	13.49	7.1	18	12.61	11.84	19.29	13.52	12.13	18.36	15.6	6.24	14.82	6.29	6.06	8.72
ENSG00000058085.15	LAMC2	ENST00000264144.5_LAMC2-201,ENST00000461729.1_LAMC2-202,ENST00000476255.1_LAMC2-203,ENST00000493293.5_LAMC2-204	7.66	1.95	18.8	5.17	1.59	0.76	2.88	1.27	14.65	9.15	2.14	1.63	4.03	31.73	3.31	1.13	1.27	38.82	13.16	1.98	2.08	4.5	1.09	2.67	9.9	2.36	21.67	1.75	3.92	1.45	16.37	0.99	7.33	6.01	1.21	3.66	18.67
ENSG00000058091.17	CDK14	ENST00000265741.7_CDK14-201,ENST00000380050.8_CDK14-202,ENST00000406263.5_CDK14-203,ENST00000430760.5_CDK14-204,ENST00000431029.5_CDK14-205,ENST00000436577.3_CDK14-206,ENST00000446224.5_CDK14-207,ENST00000446790.5_CDK14-208,ENST00000449528.5_CDK14-209,ENST00000456689.5_CDK14-210,ENST00000460493.1_CDK14-211,ENST00000478540.1_CDK14-212,ENST00000484035.5_CDK14-213,ENST00000487145.1_CDK14-214,ENST000…	4.43	10.44	10.98	7.93	11.78	8.97	8.07	6.52	10.23	6.77	10.07	6.16	6.78	11.67	9.13	5.35	16.68	9.62	14.79	12.62	5.16	9.15	7.4	11.41	8.11	18.23	6.53	6.49	6.09	8.62	6.96	12.39	10.34	7.99	18.6	12.13	15.84
ENSG00000058262.11	SEC61A1	ENST00000243253.8_SEC61A1-201,ENST00000424880.2_SEC61A1-202,ENST00000464451.5_SEC61A1-203,ENST00000481210.6_SEC61A1-204,ENST00000483956.2_SEC61A1-205,ENST00000491668.2_SEC61A1-206,ENST00000498837.1_SEC61A1-207,ENST00000699266.1_SEC61A1-208,ENST00000699267.1_SEC61A1-209,ENST00000699268.1_SEC61A1-210,ENST00000699269.1_SEC61A1-211,ENST00000699270.1_SEC61A1-212,ENST00000699271.1_SEC61A1-213,ENST00000…	36.78	34.18	51.87	50.72	41.61	34.15	51.21	27.81	50.18	39.73	56.46	37.97	80.88	62.7	57.14	31	56.53	52.66	50.38	30.7	35.48	76.51	42.36	42.7	77.45	43.23	33.88	50.08	63.68	52.66	58.75	54.51	59.19	57.58	43.99	53.35	61.69
ENSG00000058272.19	PPP1R12A	ENST00000261207.9_PPP1R12A-201,ENST00000437004.6_PPP1R12A-202,ENST00000450142.7_PPP1R12A-203,ENST00000546369.5_PPP1R12A-204,ENST00000546762.5_PPP1R12A-205,ENST00000547131.1_PPP1R12A-206,ENST00000547253.5_PPP1R12A-207,ENST00000547330.5_PPP1R12A-208,ENST00000548318.1_PPP1R12A-209,ENST00000548908.3_PPP1R12A-210,ENST00000550001.1_PPP1R12A-211,ENST00000550007.1_PPP1R12A-212,ENST00000550107.5_PPP1R12A-…	53.57	25.06	34.77	60.69	65.01	52.43	73.44	53.57	40.91	48.24	55.71	40.14	60.73	54.19	35.67	68.47	29.08	29.76	35.34	35.17	42.43	42.22	39.15	34.8	59.67	61.27	59.98	49.13	47.29	56.48	42.52	69.76	58.24	53.75	52.65	40.15	59.38
ENSG00000058335.16	RASGRF1	ENST00000394745.3_RASGRF1-201,ENST00000419573.7_RASGRF1-202,ENST00000558480.7_RASGRF1-203,ENST00000559926.1_RASGRF1-204,ENST00000560286.1_RASGRF1-205,ENST00000560334.5_RASGRF1-206,ENST00000560943.5_RASGRF1-207,ENST00000561112.1_RASGRF1-208,ENST00000623620.1_RASGRF1-209	0	0	0	0.01	0.01	0	0.1	0.11	0	0	0.32	0.08	0	0	0	0	0	0.04	0.02	0.14	0.34	0.02	0.04	0	0.27	0	0	0.08	0.21	0.15	0.24	0.08	0.03	0.02	0.01	0.01	0
ENSG00000058404.21	CAMK2B	ENST00000258682.10_CAMK2B-201,ENST00000346990.8_CAMK2B-202,ENST00000347193.8_CAMK2B-203,ENST00000350811.7_CAMK2B-204,ENST00000353185.7_CAMK2B-205,ENST00000353625.8_CAMK2B-206,ENST00000358707.7_CAMK2B-207,ENST00000395747.6_CAMK2B-208,ENST00000395749.7_CAMK2B-209,ENST00000415369.5_CAMK2B-210,ENST00000421607.1_CAMK2B-211,ENST00000424197.5_CAMK2B-212,ENST00000425809.5_CAMK2B-213,ENST00000427209.1_CAM…	0.46	0.75	0.1	0.5	0.03	0	0.4	0.63	0.14	0.03	0.64	0.11	0.49	0.85	0	0.16	0.46	0.5	0.05	0.08	0.05	0	0.11	0.1	0.04	0.2	0.12	0.25	0.32	0.21	0.49	0.13	0.18	0.05	0.18	0.35	0.01
ENSG00000058453.17	CROCC	ENST00000375541.10_CROCC-201,ENST00000445545.6_CROCC-202,ENST00000465021.5_CROCC-203,ENST00000465291.1_CROCC-204,ENST00000466256.6_CROCC-205,ENST00000467715.2_CROCC-206,ENST00000467938.5_CROCC-207,ENST00000477773.1_CROCC-208,ENST00000486318.1_CROCC-209,ENST00000492631.5_CROCC-210,ENST00000494191.6_CROCC-211,ENST00000497654.2_CROCC-212,ENST00000498688.5_CROCC-213	2.18	3.99	6.75	7.93	6.77	5.87	8.43	4.71	5.27	1	6.79	9.35	3.32	8.09	3.8	3.06	9.03	5.39	5.12	6.55	5.19	7.53	5.27	5.58	5.28	7.66	3.15	4.11	4.37	10.1	4.69	7.73	6.26	5.49	11.17	7.61	6.7
ENSG00000058600.16	POLR3E	ENST00000299853.10_POLR3E-201,ENST00000359210.8_POLR3E-202,ENST00000418581.6_POLR3E-203,ENST00000561494.5_POLR3E-204,ENST00000563024.5_POLR3E-205,ENST00000563282.1_POLR3E-206,ENST00000563766.5_POLR3E-207,ENST00000564061.5_POLR3E-208,ENST00000564209.5_POLR3E-209,ENST00000564256.1_POLR3E-210,ENST00000564750.5_POLR3E-211,ENST00000564883.5_POLR3E-212,ENST00000565117.1_POLR3E-213,ENST00000565358.5_POL…	7.75	14.12	15.51	15.47	9.59	20.34	17.68	14.96	23.27	14.1	17.39	15.49	30.5	22.66	17.82	12.33	21.2	23.71	15.85	13.77	17.65	24.76	15.74	18.84	23.1	21.09	12.42	33.26	20.51	13.06	24.59	26.92	10.38	20.28	24.85	17.74	22.92
ENSG00000058668.16	ATP2B4	ENST00000341360.7_ATP2B4-201,ENST00000356729.5_ATP2B4-202,ENST00000357681.10_ATP2B4-203,ENST00000458092.5_ATP2B4-204,ENST00000466407.1_ATP2B4-205,ENST00000484746.1_ATP2B4-206,ENST00000705901.1_ATP2B4-207	16.02	50.84	30.11	33.51	27.26	26.04	28.22	19.78	31.33	18.59	30.02	21.74	26.36	41.9	42.18	13.77	32.29	28.04	37.05	14.62	22.51	22.04	22.93	32.89	28.68	39.36	22.35	25.94	25.75	30.01	29.12	28.79	37.28	27.71	37.87	35.39	42.43
ENSG00000058673.17	ZC3H11A	ENST00000332127.8_ZC3H11A-201,ENST00000367210.3_ZC3H11A-202,ENST00000367212.7_ZC3H11A-203,ENST00000367214.5_ZC3H11A-204,ENST00000432282.5_ZC3H11A-205,ENST00000453771.5_ZC3H11A-206,ENST00000461980.1_ZC3H11A-207,ENST00000466470.5_ZC3H11A-208,ENST00000480354.1_ZC3H11A-209,ENST00000488411.1_ZC3H11A-210,ENST00000492823.1_ZC3H11A-211,ENST00000495527.5_ZC3H11A-212,ENST00000638800.1_ZC3H11A-213,ENST00000…	12.09	18.77	17.11	19.81	18.97	17.76	22.06	17.25	16.31	18.32	27.07	15.19	18.27	21.89	19.42	17.59	23.44	21.95	22.36	17.43	20.04	21.44	17.94	20.3	27.67	29.82	17.76	21.21	18.29	22.49	25.35	23.32	25.42	21.59	24.24	23.98	25.38
ENSG00000058729.11	RIOK2	ENST00000283109.8_RIOK2-201,ENST00000508447.1_RIOK2-202,ENST00000508991.1_RIOK2-203,ENST00000510384.1_RIOK2-204,ENST00000511012.1_RIOK2-205,ENST00000511293.1_RIOK2-206,ENST00000511920.1_RIOK2-207	1.95	8.98	4.42	6.19	8.3	3.69	6.02	5.75	5.88	5.24	10.76	7.51	13.4	10.58	5.72	6.79	3.12	9.88	6.85	3.31	5.56	7.39	7.65	2.78	7.89	5.78	5.21	7.32	5.4	7.23	5.74	5.86	10.44	11.15	8.35	9.33	5.64
ENSG00000058799.15	YIPF1	ENST00000072644.7_YIPF1-201,ENST00000371399.5_YIPF1-202,ENST00000464950.6_YIPF1-203,ENST00000465897.5_YIPF1-204,ENST00000469457.5_YIPF1-205,ENST00000472983.1_YIPF1-206,ENST00000480151.5_YIPF1-207	11.48	12.86	11.09	11.44	12.45	11.69	9.48	12.59	10.3	11.88	12.79	8.31	9.43	11.47	10.61	13.83	14.37	10.04	12.42	11.09	8.5	8.98	8.2	15.21	9	14.92	11.13	13.97	15.32	10.75	12.93	16.43	11.49	13.79	11.57	13.03	13.57
ENSG00000058804.12	NDC1	ENST00000371429.4_NDC1-201,ENST00000480952.1_NDC1-202	1.05	2.24	1.31	1.67	1.51	1.68	2.21	1.66	1.39	1.06	1.79	1.31	3.32	2.53	1.8	0.59	1.43	1.72	1.85	0.88	0.77	1.45	1.12	1.85	1.78	1.82	0.54	1.98	1.44	0.92	1.81	2.22	1.45	1.83	1.44	1.41	2.37
ENSG00000058866.15	DGKG	ENST00000265022.8_DGKG-201,ENST00000344484.8_DGKG-202,ENST00000382164.8_DGKG-203,ENST00000437018.2_DGKG-204,ENST00000447054.5_DGKG-205,ENST00000466466.1_DGKG-206,ENST00000472506.1_DGKG-207,ENST00000480809.5_DGKG-208,ENST00000480933.1_DGKG-209,ENST00000482566.1_DGKG-210,ENST00000490452.5_DGKG-211	1.05	0.12	0.22	0.66	0.44	0.28	0.14	0.49	0.11	0.64	0.33	0.05	0.09	0.16	0.09	1.03	0.13	0.13	0.83	0.45	1.22	0.21	0.91	0.23	0.79	2.26	0.34	0.31	0.57	0.34	2.23	0.77	0.23	0.85	0.09	0.3	0.18
ENSG00000059122.17	FLYWCH1	ENST00000253928.14_FLYWCH1-201,ENST00000344592.9_FLYWCH1-202,ENST00000416288.6_FLYWCH1-203,ENST00000570425.5_FLYWCH1-204,ENST00000570752.5_FLYWCH1-205,ENST00000570759.1_FLYWCH1-206,ENST00000571140.5_FLYWCH1-207,ENST00000571580.1_FLYWCH1-208,ENST00000571983.5_FLYWCH1-209,ENST00000573525.1_FLYWCH1-210,ENST00000573564.5_FLYWCH1-211,ENST00000574985.1_FLYWCH1-212,ENST00000575604.1_FLYWCH1-213,ENST0000…	5.85	19.07	16.63	23.08	21.58	25.11	35.43	16.68	16.07	3.11	21.95	24.05	11.1	9.18	8.09	14.48	24.37	21.48	23.94	10.47	13.11	23.82	17.48	21.8	5.66	29.63	17	20.87	8.89	24.9	23.07	26.3	19.78	21.46	26.29	25.49	16.45
ENSG00000059145.19	UNKL	ENST00000248104.11_UNKL-201,ENST00000301712.5_UNKL-202,ENST00000382757.9_UNKL-203,ENST00000389221.9_UNKL-204,ENST00000397464.5_UNKL-205,ENST00000402641.6_UNKL-206,ENST00000403703.5_UNKL-207,ENST00000502438.6_UNKL-208,ENST00000503648.1_UNKL-209,ENST00000508903.7_UNKL-210,ENST00000509981.1_UNKL-211,ENST00000511095.2_UNKL-212,ENST00000513783.1_UNKL-213,ENST00000515195.1_UNKL-214,ENST00000561783.1_UN…	1.21	2.1	1.1	3.62	2.65	5.45	2.75	1.95	2.15	2.08	3.5	3.53	1.31	1.85	2.9	2.34	2.3	1.83	1.74	3.17	3.02	1.41	2.71	2.79	3.07	1.77	1.25	3.76	1.74	5.85	3.74	7.1	1.51	2.32	1.98	3.22	2.9
ENSG00000059377.18	TBXAS1	ENST00000336425.10_TBXAS1-201,ENST00000411653.6_TBXAS1-202,ENST00000414041.2_TBXAS1-203,ENST00000416849.6_TBXAS1-204,ENST00000422328.6_TBXAS1-205,ENST00000425687.5_TBXAS1-206,ENST00000438104.6_TBXAS1-207,ENST00000448866.7_TBXAS1-208,ENST00000455353.6_TBXAS1-209,ENST00000458722.6_TBXAS1-210,ENST00000462053.5_TBXAS1-211,ENST00000462275.5_TBXAS1-212,ENST00000469630.1_TBXAS1-213,ENST00000473948.6_TBX…	55.14	11.9	14.19	30.16	31.53	21.29	26.11	44.32	21.1	73.82	49.62	18.08	6.84	27.31	12.94	102.49	14.23	17.33	20.68	36.23	53.19	14.5	44.14	32.35	35.05	41.65	48.39	47.67	49.42	53.24	70.1	54.42	18.06	22.37	6.04	22.7	31.56
ENSG00000059378.13	PARP12	ENST00000263549.8_PARP12-201,ENST00000466597.1_PARP12-202,ENST00000467638.1_PARP12-203,ENST00000470515.1_PARP12-204,ENST00000473341.5_PARP12-205,ENST00000484111.1_PARP12-206,ENST00000488726.5_PARP12-207,ENST00000489383.1_PARP12-208,ENST00000489809.5_PARP12-209,ENST00000491598.5_PARP12-210,ENST00000493262.1_PARP12-211,ENST00000496624.5_PARP12-212	7.09	18.51	10.06	17.01	11.62	11.67	10.35	7.23	9.08	11.95	11.56	8.96	14.86	11.31	11.65	6.38	13.79	9.61	8.68	6.11	10.69	11.98	15.37	10.4	15.12	11.95	6.53	13.71	20.78	6.71	10.74	14.64	13	12.94	8.42	9.13	10.27
ENSG00000059573.9	ALDH18A1	ENST00000371221.3_ALDH18A1-201,ENST00000371224.7_ALDH18A1-202,ENST00000483788.1_ALDH18A1-203,ENST00000485428.1_ALDH18A1-204,ENST00000489386.1_ALDH18A1-205	6.33	10.95	7.71	11.77	6.22	8.08	8.09	5.35	9.93	4.92	8.41	6.98	12.32	17.24	10.27	4.64	11.52	9.43	10.55	3.79	4.24	7.82	5.06	8.39	11.48	7.4	3.74	6.79	9.63	8.29	7.04	12.36	10.42	12.01	10.4	9.64	11.49
ENSG00000059588.10	TARBP1	ENST00000040877.2_TARBP1-201,ENST00000462259.5_TARBP1-202,ENST00000463793.1_TARBP1-203,ENST00000468077.5_TARBP1-204,ENST00000471918.1_TARBP1-205,ENST00000481183.1_TARBP1-206,ENST00000483404.5_TARBP1-207,ENST00000484454.1_TARBP1-208,ENST00000496673.5_TARBP1-209	1.8	3.2	1.83	5.88	3.05	2.51	4.23	3.65	1.87	1.52	5.04	3.46	1.56	2.47	3.03	2.49	5.93	3.8	6.02	2.41	4.24	3.92	5.47	3.37	2.55	4.39	1.5	2.75	2.24	2.7	4.13	5.02	4.05	1.98	4	4.63	4.96
ENSG00000059691.12	GATB	ENST00000263985.11_GATB-201,ENST00000503160.5_GATB-202,ENST00000505211.5_GATB-203,ENST00000507592.5_GATB-204,ENST00000508611.1_GATB-205,ENST00000510396.1_GATB-206,ENST00000510720.1_GATB-207,ENST00000511538.5_GATB-208,ENST00000512306.5_GATB-209,ENST00000513504.1_GATB-210,ENST00000515490.1_GATB-211,ENST00000515564.5_GATB-212,ENST00000515812.5_GATB-213,ENST00000515884.5_GATB-214	2.38	11.07	6.62	4.63	8.53	4.94	12.96	3.56	6.97	1.93	5.22	5.1	4.62	4.43	6.76	1.89	8.88	6.57	7.13	3.81	4.39	5.35	3.67	6.25	7.04	16.05	3.58	3.82	3.37	5.23	4.79	8.33	11.56	4.97	8.37	8.98	5.52
ENSG00000059728.11	MXD1	ENST00000264444.7_MXD1-201,ENST00000409442.2_MXD1-202,ENST00000410000.2_MXD1-203,ENST00000435990.5_MXD1-204,ENST00000465446.1_MXD1-205,ENST00000540449.5_MXD1-206	55.21	6.63	28.23	59.88	48.66	38.67	14.02	95.47	20.75	208.43	33.19	8.15	20.22	42.62	17.05	162.27	20.72	61.83	33.57	114.96	96.97	26.26	58.26	23.3	106.21	45.31	85.36	87.76	65.39	73.67	98.97	71.75	9.65	69.65	8.73	19.68	25.58
ENSG00000059758.8	CDK17	ENST00000261211.8_CDK17-201,ENST00000542666.5_CDK17-202,ENST00000543119.6_CDK17-203,ENST00000548422.1_CDK17-204,ENST00000548734.1_CDK17-205,ENST00000549899.1_CDK17-206,ENST00000550971.5_CDK17-207,ENST00000551484.1_CDK17-208,ENST00000551816.5_CDK17-209,ENST00000552262.1_CDK17-210,ENST00000552496.5_CDK17-211,ENST00000553042.1_CDK17-212	8.78	6.23	9.11	8.9	11.01	10	14.09	10.68	11.98	9.96	15.5	11.84	5.25	12.5	12.07	6.33	11.55	16.3	15.41	9.98	16.13	11.35	12.39	10.17	6.64	20.12	8.55	18.08	9.88	7.11	19.81	8.21	17.67	8.4	12.87	6.68	12.42
ENSG00000059769.20	DNAJC25	ENST00000313525.4_DNAJC25-201,ENST00000447096.1_DNAJC25-202,ENST00000463589.5_DNAJC25-203	3.1	4.34	3.73	4.28	5.23	5.65	3.65	3.86	5.7	3.28	4.27	3.62	7.47	5.63	4.22	1.63	6.37	4.8	5.12	5.06	2.6	2.98	4.16	5.13	4.9	7.45	4.53	4.68	5.95	3.58	3.95	4.42	6.16	5.8	7.28	4.81	4.42
ENSG00000059804.16	SLC2A3	ENST00000075120.12_SLC2A3-201,ENST00000469295.1_SLC2A3-202,ENST00000476634.1_SLC2A3-203,ENST00000479059.3_SLC2A3-204,ENST00000486749.5_SLC2A3-205,ENST00000490763.1_SLC2A3-206,ENST00000495813.5_SLC2A3-207,ENST00000541671.1_SLC2A3-208,ENST00000543435.1_SLC2A3-209,ENST00000544291.1_SLC2A3-210,ENST00000544936.1_SLC2A3-211	253.84	53.15	99.26	220.24	219.96	130.68	240.77	332.24	123.32	483.32	385.63	119.84	77.03	120.94	45.87	496.9	124.96	169.93	144.73	358.23	479.29	172.9	398.4	199.82	385.17	235.14	423.99	527.84	441.54	338.92	494.31	197	54.19	275.36	29.15	203.12	204.81
ENSG00000059915.17	PSD	ENST00000020673.6_PSD-201,ENST00000406432.5_PSD-202,ENST00000461698.5_PSD-203,ENST00000472685.5_PSD-204,ENST00000473507.1_PSD-205,ENST00000479172.5_PSD-206,ENST00000488194.1_PSD-207,ENST00000492902.2_PSD-208,ENST00000611678.4_PSD-209	1.83	2.53	2.92	2.27	2.63	2.12	1.95	1.94	0.91	1	1.88	1.3	1.61	1.33	2.27	0.15	3.13	2.83	3.99	1.66	0.81	1.03	2.7	2.99	1.15	3.17	2.57	1.79	1.42	1.88	1.61	2.95	2.04	2.57	2.35	1.94	2.66
ENSG00000060069.18	CTDP1	ENST00000075430.11_CTDP1-201,ENST00000299543.9_CTDP1-202,ENST00000585951.1_CTDP1-203,ENST00000587623.1_CTDP1-204,ENST00000590599.2_CTDP1-205,ENST00000590635.5_CTDP1-206,ENST00000591598.5_CTDP1-207,ENST00000613122.5_CTDP1-208	25.06	4.2	24.21	33.46	35.41	28.2	15.79	45.26	26.94	95.83	24.51	7.98	9.1	38.57	13.89	93.49	12.64	16.92	35.37	29.87	14.99	9.25	33.85	12.06	20.56	35.4	39.85	24.05	30.45	17.91	38.65	34.34	17.67	22.28	9.32	13.32	13.39
ENSG00000060138.13	YBX3	ENST00000228251.9_YBX3-201,ENST00000279550.11_YBX3-202,ENST00000366286.6_YBX3-203,ENST00000366290.2_YBX3-204,ENST00000536107.5_YBX3-205,ENST00000536823.5_YBX3-206,ENST00000539204.5_YBX3-207,ENST00000540447.5_YBX3-208,ENST00000540747.1_YBX3-209,ENST00000540975.5_YBX3-210,ENST00000541351.3_YBX3-211,ENST00000542002.5_YBX3-212,ENST00000542641.5_YBX3-213,ENST00000544501.1_YBX3-214,ENST00000544504.5_YB…	357.44	425.36	644.35	494.95	565.77	557.17	474.67	389.58	739.56	440.15	351.22	408.8	708.74	695.98	759.8	339.78	533.07	763.75	680.85	440.62	471.52	619.97	538.55	445.92	741.51	696.45	590.37	387.25	614.18	462.17	565.86	393.69	722.1	695.07	642.5	716.64	840.67
ENSG00000060140.9	STYK1	ENST00000075503.8_STYK1-201,ENST00000535345.5_STYK1-202,ENST00000538867.5_STYK1-203,ENST00000541561.1_STYK1-204,ENST00000542562.5_STYK1-205,ENST00000542924.1_STYK1-206	0	0.04	0	0	0.06	0.08	0.06	0.02	0.08	0.09	0.4	0	0.02	0.15	0	0.04	0.39	0.19	0.04	0.14	0.26	0.02	0.33	0.17	0.18	0.07	0.1	0.16	0.1	0.22	0.1	0	0	0.04	0.1	0.06	0.11
ENSG00000060237.19	WNK1	ENST00000315939.11_WNK1-201,ENST00000340908.9_WNK1-202,ENST00000447667.2_WNK1-203,ENST00000530271.6_WNK1-204,ENST00000534872.1_WNK1-205,ENST00000535572.5_WNK1-206,ENST00000535698.1_WNK1-207,ENST00000537603.1_WNK1-208,ENST00000537687.5_WNK1-209,ENST00000540360.5_WNK1-210,ENST00000540885.1_WNK1-211,ENST00000542424.1_WNK1-212,ENST00000542543.1_WNK1-213,ENST00000544559.1_WNK1-214,ENST00000545055.1_WN…	14.72	20.12	17.81	23.51	18.55	18.45	21.84	23.84	16.35	22.61	45.04	12.46	10.77	19.6	11.96	31.3	16.54	14.53	16.92	12.69	19.53	22.07	23.17	21.33	26.41	22.83	10.5	32.03	15.02	32.82	30.11	29.48	25.65	16.39	11.8	24.08	18.02
ENSG00000060303.5	RPS17P5	ENST00000498293.1_RPS17P5-201	0	0	0	0	0	0	0	0	0	0	0	0	0	0	0	0	0	0	0	0	0	0	0	0	0	0	0	0	0	0	0	0	0	0	0	0	0
ENSG00000060339.14	CCAR1	ENST00000265872.11_CCAR1-201,ENST00000398676.3_CCAR1-202,ENST00000479143.2_CCAR1-203,ENST00000480627.2_CCAR1-204,ENST00000483264.1_CCAR1-205,ENST00000494903.2_CCAR1-206,ENST00000536012.5_CCAR1-207,ENST00000536391.5_CCAR1-208,ENST00000538031.5_CCAR1-209,ENST00000539250.1_CCAR1-210,ENST00000539539.5_CCAR1-211,ENST00000540210.5_CCAR1-212,ENST00000541012.5_CCAR1-213,ENST00000543225.5_CCAR1-214,ENST00…	13.5	17.99	12.65	22.9	23.04	15.44	24.89	11.98	18.12	9.67	20.1	23.39	16.25	21.92	17.57	13.08	21.18	17.31	21.06	9.82	17.3	13.01	18.74	20.04	20.18	23.6	17.34	15.62	15.31	20.18	15.54	23.9	24.74	16.2	23.16	21.81	21.49
ENSG00000060491.17	OGFR	ENST00000290291.10_OGFR-201,ENST00000370461.5_OGFR-202,ENST00000450048.1_OGFR-203	37.22	23.66	22.57	29.86	29.23	26.21	24.83	31.74	28.15	29.84	41.68	25.74	34.37	37.77	28.18	32.23	33.59	36.4	19.96	27.11	31.08	34.56	23.03	27.82	50.7	27.93	17.28	32.73	37.76	36.26	31.9	40.4	32.01	31.19	30.72	28.42	35.89
ENSG00000060558.4	GNA15	ENST00000262958.4_GNA15-201,ENST00000586082.1_GNA15-202,ENST00000592455.1_GNA15-203	7.88	3.41	15.17	28.32	26.68	14.34	33.02	29.18	18.18	55.54	46.62	18.74	15.72	21.11	5.34	41.53	15.5	19.52	12.52	98.55	67.5	27.91	56.37	22.46	45.57	13.33	47.51	61.09	49.83	41.84	65.37	18.23	6.35	24.95	4.28	19.36	30.49
ENSG00000060566.14	CREB3L3	ENST00000078445.7_CREB3L3-201,ENST00000595923.5_CREB3L3-202,ENST00000598894.1_CREB3L3-203,ENST00000602147.1_CREB3L3-204,ENST00000602257.5_CREB3L3-205	0.05	0.05	0	0.07	0.02	0.05	0.2	0.09	0.02	0.27	0.07	0.46	0	0	0	0.07	0.04	0	0.19	0.02	0.45	0.09	0.33	0.27	0.09	0	0.04	0.78	0.22	0	0.09	0	0	0.32	0.04	0.04	0
ENSG00000060642.12	PIGV	ENST00000078527.9_PIGV-201,ENST00000374145.6_PIGV-202,ENST00000431541.6_PIGV-203,ENST00000455364.2_PIGV-204,ENST00000472757.5_PIGV-205,ENST00000674202.1_PIGV-206,ENST00000674222.1_PIGV-207,ENST00000674273.1_PIGV-208,ENST00000674317.1_PIGV-209,ENST00000674335.1_PIGV-210,ENST00000686194.1_PIGV-211,ENST00000686325.1_PIGV-212,ENST00000686422.1_PIGV-213,ENST00000686655.1_PIGV-214,ENST00000687468.1_PIG…	1.77	8.54	4.7	4.4	4.89	6.01	4.74	3.19	2.31	2.97	4.29	3.44	2.27	1.79	3.46	2.73	7.79	5.75	3.2	3.15	6.92	5.4	3.12	6.56	1.26	6.9	2.17	1.65	1.51	2.23	2.13	7.64	3.44	2.3	4.89	5.88	4.65
ENSG00000060656.20	PTPRU	ENST00000345512.7_PTPRU-201,ENST00000373779.8_PTPRU-202,ENST00000415600.6_PTPRU-203,ENST00000428026.6_PTPRU-204,ENST00000460170.2_PTPRU-205,ENST00000465525.6_PTPRU-206,ENST00000492954.1_PTPRU-207,ENST00000493601.5_PTPRU-208,ENST00000526080.1_PTPRU-209,ENST00000527027.1_PTPRU-210,ENST00000531385.1_PTPRU-211	1.04	8.17	4.11	9.31	2.59	6.29	4.88	3.25	5.98	2.37	3.07	3.24	3.31	4.95	5.04	3.22	3.65	7.97	6.95	1.4	2.69	5.42	2.01	7.28	4.55	4.47	1.24	2.1	3.96	4.68	5.05	3.76	7.76	1.6	10.72	8.66	4.54
ENSG00000060688.13	SNRNP40	ENST00000263694.9_SNRNP40-201,ENST00000373720.3_SNRNP40-202,ENST00000463988.1_SNRNP40-203,ENST00000474025.1_SNRNP40-204,ENST00000486941.1_SNRNP40-205,ENST00000489853.1_SNRNP40-206,ENST00000491106.1_SNRNP40-207	9.88	12.68	11.46	7.8	9.92	9.61	10.32	8.05	11.48	9.56	11.73	9.04	21.73	15.64	13.73	8.52	11.3	13.36	10.5	4.25	7.58	11.21	7.52	10.94	19.88	10.17	5.13	9.17	9.4	8.75	10.81	9.77	9.83	9.75	11.35	10.42	14.84
ENSG00000060709.16	RIMBP2	ENST00000261655.8_RIMBP2-201,ENST00000535703.6_RIMBP2-202,ENST00000536632.1_RIMBP2-203,ENST00000540658.1_RIMBP2-204,ENST00000541840.2_RIMBP2-205,ENST00000544568.2_RIMBP2-206,ENST00000643940.1_RIMBP2-207,ENST00000644209.1_RIMBP2-208,ENST00000647475.1_RIMBP2-209,ENST00000685265.1_RIMBP2-210,ENST00000688340.1_RIMBP2-211,ENST00000689851.1_RIMBP2-212,ENST00000690449.1_RIMBP2-213,ENST00000690669.1_RIMB…	0.35	0.96	1.25	0.78	0.89	1.33	0.82	0.14	1.56	0.22	0.17	0.75	0.53	0.47	1.76	0.19	0.84	0.96	1.26	0.33	0.51	0.6	0.77	0.81	0.23	2.32	1	0.22	0.65	0.99	0.42	0.69	1.55	1.03	2.36	0.86	0.95
ENSG00000060718.22	COL11A1	ENST00000353414.8_COL11A1-201,ENST00000358392.6_COL11A1-202,ENST00000370096.9_COL11A1-203,ENST00000427239.5_COL11A1-204,ENST00000447608.1_COL11A1-205,ENST00000461720.6_COL11A1-206,ENST00000465209.1_COL11A1-207,ENST00000470170.1_COL11A1-208,ENST00000512756.5_COL11A1-209,ENST00000635193.1_COL11A1-210,ENST00000639098.1_COL11A1-211,ENST00000644186.1_COL11A1-212,ENST00000645458.1_COL11A1-213,ENST00000…	0	0.01	0.17	0.24	0.58	0	0.35	0.02	0	0	0.92	0.24	0.34	0.38	0	0	0.27	0.14	0.39	0.18	0.12	0.14	0.18	0.66	0.08	0.14	0	0.34	0.09	1.04	0.33	0.44	0.19	0.18	0.07	0.18	0.64
ENSG00000060749.16	QSER1	ENST00000399302.7_QSER1-201,ENST00000524678.1_QSER1-202,ENST00000527250.5_QSER1-203,ENST00000527788.5_QSER1-204,ENST00000528034.1_QSER1-205,ENST00000528155.1_QSER1-206,ENST00000650167.2_QSER1-207	1.32	2.75	1.95	2.15	2.58	1.94	2.93	2.02	1.77	1.09	1.86	1.89	2.08	2.35	2.48	0.86	3.39	2.73	2.76	1	1.97	2	2.01	5.03	1.87	2.56	2.5	1.71	1.26	1.26	3.65	2.93	3.09	2.6	2.69	2.56	2.84
ENSG00000060762.19	MPC1	ENST00000341756.10_MPC1-201,ENST00000360961.11_MPC1-202,ENST00000366868.5_MPC1-203,ENST00000475708.1_MPC1-204,ENST00000487218.5_MPC1-205,ENST00000621630.1_MPC1-206,ENST00000621685.4_MPC1-207	16.72	23.9	15.32	24.84	20.26	20.19	26.02	20.62	23.82	16.46	25.67	29.06	11.62	24.57	20.37	14.21	28.45	15.69	25.36	13.28	14.48	18.3	21.55	25.24	13.81	30.91	15.54	20.67	19.47	24.08	17.94	23.18	18.72	14.17	22.94	24.33	20.03
ENSG00000060971.19	ACAA1	ENST00000301810.11_ACAA1-201,ENST00000333167.13_ACAA1-202,ENST00000411549.5_ACAA1-203,ENST00000418880.1_ACAA1-204,ENST00000421218.1_ACAA1-205,ENST00000440176.5_ACAA1-206,ENST00000447223.5_ACAA1-207,ENST00000450296.5_ACAA1-208,ENST00000451419.1_ACAA1-209,ENST00000452171.5_ACAA1-210,ENST00000460424.5_ACAA1-211,ENST00000465181.1_ACAA1-212,ENST00000469559.5_ACAA1-213,ENST00000469600.1_ACAA1-214,ENST0…	22.76	15.64	23.37	33.66	33.73	34.81	26.09	42.4	20.89	50.59	28.76	22.26	19.2	25.11	23.84	54.77	33.02	30.17	27.66	45.39	33.81	23.2	31.98	25.5	40.8	40.35	37.56	47.34	43.32	44.01	36.52	28.5	18.23	32.92	25.1	25.6	32.09
ENSG00000060982.15	BCAT1	ENST00000261192.12_BCAT1-201,ENST00000342945.9_BCAT1-202,ENST00000355164.3_BCAT1-203,ENST00000538118.5_BCAT1-204,ENST00000539282.5_BCAT1-205,ENST00000539780.5_BCAT1-206,ENST00000543099.1_BCAT1-207,ENST00000544418.1_BCAT1-208,ENST00000546285.1_BCAT1-209,ENST00000612790.1_BCAT1-210	0.61	1.38	0.97	1.48	2.32	1.54	5.15	1.79	1.55	4.63	6.63	1.93	3.01	3.46	1.35	2.72	2.59	2.04	1.6	8.2	3.46	3.34	4.74	1.55	2.43	2.49	2.42	4.48	2.24	2.58	5.14	3.39	1.87	2.79	1.69	2.46	1.91
ENSG00000061273.18	HDAC7	ENST00000080059.12_HDAC7-201,ENST00000354334.7_HDAC7-202,ENST00000380610.8_HDAC7-203,ENST00000417107.5_HDAC7-204,ENST00000417902.5_HDAC7-205,ENST00000421231.5_HDAC7-206,ENST00000422254.5_HDAC7-207,ENST00000425451.2_HDAC7-208,ENST00000427332.6_HDAC7-209,ENST00000430670.5_HDAC7-210,ENST00000433685.5_HDAC7-211,ENST00000434070.5_HDAC7-212,ENST00000440293.5_HDAC7-213,ENST00000445237.2_HDAC7-214,ENST00…	30.82	49.2	44.49	53.27	38.08	48.93	51.29	35.55	44.44	26.95	60.22	36.24	63.81	72.84	64.47	30.07	55.58	55.96	53.9	25.02	32.1	56.55	29.62	46.21	50.57	52.67	27.9	35.87	41.56	56.36	38.44	67.74	59.15	51.31	62.84	54.85	54.68
ENSG00000061337.15	LZTS1	ENST00000265801.6_LZTS1-201,ENST00000381569.5_LZTS1-202,ENST00000522290.5_LZTS1-203,ENST00000616228.1_LZTS1-204	0.1	0.03	0.08	0.05	0.25	0.03	0.23	0.14	0.04	0.15	0.38	0.11	0.08	0.03	0	0.1	0.1	0.04	0	0.18	0.26	0.28	0.22	0.21	0.17	0.08	0.14	0.71	0.07	0.51	0.98	0.17	0.11	0.11	0	0.08	0.05
ENSG00000061455.11	PRDM6	ENST00000407847.5_PRDM6-201,ENST00000427739.1_PRDM6-202,ENST00000434521.1_PRDM6-203,ENST00000464424.1_PRDM6-204	0.52	0.7	1.59	1.29	2.14	0.72	8.75	0.47	2.62	0.23	1.22	1.08	1.29	0.15	1.53	0.03	4.37	1.13	0.44	0.41	2.63	2.7	1.67	1.19	1.41	1.7	1.32	0.79	1.01	0.88	0.42	0.87	5.98	2.53	2.6	0.85	2.13
ENSG00000061492.12	WNT8A	ENST00000361560.6_WNT8A-201,ENST00000398754.1_WNT8A-202,ENST00000504809.5_WNT8A-203,ENST00000506684.6_WNT8A-204	0	0	0	0	0	0	0	0	0	0	0	0	0	0	0	0	0	0	0	0	0	0	0	0	0	0	0	0	0	0	0	0	0	0	0	0	0
ENSG00000061656.11	SPAG4	ENST00000374273.8_SPAG4-201,ENST00000430878.1_SPAG4-202,ENST00000454819.1_SPAG4-203,ENST00000462896.1_SPAG4-204,ENST00000463973.5_SPAG4-205,ENST00000468248.5_SPAG4-206,ENST00000498203.1_SPAG4-207,ENST00000679710.1_SPAG4-208	3.19	1.96	3.68	3.49	6.25	4.3	4.7	2.9	3.77	5.74	6.58	3.26	2.71	9.69	3.52	12.09	2.62	4.68	6.21	6.12	5.35	6.94	5.88	3.83	4.07	6.84	4.83	8.17	5.06	4.65	6.1	6.63	2.34	2.77	2.56	5.17	5.17
ENSG00000061676.16	NCKAP1	ENST00000360982.2_NCKAP1-201,ENST00000361354.9_NCKAP1-202,ENST00000471640.1_NCKAP1-203,ENST00000477988.1_NCKAP1-204,ENST00000478449.5_NCKAP1-205,ENST00000492058.1_NCKAP1-206,ENST00000493359.1_NCKAP1-207,ENST00000495619.1_NCKAP1-208,ENST00000703824.1_NCKAP1-209,ENST00000703825.1_NCKAP1-210	5.29	10.92	10.32	9.49	9.84	9.31	10.68	8.78	13.5	5.55	7.7	5.53	13.28	12.26	14.58	2.98	13.02	14.19	18.63	3.95	8.03	11.19	7.8	11.79	9.28	17.95	9.41	7.75	7.22	6.74	9.71	13.08	11.28	10.99	14.47	12.69	14.13
ENSG00000061794.13	MRPS35	ENST00000081029.8_MRPS35-201,ENST00000536569.1_MRPS35-202,ENST00000538315.5_MRPS35-203,ENST00000542199.1_MRPS35-204,ENST00000542791.1_MRPS35-205	6.85	11.67	10.83	7.08	12.47	8.72	8.77	8.32	15.93	11.56	11.49	6.06	26.03	22.18	14.21	4.56	13.33	15.19	10	6.74	7.06	10.45	6.93	10.64	12.49	14.13	7.85	6.34	17.24	8.09	11.83	10.69	15.67	12.2	17.55	11.24	14.35
ENSG00000061918.14	GUCY1B1	ENST00000264424.13_GUCY1B1-201,ENST00000502959.5_GUCY1B1-202,ENST00000503520.5_GUCY1B1-203,ENST00000505154.5_GUCY1B1-204,ENST00000505764.5_GUCY1B1-205,ENST00000507146.5_GUCY1B1-206,ENST00000513437.1_GUCY1B1-207,ENST00000652626.1_GUCY1B1-208	0.17	0.14	0.19	0.46	0.8	1.4	1.25	1.51	0.39	0.32	1.64	0.62	0.23	0.79	0.23	0.12	0.71	0.13	0.43	0.42	1.53	0.8	0.42	1.6	1.84	0.94	0.34	1.6	0.29	3.23	1.13	1.79	0.65	0.32	0.47	0.97	0.32
ENSG00000061936.10	SFSWAP	ENST00000261674.9_SFSWAP-201,ENST00000535202.1_SFSWAP-202,ENST00000535236.5_SFSWAP-203,ENST00000535399.1_SFSWAP-204,ENST00000537164.1_SFSWAP-205,ENST00000537582.1_SFSWAP-206,ENST00000538548.5_SFSWAP-207,ENST00000539506.5_SFSWAP-208,ENST00000540469.5_SFSWAP-209,ENST00000541286.5_SFSWAP-210,ENST00000542813.2_SFSWAP-211	14.31	14.06	22.15	16.75	15.99	13.65	20.27	15.71	20.4	14.74	20.81	18.89	29.32	28.38	24.33	13.51	17.9	25.8	17.86	15.07	14.7	21.57	16.59	17.53	29	21.89	14.41	21.54	19.04	16.28	20.33	24.08	17.35	22.85	21.83	22.13	27.84
ENSG00000061938.21	TNK2	ENST00000333602.14_TNK2-201,ENST00000381916.7_TNK2-202,ENST00000428187.7_TNK2-203,ENST00000439230.6_TNK2-204,ENST00000671726.1_TNK2-205,ENST00000671734.1_TNK2-206,ENST00000671753.1_TNK2-207,ENST00000671767.1_TNK2-208,ENST00000671831.1_TNK2-209,ENST00000671880.1_TNK2-210,ENST00000672024.1_TNK2-211,ENST00000672098.1_TNK2-212,ENST00000672145.1_TNK2-213,ENST00000672320.1_TNK2-214,ENST00000672542.1_TN…	13.55	11.44	9.63	18.88	13.86	15.86	14.08	21.95	9.63	15.51	19.6	10.77	6.22	10.75	7.89	18.66	15.11	11.02	13.79	25.28	13.31	11.17	14.49	14.72	11.51	15.92	13.63	15.35	17	20.76	17.06	17.9	11.57	11.8	11.27	13.16	12.23
ENSG00000061987.16	MON2	ENST00000393629.6_MON2-201,ENST00000393630.8_MON2-202,ENST00000546600.5_MON2-203,ENST00000546751.1_MON2-204,ENST00000547095.5_MON2-205,ENST00000547287.1_MON2-206,ENST00000549286.1_MON2-207,ENST00000549378.5_MON2-208,ENST00000549539.1_MON2-209,ENST00000551307.5_MON2-210,ENST00000551397.1_MON2-211,ENST00000552115.5_MON2-212,ENST00000552738.5_MON2-213,ENST00000641654.1_MON2-214	3.84	4.81	4.32	9.61	4.77	6.26	7.98	3.99	5.02	6.51	7.91	3.59	9.73	6.32	6.57	5.11	6.8	8.5	10.5	3.51	5.88	5.81	5.15	6.08	8.39	12.61	6.46	6.19	5.3	8.8	8.81	9.47	7.12	8.83	10.6	6.3	8
ENSG00000062038.15	CDH3	ENST00000264012.9_CDH3-201,ENST00000429102.6_CDH3-202,ENST00000542274.5_CDH3-203,ENST00000565453.1_CDH3-204,ENST00000566808.2_CDH3-205,ENST00000567674.1_CDH3-206,ENST00000568292.1_CDH3-207,ENST00000569036.2_CDH3-208,ENST00000569080.2_CDH3-209,ENST00000569117.1_CDH3-210	15.43	26.28	79.38	43.29	45.13	27.05	17.87	17	54.68	22.96	20.22	19.69	81.4	41.72	33.44	6.29	39.23	57.06	56.37	24.33	14.05	36.24	22.09	36.25	24.07	43.13	30.53	13.53	27.18	25.85	11.45	30.65	61.58	65.61	39.02	42.77	60.26
ENSG00000062096.15	ARSF	ENST00000359361.2_ARSF-201,ENST00000381127.6_ARSF-202	0	0	0	0	0	0	0	0	0	0	0.06	0.05	0	0	0	0	0	0	0.03	0	0	0	0	0	0	0	0	0	0	0	0	0	0	0	0	0	0
ENSG00000062194.16	GPBP1	ENST00000264779.6_GPBP1-201,ENST00000309096.4_GPBP1-202,ENST00000424459.7_GPBP1-203,ENST00000506184.7_GPBP1-204,ENST00000511209.5_GPBP1-205,ENST00000513524.5_GPBP1-206,ENST00000513732.2_GPBP1-207,ENST00000514387.6_GPBP1-208,ENST00000515484.2_GPBP1-209	17.85	20.5	26.22	30.66	35.31	30.49	32.62	28.2	29.07	57.78	34.49	29.83	29.87	31.19	29.37	41.36	29.43	47.35	33.42	54.94	56.66	36.3	39.74	28.18	50.62	40.78	38.45	47.08	33.86	32.64	44.6	31.3	23.41	30.69	26.05	31.09	33.99
[truncated: 61,810 more rows]

## Sheet: Expected count
gene_id	gene_name	transcript_id(s)	MS-002_count	MS-003_count	MS-006_count	MS-009_count	MS-012_count	MS-014_count	MS-016_count	MS-017_count	MS-020_count	MS-025_count	MS-028_count	MS-033_count	MS-035_count	MS-036_count	MS-038_count	MS-042_count	MS-046_count	MS-047_count	MS-048_count	MS-054_count	MS-055_count	MS-060_count	MS-064_count	MS-070_count	MS-072_count	MS-073_count	MS-074_count	MS-078_count	MS-080_count	MS-081_count	MS-082_count	MS-086_count	MS-089_count	MS-091_count	MS-093_count	MS-094_count	MS-097_count
[truncated: 62,649 more rows]
